# Supplementary material for: The Expression of Triticum aestivum Cysteine-Rich Receptor-like Protein Kinase Genes during Leaf Rust Fungal Infection
Source: Plants (Basel). 2023 Aug 14;12(16):2932. doi: 10.3390/plants12162932 (PMC10457733; doi:10.3390/plants12162932)
Supplement: Supplementary file 1 [file plants-12-02932-s001.zip]

Archive with 17 entries (12 files):
- plants-2505459-supplementary/
- plants-2505459-supplementary/Supplements/
- plants-2505459-supplementary/Supplements/Supplemental_data/
- plants-2505459-supplementary/Supplements/Supplemental_data/Supplemental Data 1.txt
- plants-2505459-supplementary/Supplements/Supplemental_data/Supplemental Data 2.txt
- plants-2505459-supplementary/Supplements/Supplemental_Figure/
- plants-2505459-supplementary/Supplements/Supplemental_Figure/Supplemental_Figure1.JPG
- plants-2505459-supplementary/Supplements/Supplemental_Figure/Supplemental_Figure2.JPG
- plants-2505459-supplementary/Supplements/Supplemental_Figure/Supplemental_Figure3.JPG
- plants-2505459-supplementary/Supplements/Supplemental_Figure/Supplemental_Figure4.JPG
- plants-2505459-supplementary/Supplements/Supplemental_Table/
- plants-2505459-supplementary/Supplements/Supplemental_Table/Supplemental Table 1.xlsx
- plants-2505459-supplementary/Supplements/Supplemental_Table/Supplemental Table 2.xlsx
- plants-2505459-supplementary/Supplements/Supplemental_Table/Supplemental Table 3.xlsx
- plants-2505459-supplementary/Supplements/Supplemental_Table/Supplemental Table 4.xlsx
- plants-2505459-supplementary/Supplements/Supplemental_Table/Supplemental Table 5.xlsx
- plants-2505459-supplementary/Supplements/Supplemental_Table/Supplemental Table 6.xlsx
