# Supplementary material for: The Expression of Triticum aestivum Cysteine-Rich Receptor-like Protein Kinase Genes during Leaf Rust Fungal Infection
Source: Plants (Basel). 2023 Aug 14;12(16):2932. doi: 10.3390/plants12162932 (PMC10457733; doi:10.3390/plants12162932)
Supplement: Supplementary file 1 [file plants-12-02932-s001.zip › plants-2505459-supplementary/Supplements/Supplemental_data/Supplemental Data 1.txt]

>TaCRK_01_A.1_TraesCS1A03G0178800.1
ATGCAGCCACGTCCGGGAAGACCCCGCGGCCGCCACTCTCTTCCCCCGGCCGCGGCGGGCGTGCTCCGGT
GCCTCGTCCTCGCCGGGGCCGTCGCCGTCGCCGCCGCGGGCGCGGACGCGGTCGCGGCGCCGGCGATCCT
GGACACGGTGTGCGGGTCCAGGCAGGCGGCCGACCCGGAGTCCTTCGACGTGAGCTTCGTCAACACCCTG
GAGCTCATCTACCAGAACGTGACGCGCTCCGGCTTCGGCGCCGCCTCCTCCGGCTCCGGCGGCAACTTCT
CCGTCTTCGGGCTCGGCCAGTGCCTCGCCTACCTCTCCCCGACCGACTGCCAGCTCTGCTACGCGCAGAG
CCGCGTGAAGCTGCCCCACTGCCTCCCGGCCGACGGCGGCCGCATCTACGTCGACGGCTGCTTCCTCCGC
TACGGCGCCGGCGACTTCACCGCCGCCGCCACCGACGCCAGCGACACGTTCCTGTGCTCCAACGACACCG
CGCCGGCGACCCCGGCGTTCGCGGCCGCGGCCGCCGCGCTGGTGCGCAACGTCACGGCGACCGCGCCGGG
TGCGAGGGGGTACTACTACGCCGGGTCGGCGTCGGCGTCCGCGATGCCGACCGGCGCGCGGGTGTACGCG
GCGGCGCAGTGCTGGAGGTCGCTGAACGCCACCGCGTGCGCGGCATGCACGGCCAGCGCGCGCGACCGGG
TGGTGCGGCAGTGCCTTCCCGGCGCCGCCGAGGGGTACGGGCTCAACGCCGGCTGCGTCGTCAGGTACTC
CACGCAGCCCTTCTACCTGCCGGCGAAAGCCGGCGGCGGCGGCGGATCATCCAACCGGCACATAATCATC
ATCGTCTTCGCCTCCATCCTCTCCGCCATGGCGGTCGTCGGCATAGTATTCATCTGGACACGAATGAGGC
CCAGGAGAGACGACCTCCACGACGGTATGCAAAACTACATGGACGGCTCAGGCGAGATCATCCGCACCAT
CATGTCGTCGCAGCTCGGCTTCCGGTACGAGGAGCTGCGCAAGGCGACCGATGACTTCAATCAGATCAAC
AAGCTCGGCCAGGGCGGCTACGGTTCAGTTTACAAGGGCGTGCTTCCGGATGGCCGGGAGATCGCCGTGA
AGCGGCTCTACCTCAACACGCGGCAGTGGACCGACCAGTTCTTCAACGAGGTGAAGCTCGTCAGCCAGGT
GCAGCACAAGAACCTCGTCAAGCTCCTCGGGTGCAGCGTCGAGGGCCCCGAGAGCCTCCTCGTCTACGAG
TACCTCTGCAACACCAGCCTCGATCACTACCTCTTTGATGCTTTCAAGAAGAATGCGTTGGACTGGGAGC
GGCGGTCGGAGATTGTCCTCGGGGCGGCGGAGGGTTTGTCATACCTCCATAGTGGCTCCGAGGTCAGGAT
CATACATAGGGACATCAAGGCCAGCAATGTGATGTTGGATGAGAGGTTCAGACCTAAGATTGGCGATTTC
GGCTTGGCAAGGAACTTCATGGAAGATCAGACCCACCTCAGCACCGGCCTCGCCGGAACATTTGGATATA
TGGCTCCGGAGTACATCGTTCACGGGCAGCTGACGGAGAAGGCCGACATCTATAGCTACGGCGTGCTGGT
CCTTGAGATCGTCACCGGCCGCAAGAACCACAACTCCGTGGCGTCATCGGCCGAGGGGTTGTCCCTCATG
TCACAGTTATGGAAGCACTACAACGCCGGCACCCTCATGGAGCTCCTGGACCCGAACCTCCGCGACCAAT
GCTCGGAGGCGGAAGCTCTCAAGGTGTTCCAAGTCGGGCTGCTGTGCGCGCAGGCGTCGCCGAACCTCAG
ACCCCCGATGTGGAAGGTGGTGGAGATGCTGGGAAGTGGTGATAGGGTGCTGCCCCGGCCTACCGAGCCT
CCGTTCATCAACATAAAGGGGTCGAACGCGAAGAGCGAAAGCTCGGGGTCATCAATGTCTCTGATGTCGA
ACTCCGACAAGTCGCCGTTCTCGACGAATCAGCTGTCGGTTAGTGGGGTGCAGGCAAGGTGA
>TaCRK_01_A.2_TraesCS1A03G0178800.2
ATGCAGCCACGTCCGGGAAGACCCCGCGGCCGCCACTCTCTTCCCCCGGCCGCGGCGGGCGTGCTCCGGT
GCCTCGTCCTCGCCGGGGCCGTCGCCGTCGCCGCCGCGGGCGCGGACGCGGTCGCGGCGCCGGCGATCCT
GGACACGGTGTGCGGGTCCAGGCAGGCGGCCGACCCGGAGTCCTTCGACGTGAGCTTCGTCAACACCCTG
GAGCTCATCTACCAGAACGTGACGCGCTCCGGCTTCGGCGCCGCCTCCTCCGGCTCCGGCGGCAACTTCT
CCGTCTTCGGGCTCGGCCAGTGCCTCGCCTACCTCTCCCCGACCGACTGCCAGCTCTGCTACGCGCAGAG
CCGCGTGAAGCTGCCCCACTGCCTCCCGGCCGACGGCGGCCGCATCTACGTCGACGGCTGCTTCCTCCGC
TACGGCGCCGGCGACTTCACCGCCGCCGCCACCGACGCCAGCGACACGTTCCTGTGCTCCAACGACACCG
CGCCGGCGACCCCGGCGTTCGCGGCCGCGGCCGCCGCGCTGGTGCGCAACGTCACGGCGACCGCGCCGGG
TGCGAGGGGGTACTACTACGCCGGGTCGGCGTCGGCGTCCGCGATGCCGACCGGCGCGCGGGTGTACGCG
GCGGCGCAGTGCTGGAGGTCGCTGAACGCCACCGCGTGCGCGGCATGCACGGCCAGCGCGCGCGACCGGG
TGGTGCGGCAGTGCCTTCCCGGCGCCGCCGAGGGGTACGGGCTCAACGCCGGCTGCGTCGTCAGGTACTC
CACGCAGCCCTTCTACCTGCCGGCGAAAGCCGGCGGCGGCGGCGGATCATCCAACCGGCACATAATCATC
ATCGTCTTCGCCTCCATCCTCTCCGCCATGGCGGTCGTCGGCATAGTATTCATCTGGACACGAATGAGGC
CCAGGAGAGACGACCTCCACGACGACATGGACGGCTCAGGCGAGATCATCCGCACCATCATGTCGTCGCA
GCTCGGCTTCCGGTACGAGGAGCTGCGCAAGGCGACCGATGACTTCAATCAGATCAACAAGCTCGGCCAG
GGCGGCTACGGTTCAGTTTACAAGGGCGTGCTTCCGGATGGCCGGGAGATCGCCGTGAAGCGGCTCTACC
TCAACACGCGGCAGTGGACCGACCAGTTCTTCAACGAGGTGAAGCTCGTCAGCCAGGTGCAGCACAAGAA
CCTCGTCAAGCTCCTCGGGTGCAGCGTCGAGGGCCCCGAGAGCCTCCTCGTCTACGAGTACCTCTGCAAC
ACCAGCCTCGATCACTACCTCTTTGATGCTTTCAAGAAGAATGCGTTGGACTGGGAGCGGCGGTCGGAGA
TTGTCCTCGGGGCGGCGGAGGGTTTGTCATACCTCCATAGTGGCTCCGAGGTCAGGATCATACATAGGGA
CATCAAGGCCAGCAATGTGATGTTGGATGAGAGGTTCAGACCTAAGATTGGCGATTTCGGCTTGGCAAGG
AACTTCATGGAAGATCAGACCCACCTCAGCACCGGCCTCGCCGGAACATTTGGATATATGGCTCCGGAGT
ACATCGTTCACGGGCAGCTGACGGAGAAGGCCGACATCTATAGCTACGGCGTGCTGGTCCTTGAGATCGT
CACCGGCCGCAAGAACCACAACTCCGTGGCGTCATCGGCCGAGGGGTTGTCCCTCATGTCACAGTTATGG
AAGCACTACAACGCCGGCACCCTCATGGAGCTCCTGGACCCGAACCTCCGCGACCAATGCTCGGAGGCGG
AAGCTCTCAAGGTGTTCCAAGTCGGGCTGCTGTGCGCGCAGGCGTCGCCGAACCTCAGACCCCCGATGTG
GAAGGTGGTGGAGATGCTGGGAAGTGGTGATAGGGTGCTGCCCCGGCCTACCGAGCCTCCGTTCATCAAC
ATAAAGGGGTCGAACGCGAAGAGCGAAAGCTCGGGGTCATCAATGTCTCTGATGTCGAACTCCGACAAGT
CGCCGTTCTCGACGAATCAGCTGTCGGTTAGTGGGGTGCAGGCAAGGTGA
>TaCRK_02_A.1_TraesCS1A03G0429700.1
ATGCACCGCATGGCTCGCCTCCCGCTGCTGCCTGCTCTAGTGCTGGCACTCGCCTCCGCGCTGGCCCCGT
CCGTCGTCGCCGACCCGCAGGCCACGCTGCTCAACCTGGGGTGCAGCCAGTACAACGCCACGCCCACGGC
CGCCTTCCTCGTCGCCCTCAATTCCACCTTCGCCAAGCTCCGCGCCAACCTCTCCGCCGGGGGCTTCGCC
ACGGCGTCGGAGCCGCGCGCCGCCGCGCCGGCGTTCGCGCTGGCGCAGTGCCGCCCGTACGTCACCGGGA
GGGACTGCGTCGCCTGCTTCGACGCCGCGGCGGCGCGCATCCGCGCCTCCTGCGGCGCCGCCAACGGCGG
GCGCGCCATCCTCGACGGCTGCGTCATACGGTACGAGAGCGCGGCTTTCTTCGACCAGTCCACGCTCCCC
GGCAACACGCAGCTCTGCAATGGCTCCGCCGTGGCGGGCGGCGGCTTCGACGGCGCGGTGCGAGCGCTGA
TCGGCGACCTCGCGGCCGCGGTGCCGCGCGCCCCGAGGCTTGCCGCGGCCGCCGCGGGCGCCGGCGTGTA
CGCGATGGCGCAGTGTGTGGAGACGGTCGGGGCGGGGGGATGCGCGCAGTGCCTGCAGGTGGCTTCGAGG
AACATTGGCGGCTGCTCGCCCAATTCCGACGGCCGCGCCGTGGACGCCGGATGCTTCATGAGGTACTCTG
ATAAGCGGTTCTTCCCAGCTAATGCCACCGTAGACTTGGCGGCATACTTGCTCTCTGGAAAATCAAGAGG
GAAGGGAGCCATCATAGGAGGAATTTTGGGAGGTGTAGCCTTCCTGTTGCTTCTAGGGTTACTAGCTTTG
TTGTGGATCCGTCGTTCTAGGAAGCTGCAGAAGCCTCGGAGAGGTGATATACTTGGAGCAACGGAACTAC
AAGGTCCAACCAGTTTTTACTATCATGATCTTAAGGTTGCAACCAATAATTTCAGTGAGAAAAATAAACT
TGGAGAAGGTGGTTTTGGAGATGTATTTAAGGGTTTGCTGAAAAATGGGAAAACTGTTGCAGTAAAAAGA
TTGACAGTAATGCAAACCAGCAGGGCCAAAGCAGATTTTGAAAGTGAGGTGAAGTTGATTAGCAATGTTC
ATCACCGAAATCTTGTAAGGCTTCTTGGTTGTTCTCGCAAGGGTTCCGAATGCCTGCTTGTTTATGAATA
TATGGCGAACAATAGCCTTGACAAGTTCCTCTTCGGTGAGAGACGCGGAACACTTAGCTGGAAGCAACGA
TTTAACATCATTGTTGGCATGGCTCGTGGCCTTGCATATCTTCATGAAGAGTTCCATGTGTGTATCATAC
ACCGTGATATTAAATCTAGCAATGTTCTTCTTGATGATGACTTTCAGCCTAAGATTGCTGATTTTGGTTT
GGCAAGGCTCCTACCTGATGATCATAGCCATCTCAGCACTAAATTTGCAGGAACACTGGGTTACACTGCT
CCTGAGTACGCAATCCATGGCCAACTATCAGAGAAGGTTGACACATACAGCTTTGGCGTAGTCATTCTGG
AAATAATAAGTGGTCGGAAGAGCAATGATACAAGGCTGGAGCCTGAAACACAGTACCTACTTGAATCGGC
ATGGAAGTTATATGAAAATGAGAACTTGATTAGCTTGGTGGACGAATCGTTGGATCGTGAAGAATACAAG
TCAGAAGAGGTAAAGAAAATAATAGAGATAGCACTTCTGTGCACTCAATCAGTGGTTGCTTCAAGGCCAA
CGATGTCAGAGGTGGTTGTGTTGTTGTTGTCAAGAAATTCTTCAGAATTACAGCCCACAAGGCCCACATT
TATTGATTCAACAAGTAGAGTGCGAGGTGAAACATCCTCCTCAAGTTCATCCTCTGCATCCAGGGCCACT
GTCTCTATTTCACAGTTTTCAGCCAGGTAA
>TaCRK_02_A.2_TraesCS1A03G0429700.2
ATGCACCGCATGGCTCGCCTCCCGCTGCTGCCTGCTCTAGTGCTGGCACTCGCCTCCGCGCTGGCCCCGT
CCGTCGTCGCCGACCCGCAGGCCACGCTGCTCAACCTGGGGTGCAGCCAGTACAACGCCACGCCCACGGC
CGCCTTCCTCGTCGCCCTCAATTCCACCTTCGCCAAGCTCCGCGCCAACCTCTCCGCCGGGGGCTTCGCC
ACGGCGTCGGAGCCGCGCGCCGCCGCGCCGGCGTTCGCGCTGGCGCAGTGCCGCCCGTACGTCACCGGGA
GGGACTGCGTCGCCTGCTTCGACGCCGCGGCGGCGCGCATCCGCGCCTCCTGCGGCGCCGCCAACGGCGG
GCGCGCCATCCTCGACGGCTGCGTCATACGGTACGAGAGCGCGGCTTTCTTCGACCAGTCCACGCTCCCC
GGCAACACGCAGCTCTGCAATGGCTCCGCCGTGGCGGGCGGCGGCTTCGACGGCGCGGTGCGAGCGCTGA
TCGGCGACCTCGCGGCCGCGGTGCCGCGCGCCCCGAGGCTTGCCGCGGCCGCCGCGGGCGCCGGCGTGTA
CGCGATGGCGCAGTGTGTGGAGACGGTCGGGGCGGGGGGATGCGCGCAGTGCCTGCAGGTGGCTTCGAGG
AACATTGGCGGCTGCTCGCCCAATTCCGACGGCCGCGCCGTGGACGCCGGATGCTTCATGAGGTACTCTG
ATAAGCGGTTCTTCCCAGCTAATGCCACCGTAGACTTGGCGGCATACTTGCTCTCTGGAAAATCAAGAGG
GAAGGGAGCCATCATAGGAGGAATTTTGGGAGGTGTAGCCTTCCTGTTGCTTCTAGGGTTACTAGCTTTG
TTGTGGATCCGTCGTTCTAGGAAGCTGCAGAAGCCTCGGAGAGGTGATATACTTGGAGCAACGGAACTAC
AAGGTCCAACCAGTTTTTACTATCATGATCTTAAGGTTGCAACCAATAATTTCAGTGAGAAAAATAAACT
TGGAGAAGGTGGTTTTGGAGATGTATTTAAGGGTTTGCTGAAAAATGGGAAAACTGTTGCAGTAAAAAGA
TTGACAGTAATGCAAACCAGCAGGGCCAAAGCAGATTTTGAAAGTGAGGTGAAGTTGATTAGCAATGTTC
ATCACCGAAATCTTGTAAGGCTTCTTGGTTGTTCTCGCAAGGGTTCCGAATGCCTGCTTGTTTATGAATA
TATGGCGAACAATAGCCTTGACAAGTTCCTCTTCGGTGAGAGACGCGGAACACTTAGCTGGAAGCAACGA
TTTAACATCATTGTTGGCATGGCTCGTGGCCTTGCATATCTTCATGAAGAGTTCCATGTGTGTATCATAC
ACCGTGATATTAAATCTAGCAATGTTCTTCTTGATGATGACTTTCAGCCTAAGATTGCTGATTTTGGTTT
GGCAAGGCTCCTACCTGATGATCATAGCCATCTCAGCACTAAATTTGCAGGAACACTGGGTTACACTGCT
CCTGAGTACGCAATCCATGGCCAACTATCAGAGAAGGTTGACACATACAGCTTTGGCGTAGTCATTCTGG
AAATAATAAGTGGTCGGAAGAGCAATGATACAAGGCTGGAGCCTGAAACACAGTACCTACTTGAATCGGC
ATGGAAGTTATATGAAAATGAGAACTTGATTAGCTTGGTGGACGAATCGTTGGATCGTGAAGAATACAAG
TCAGAAGAGGTAAAGAAAATAATAGAGATAGCACTTCTGTGCACTCAATCAGTGGTTGCTTCAAGGCCAA
CGATGTCAGAGGTGGTTGTGTTGTTGTTGTCAAGAAATTCTTCAGAATTACAGCCCACAAGGCCCACATT
TATTGATTCAACAAGTAGAGTGCGAGGTGAAACATCCTCCTCAAGTTCATCCTCTGCATCCAGGGCCACT
GTCTCTATTTCACAGTTTTCAGCCAGTTTTCATGAACGTCTACAGAAAGTAAGCTACAGCCCTTGGAACT
CTGCAGGCATCCTTTCTGATAAGCTAAGTATTGAGTAA
>TaCRK_03_A.1_TraesCS1A03G0691300.1
ATGGCGACCTCCCCACGAGCCATGCGTAGCCTGAGCCCCCTGTACTCTCTCCTCCTCCTTATCGGCGCAG
CCAACGCCGCCGCGGACACTTTGGTGCACACCGAGTGCCCGAGCGACACAAACTACACCCGCGGCGGCGT
CTTCCAGGCCAACCTCGACGCCCTCCTCTCCTTCCTCCCCGCCGCCGCGTCGGCCGCGTCCGGGTTCGCC
GAGAACGCCACCGGCGCAGCGCCTGACGAGGCGTACGGGCTCGCGCAGTGCCGCGCCGACGTGAGCGCAT
CCGACTGTCGCACGTGCCTTGACGCCTCCGCGCAGGACGCGGCCAGCAAGTGCCCCGGCCAGAAAACGTC
CATGCTCATCTACGACAACTGCCTCCTGCGCTACTCGAACGCAAGCTTCTTCGGCGCCGCCGACACGTCG
CCGGTGGCCCGCCTCTGCAACACGGGGAACGTGACGCAGCCCGAGCTGTTCAGGACGCAGCTGGGCGCGC
TGATGAGCAACCTCACCCGCAGGGCGGCGTACTCGTCCCCGCGGATGTTCGCGGCCGGCGCGGCCGACTT
TACGTCCTTCACGAAGGTCTACGGCATGGCCCAGTGCACGCGCGACCTTGCCGGCGACGACTGCTACCAA
TGCCTCACCGGAGCCGTCTCGTCCATCCCGACCACCTGCGACGGGAAGCAGGGAGGGCAGATCATCTCCC
GGAGCTGCTCTATCCGGTACGAGGTGAACCTTTTCTACAACGCCCAGGCCGCCGAGGCGGCGATGTCTCC
GCCACCGCCAGCAGTAAACGGCAGCGACCAGTCCGGCCCTGCAGGACGCGCCGGAAACGACGACGCCACG
GCCAAGATAGCTCTGTTCGTCTCCATTCCTGTTGCTGTGGTGCTGTTGGTGATGTTGACGGTTGCTTTGT
ATCTCTGCAAGAGGAAGAACAAGAAACCACACGAACATGTGCGGATATCCAGCTCCGAGGGTGGGGATGG
AACAGACATGGGAAGCTCAGAGTCTCTGCTGTACGATCTGGGCACTCTAAGAGCTGCCACTGACAACTTC
TCTGAAGAAAATAAGCTCGGGGAAGGCGGGTTCGGGCCGGTCTACAAAGGCATTCTGCGGGACGGGCAGG
AGATCGCGGTGAAGAGGCTGTCCAAGACCTCCCAGCAAGGGCTCGTGGAGATGAGGAACGAGGTCGTGCT
GGTGGCCAAGCTCCAGCACAAGAATCTGGTGCGTTTGCTCGGCTGCTGCATCCAGGAGGAGGAGATGCTC
CTCGTCTACGAGTTCCTTCCCAACAGAAGCCTCGACAAGATTCTATTCGATCCTGCGAGGCGCCAAGAGC
TTACCTGGGGGCACAGGTTCAGGATCATCCAGGGGATCGGGCGAGGCCTTCTTTACCTCCACGAAGATTC
GAGGCTGACCATCATCCACCGCGACCTCAAGGCGAGGAACATCCTGCTAGACCCCGACATGAACCCCAAG
ATCTCCGACTTCGGCCTCGCCAAGCTATTCAGCGTGGATGCCAGCGTCGGGAACACCAGCCACATCGCCG
GAACCTACGGCTACATGGCGCCGGAGTACGCTCTGCACGGCATCTTCTCGGCCAAATCGGACGTGTACAG
CTACGGCGTCCTTGTACTGGAGATCATCGCGGGTCGCCGCAACAATTTCGCCCAATATCCGGGCACTAAC
GGCGAAGATCTTCTGACCACGGTCTGGAGGCACTGGAGCCGTGGGAGCGTGTCGGGGTTGCTCGACGGCT
GCTCGGCCGACGGGCTCCAGCCGACGGAGATGCTGCGGTGCGTCCACGTGGGGCTGCTCTGCGTTCAGGA
GGACGCGCACCTCCGGCCAGGCATGGCGGCGGTCGTCGTCATGCTCAACAGCCGCTCGATTACGCTCCCT
GTGCCGACGACGCCGGCCTATGTCGTTTCCGGCCGCGCGGGTGCGTTGGGGAGGAGCACGACGCGCGAGG
CACAGGCTCCGACGGGAGCTGTTCGTGGGCCTTATGTCAACGACGCCTCCGTTTCTGGCCTGGAGGCCCG
GTGA
>TaCRK_04_A.1_TraesCS1A03G1029800.1
ATGCTCCCCGGCGGCTACGCCGTTCTCCCCATGATCATCGCGGCCCACCTGCTGGCGCCGGCTGAGTCGG
CCTCAATGGAGTGCGACGGCAACCCCCAAACGTCCAGCAGCACCTTTCCCTCGACCCTGAAGCTGCTCGC
CGCGGGACTCCCCGGCAACGCCTCCACCTCCCCAAACGGCTTCGCCACCGCCGTCGTCGGCACGGCGCCC
GGCCTGGTCTACGGCATGGCCCTCTGCCGGGGCGGCACGAACGCCTCGTCCTGCCGCGCGTGCGTGGCCA
AGGCGTTCGGCGACGCGCAGGCAAGCTGCCCCGGCGACACGGGCGCCGCCATGTACGAGGACGGCTGCGT
CCTGCGCTTCTCCGTCCAGCGATTCCTCGATTTCCTCGGCGCGGACCAGTGGCAGGTCCGTGAGATCACT
TTCTCCGTTGTCGCGGATCGGGCCAGCGTCACGGTTTCGGCCGCCTGGTTCGGCGCCGCGGTCAGTGCGA
TCCTCACCGCCGTGGTCAACCACGCGGTGTCGTCCCCGTCGCCGGCGGCGAGCAGCAATTCGACCATGAG
AAGCAAGTACTTCGCCACCGGCGAGGAGGCCTTCAACCCCAAGGTATACGGCCTCGCGCAGTGCATGCCC
AACCTGGCGCCGGCGCAGTGCGACGGCTGCCTCCGGAGACTCCAAGATGAGACAGCACCCTACATGGGCA
CTAACCCCGGATGGATCGAGGCTGGCTCCGCGTGGTGCATCCTGAGGTATGGCGTGCGGCCGATCTACGA
CGGCCAGGCGATGCTTCAGGTTCCGGCCCCGCCACCGCCATCTCCTTCTGTCACTCCCGAGCATGGCGCA
GGAAACACAAGGAGTGCAACAGGAATCTATGCAGGCATTGCTTCTTCTGTTGTCTTGTTATTGATTCTAC
TATCAGTTTTCGCTTTCATCCGCTTCAAGAGAAAAATTAAGGCCGCCGAGGACGATAATCCATTCAAGAA
AATGGCGAGAGCCTTGATCTTTGATTTGCTGGCACTGCAAGAGGCAACCGGAAACTTTTCAGAGGCGAAT
AAGCTTGGAGAAGGTGGTTATGGAATTGTATACAAGGGAACACTGCCGGATGGGCAAGAAATAGCAGTTA
AGAAGCTTTTGGGAGCAACTGAGCATGGTTTGCATCAGTTGCGCAATGAGGTGGTTCTATTGGCAGAGCT
TCAGCACAAGAATCTTGTCAGATTACAGGGGTTTTGCTCGCATCAGAATGATACGTTGCTCGTCTACGAA
TATATCAAGAATGGGAGCCTCGACAACTTTCTTTTCGATACCAGTGAGGAAAATACTCTAAACTGGGAGC
AACAGTACAACATCATTCTTGGAACTGCCAAGGGAATACTGTATCTTCACGAGGACTCGAGCCCAAGGAT
AATCCACAGGGACCTTAAAGCGAATAATATTCTTCTTGACGAGGAAATGGATCCTAAAATCGCAGATTTT
GGATTGGCAAGGCTGCTACAAGAAGGTCACACTCATACTCAAACCACTAGAGCTGCCGGAACACTCGGTT
ATATGGCACCAGAGTACGCAGTACACGGAAGTGTGTCACCCAAGATTGATATTTTCAGTTTTGGTGTACT
AGTCCTCGAAATTATAACCAGGAGAAGGAACTGCAGTTCGGATTATGGGGATACCGTGAATCTCATTAGT
GATGTGTGGAATTATTGGAGAAAAGGAACAATATCACAAATGATGGACGAATCACTCATTGGATACCCTC
GAAGCCAAGCGCTACGGTGCATCCACATCGGGCTGCTGTGTGTCCAACCGGACCCTGATGACAGGCCTCA
AATATCAACCGTCATTTTCATGTTAACAAGGGACACCATGGAGCTTCAGCCACCGGCACAGCCTGCATTC
TTCTTTGGGACAGAATCACCATCTCCAGCTTCTCCACGATATGGGCAACGCCGCTACATGCATGTCCGAC
CTGATTTAGTACCGGAAGATGACGTATCTTGGAATGAGGTTACGATTACTGAGCCATATCCTAGGTGA
>TaCRK_04_A.2_TraesCS1A03G1029800.2
ATGCTCCCCGGCGGCTACGCCGTTCTCCCCATGATCATCGCGGCCCACCTGCTGGCGCCGGCTGAGTCGG
CCTCAATGGAGTGCGACGGCAACCCCCAAACGTCCAGCAGCACCTTTCCCTCGACCCTGAAGCTGCTCGC
CGCGGGACTCCCCGGCAACGCCTCCACCTCCCCAAACGGCTTCGCCACCGCCGTCGTCGGCACGGCGCCC
GGCCTGGTCTACGGCATGGCCCTCTGCCGGGGCGGCACGAACGCCTCGTCCTGCCGCGCGTGCGTGGCCA
AGGCGTTCGGCGACGCGCAGGCAAGCTGCCCCGGCGACACGGGCGCCGCCATGTACGAGGACGGCTGCGT
CCTGCGCTTCTCCGTCCAGCGATTCCTCGATTTCCTCGGCGCGGACCAGTGGCAGGTCCGTGAGATCACT
TTCTCCGTTGTCGCGGATCGGGCCAGCGTCACGGTTTCGGCCGCCTGGTTCGGCGCCGCGGTCAGTGCGA
TCCTCACCGCCGTGGTCAACCACGCGGTGTCGTCCCCGTCGCCGGCGGCGAGCAGCAATTCGACCATGAG
AAGCAAGTACTTCGCCACCGGCGAGGAGGCCTTCAACCCCAAGGTATACGGCCTCGCGCAGTGCATGCCC
AACCTGGCGCCGGCGCAGTGCGACGGCTGCCTCCGGAGACTCCAAGATGAGACAGCACCCTACATGGGCA
CTAACCCCGGATGGATCGAGGCTGGCTCCGCGTGGTGCATCCTGAGGTATGGCGTGCGGCCGATCTACGA
CGGCCAGGCGATGCTTCAGGTTCCGGCCCCGCCACCGCCATCTCCTTCTGTCACTCCCGAGCATGGCGCA
GGAAACACAAGGAGTGCAACAGGAATCTATGCAGGCATTGCTTCTTCTGTTGTCTTGTTATTGATTCTAC
TATCAGTTTTCGCTTTCATCCGCTTCAAGAGAAAAATTAAGGCCGCCGAGGACGATAATCCATTCAAGAA
AATGGCGAGAGCCTTGATCTTTGATTTGCTGGCACTGCAAGAGGCAACCGGAAACTTTTCAGAGGCGAAT
AAGCTTGGAGAAGGTGGTTATGGAATTGTATACAAGGGAACACTGCCGGATGGGCAAGAAATAGCAGTTA
AGAAGCTTTTGGGAGCAACTGAGCATGGTTTGCATCAGTTGCGCAATGAGGTGGTTCTATTGGCAGAGCT
TCAGCACAAGAATCTTGTCAGATTACAGGGGTTTTGCTCGCATCAGAATGATACGTTGCTCGTCTACGAA
TATATCAAGAATGGGAGCCTCGACAACTTTCTTTTCGATACCAGTGAGGAAAATACTCTAAACTGGGAGC
AACAGTACAACATCATTCTTGGAACTGCCAAGGGAATACTGTATCTTCACGAGGACTCGAGCCCAAGGAT
AATCCACAGGGACCTTAAAGCGAATAATATTCTTCTTGACGAGGAAATGGATCCTAAAATCGCAGATTTT
GGATTGGCAAGGCTGCTACAAGAAGGTCACACTCATACTCAAACCACTAGAGCTGCCGGAACACTCGGTT
ATATGGCACCAGAGTACGCAGTACACGGAAGTGTGTCACCCAAGATTGATATTTTCAGTTTTGGTGTACT
AGTCCTCGAAATTATAACCAGGAGAAGGAACTGCAGTTCGGATTATGGGGATACCGTGAATCTCATTAGT
GATGTAAGTGCTGGATTTACTTTATTTTCATCAGTTTTTAGTGTCTTTGAACACTGTAACATTTATATTA
TTGTATCTAAAAGCATCATCCATGTTAACCATCTACCAGGTGTGGAATTATTGGAGAAAAGGAACAATAT
CACAAATGATGGACGAATCACTCATTGGATACCCTCGAAGCCAAGCGCTACGGTGCATCCACATCGGGCT
GCTGTGTGTCCAACCGGACCCTGA
>TaCRK_05_A.1_TraesCS1A03G1029900.1
ATGCCCGCCACAAGGCCGAGGATGATATCTCACCGGCTCGTCGTGTCCGCGGCCGTCGTTGCCGTCGCCG
CCCTGCTCGCGCCCGGCGCCGCGGGATACCCGTGGCAGGATTGCGTCGACGGCCAATTCGCGGCCGGCAG
CAAGTACCTGGCCAACATCAACCTCCTCGCCGCCTCCCTCCCCAAGAACGCCTCGGCGTCCCCAGACCTC
TTCGCCACCGCCGAGGCCGGCGCCACCCCGGACAAGGTCTGGGCCCTCGCGCTCTGTCGTGGCGACGCCA
ACGCCACGTCCTGCCTCAGCTGCCTGGCCCAGGCCTTCCGGGACCTGCCCAACGTTTGCGACTACAGCAA
GGTGGCCACCATGTACTACGACTCCTGCACGCTCCACTACTCCAACGCCTCCCGGGACCCCGCGCCGGTG
GCGGCGCGGACGTATAGGTTCTGGGAGTACACAAATGTCACGTCGGAGAAGAGCCAGTTCAACAGCCTCG
TGGCCAGGCTCGTGAACGCCACCGCGGACTACGCTGCGTACAACTCCACGCGGCGGTACGCCTCCGGGGA
GGCCGACTTCGACCGGGAGTTCCCCAAGATCTACAGCTGGGCGCAGTGCACGCCAGACCTGACCGCGGTT
CAGTGCCGGCAGTGCCTCGCCAAGAACATGGTGCTGTTGCCGGAGTATTTCGTGGACAGTACAGGAGCCA
GAGCTCTGCAGGTCAGGTGCAGCTTCCGGTACCAGACCTATTCCTTCTTTGATGGCCCTGTCATGGTGCG
CCTGCCAGCACCAGCACCGAGCACGGAAGCACCAGCGCCTGCGCCTGCTGCGGTACCAACGGTTTTGACG
TCGCCGCCGCCGGCGGCGGCATCCACACGAGGGAGAAAATACAGTGTCCCTGGCATGGTTCTTATTATTC
TGCTGCCTACTCTAGCTGCCATAAACCTTGTGGCTTGCTTCTTTTTCTGGAGAAGGAAGCGGCCACTATC
AAAAGCAAAACAGTCAGATCCCAGTTATTTCGCTGACGAGGAGGACAATGAAAATGTAGACTCGATGTTG
ATTGACATTTCAACCTTGCGGGTTGCAACCGGGGATTTTGCAGATAGCAACAAGCTTGGTGATGGCGGAT
TTGGCGCGGTGTACAAGGGTATTCTTCCAGATGGCGACGAAATAGCAGTGAAGAGACTATCGAAGAGCTC
AACACAAGGAGTTGAGGAGCTCAAAAATGAACTCTCTTTGGTTGCAAAGCTTAGGCACAAGAACCTTGTA
ACACTTCTTGGCGTCTGCTTGGAGCAACAAGAGAGGTTGCTTGTCTACGAGTTTGTTCCTAACCGAAGCC
TCGACCTCTTCCTTTTTGCAGATGTTGAGAAACATGTAGAACTGGATTGGGAAAAGAGGTACAAGATTAT
TAATGGAGTTGCTCGAGGACTGCAATACCTCCATGAAGACTCCCAGCTCAGAGTGGTCCATCGTGATCTC
AAAGCTAGCAACATCTTGCTTGATAAAGAGATGAATCCGAAGATATCAGATTTTGGAATTGCGAGACTTT
TTGCGCAAGACCAGACCCATGGAATAACGAACCGTGTTATCGGCTCATACGGATATATGGCGCCAGAGTA
CGTGATGCGTGGGAACTACTCTGTGAAATCTGATTCATTCAGCTTCGGCGTCATGGTTCTTGAGATTGTA
ACGGGGAAGAAGAACAATGACTACAGTAATTCTAAGGAATCTCAAGATCTTCTGAATGCAATATGGGAGC
GTTGGATGGCAAGAACGGTGTTGGACATGATGGATCCGAGCATGAACGCTAGCTTCTCAGAGAGCGGCGT
GCTAAGATGCATCCATATAGGGCTTTTGTGTGTTCAAGAAAACCCGGCTGATCGACCGCTTATGTCGTCT
GTGGTCATGATGCTCGGAAGTGATACTGTGTCTCTATCTGCCCCATCTAGGCCGGCGTTCTATGCCAAGA
AGGCTAGCAACAACTTGGGAATCACGTCAACTTAG
>TaCRK_05_A.2_TraesCS1A03G1029900.2
ATGCCCGCCACAAGGCCGAGGATGATATCTCACCGGCTCGTCGTGTCCGCGGCCGTCGTTGCCGTCGCCG
CCCTGCTCGCGCCCGGCGCCGCGGGATACCCGTGGCAGGATTGCGTCGACGGCCAATTCGCGGCCGGCAG
CAAGTACCTGGCCAACATCAACCTCCTCGCCGCCTCCCTCCCCAAGAACGCCTCGGCGTCCCCAGACCTC
TTCGCCACCGCCGAGGCCGGCGCCACCCCGGACAAGGTCTGGGCCCTCGCGCTCTGTCGTGGCGACGCCA
ACGCCACGTCCTGCCTCAGCTGCCTGGCCCAGGCCTTCCGGGACCTGCCCAACGTTTGCGACTACAGCAA
GGTGGCCACCATGTACTACGACTCCTGCACGCTCCACTACTCCAACGCCTCCCGGGACCCCGCGCCGGTG
GCGGCGCGGACGTATAGGTTCTGGGAGTACACAAATGTCACGTCGGAGAAGAGCCAGTTCAACAGCCTCG
TGGCCAGGCTCGTGAACGCCACCGCGGACTACGCTGCGTACAACTCCACGCGGCGGTACGCCTCCGGGGA
GGCCGACTTCGACCGGGAGTTCCCCAAGATCTACAGCTGGGCGCAGTGCACGCCAGACCTGACCGCGGTT
CAGTGCCGGCAGTGCCTCGCCAAGAACATGGTGCTGTTGCCGGAGTATTTCGTGGACAGTACAGGAGCCA
GAGCTCTGCAGGTCAGGTGCAGCTTCCGGTACCAGACCTATTCCTTCTTTGATGGCCCTGTCATGGTGCG
CCTGCCAGCACCAGCACCGAGCACGGAAGCACCAGCGCCTGCGCCTGCTGCGGTACCAACGGTTTTGACG
TCGCCGCCGCCGGCGGCGGCATCCACACGAGGGAGAAAATACAGTGTCCCTGGCATGGTTCTTATTATTC
TGCTGCCTACTCTAGCTGCCATAAACCTTGTGGCTTGCTTCTTTTTCTGGAGAAGGAAGCGGCCACTATC
AAAAGCAAAACAGTCAGATCCCAGTTATTTCGCTGACGAGGAGGACAATGAAAATGTAGACTCGATGTTG
ATTGACATTTCAACCTTGCGGGTTGCAACCGGGGATTTTGCAGATAGCAACAAGCTTGGTGATGGCGGAT
TTGGCGCGGTGTACAAGGGTATTCTTCCAGATGGCGACGAAATAGCAGTGAAGAGACTATCGAAGAGCTC
AACACAAGGAGTTGAGGAGCTCAAAAATGAACTCTCTTTGGTTGCAAAGCTTAGGCACAAGAACCTTGTA
ACACTTCTTGGCGTCTGCTTGGAGCAACAAGAGAGGTTGCTTGTCTACGAGTTTGTTCCTAACCGAAGCC
TCGACCTCTTCCTTTTTGATGTTGAGAAACATGTAGAACTGGATTGGGAAAAGAGGTACAAGATTATTAA
TGGAGTTGCTCGAGGACTGCAATACCTCCATGAAGACTCCCAGCTCAGAGTGGTCCATCGTGATCTCAAA
GCTAGCAACATCTTGCTTGATAAAGAGATGAATCCGAAGATATCAGATTTTGGAATTGCGAGACTTTTTG
CGCAAGACCAGACCCATGGAATAACGAACCGTGTTATCGGCTCATACGGATATATGGCGCCAGAGTACGT
GATGCGTGGGAACTACTCTGTGAAATCTGATTCATTCAGCTTCGGCGTCATGGTTCTTGAGATTGTAACG
GGGAAGAAGAACAATGACTACAGTAATTCTAAGGAATCTCAAGATCTTCTGAATGCAATATGGGAGCGTT
GGATGGCAAGAACGGTGTTGGACATGATGGATCCGAGCATGAACGCTAGCTTCTCAGAGAGCGGCGTGCT
AAGATGCATCCATATAGGGCTTTTGTGTGTTCAAGAAAACCCGGCTGATCGACCGCTTATGTCGTCTGTG
GTCATGATGCTCGGAAGTGATACTGTGTCTCTATCTGCCCCATCTAGGCCGGCGTTCTATGCCAAGAAGG
CTAGCAACAACTTGGGAATCACGTCAACTTAG
>TaCRK_06_A.1_TraesCS1A03G1030100.1
ATGGTCGGCAATTTGCTATTAATTTTCCCCGTTTCCAAAAGCTACCTTTGCTCGTCCACCGTGCTGCTCT
GCTCAATGGCGGCCCACCATGTCGCCTTGTCTGTTCTCATCCTTGTCGTCCCCCTGCTCGCGCCCAGCGG
CCTCGTCGCAACAGAGCCGTGGCCACTGTGCGGCGACAGCCGCGAATACAACGACAAGAGCCAGTACCAG
GCCAACCTCAACCTCGTCGCCGCCGCGCTCCCCACGAACGCCTCGGCGTCGCCCAACCTCTTCGCCACCG
CCGAGGCCGGGGCCGTCCCGGAGAAGGTCACGGCTCTCGCGCTCTGCCGCGGCGACGCCAGCTCCAGGGC
CTGCTCCAGCTGCCTCGTCAACGCCTTCGCCAACCTCCCGAACGTGTGCCCCGGCTCCAAGGAAGCTGTC
ATCTACTACGACGCCTGCATGCTCCGCTACTCCGACGTGCAGTTCCTCTCCGCCGACGACTCTGAGCCCC
TGGGCGTGGAGCTCACCTACACGGTCCGCAACGACGCCAACGCCACGTCGGAGCCGGGCCGGTACCAGCG
CGCCGTGGCCACGCTCATGAACGCCACCGCGGACTACGCCGCGTACAACTCCACGCGCCGGTACGCCACC
GGCCAAGCCGACCTCGACCGGGAGTTCCCCAAGGTGTACAGCTGGGCGCAGTGCACCCCCGACCTGACGC
CCGGCCGGTGCCGGGACTGCCTCGCTCAGTTGATCGCGCAGTTGCCGGTGCAGTTCACGGATAGTATCGG
GGGCAGGCTTCTTGGTCCCCGATGCAGCTTCGAGTACGAGACCAAGCCCTTCATCAATGGCCCGGTGATG
GTGCAGCTGCCAGCAACGTCCGCGAGCTCTGGAGCGCCGGGGCCGGCCGTGGCTCCTACATCGGCGACAG
CAGAGGGGAGAAAGTACAGTGTTCCTGGCATGGTTCTTATCATTCTCTTGCCTACAATAGCAGCCATAAA
CCTCATTGTTTGGCTCTTTTCATGGAGGAGGAGGAGGCAGGCACTTGCAAAGGCAAAGCAACCAGATCCA
AATTATTCCACTGATGAAGCAGAGGACATGGAAAGTGTGGAGTCAATGTTAATTGACATTTCAACTTTGC
GGGCTGCAACCGAGGATTTTGCAGAAAGCAACAAACTCGGCAAGGGTGGATTTGGCCCGGTGTACAAGGG
TACTCTCCTAAACGGCGATGAGATCGCAGTCAAGAGAATGTCCAAGAGCTCAACACAAGGAGTGGAGGAG
CTCAAGAATGAGCTCGCCTTAGTTGCAAAGCTGAAGCACAAGAATCTTGTTAGACTTGTCGGTGTCTGCT
TGGAGCAACAAGAGAGGCTACTCATCTATGAGTTTGTTCCTAACCGAAGCCTCGACCTGATCCTTTTCGA
CGAAGCGAAACGTCAAAAACTAGATTGGGAAACGAGGTTCAAGATCATAAATGGAGTGGCTCGAGGCCTG
CAATACCTCCATGAAGACTCTCAGCTCAAAGTAATCCATCGTGACCTCAAAGCGAGCAACGTCTTGCTGG
ACATGAACATGAACCCGAAAATCTCGGATTTTGGCCTTGCCAAGATTTTCGGGAGAGACCAGACCCAGGG
TGTGACGAACCGCGTCATCGGCACATATGGATACATGGCGCCAGAGTACGTGATGCGTGGGAACTACTCG
GTGAAATCAGACGCTTTCAGCTTTGGCGTTTTGGTCCTGGAGATCATGACAGGAAAGAAGAACAGTGACT
GCTACAACTCCCAGCAATCTCAGGATCTCTTGACCACAGTATGGGAGCATTGGGTGGCCGAAACAGTGTT
GGAAGTGGTAGACCCATGCATGAACAAGAGCTTCTCGGAGAGTGATGCGCTGAGGTGCATCCATGTCGGG
CTTTTGTGCATCCAGGGCAACCCGGCAGACCGGCCGATGATGTCGACGGTGGCCATGATGCTTGGCAGCA
ACACATTCTCTCTCCCTACTCCGTCGAAGCCGGCATTCTACACTACAAACGATGGTGCCAATTCGAGCAC
CGGGTCAAGCGTGTCGATCCCATCAGTGCAAGCCCGGTCATAG
>TaCRK_06_A.2_TraesCS1A03G1030100.2
ATGCTCCGCTACTCCGACGTGCAGTTCCTCTCCGCCGACGACTCTGAGCCCCTGGGCGTGGAGCTCACCT
ACACGGTCCGCAACGACGCCAACGCCACGTCGGAGCCGGGCCGGTACCAGCGCGCCGTGGCCACGCTCAT
GAACGCCACCGCGGACTACGCCGCGTACAACTCCACGCGCCGGTACGCCACCGGCCAAGCCGACCTCGAC
CGGGAGTTCCCCAAGGTGTACAGCTGGGCGCAGTGCACCCCCGACCTGACGCCCGGCCGGTGCCGGGACT
GCCTCGCTCAGTTGATCGCGCAGTTGCCGGTGCAGTTCACGGATAGTATCGGGGGCAGGCTTCTTGGTCC
CCGATGCAGCTTCGAGTACGAGACCAAGCCCTTCATCAATGGCCCGGTGATGGTGCAGCTGCCAGCAACG
TCCGCGAGCTCTGGAGCGCCGGGGCCGGCCGTGGCTCCTACATCGGCGACAGCAGAGGGGAGAAAGTACA
GTGTTCCTGGCATGGTTCTTATCATTCTCTTGCCTACAATAGCAGCCATAAACCTCATTGTTTGGCTCTT
TTCATGGAGGAGGAGGAGGCAGGCACTTGCAAAGGCAAAGCAACCAGATCCAAATTATTCCACTGATGAA
GCAGAGGACATGGAAAGTGTGGAGTCAATGTTAATTGACATTTCAACTTTGCGGGCTGCAACCGAGGATT
TTGCAGAAAGCAACAAACTCGGCAAGGGTGGATTTGGCCCGGTGTACAAGGGTACTCTCCTAAACGGCGA
TGAGATCGCAGTCAAGAGAATGTCCAAGAGCTCAACACAAGGAGTGGAGGAGCTCAAGAATGAGCTCGCC
TTAGTTGCAAAGCTGAAGCACAAGAATCTTGTTAGACTTGTCGGTGTCTGCTTGGAGCAACAAGAGAGGC
TACTCATCTATGAGTTTGTTCCTAACCGAAGCCTCGACCTGATCCTTTTCGCAGACGAAGCGAAACGTCA
AAAACTAGATTGGGAAACGAGGTTCAAGATCATAAATGGAGTGGCTCGAGGCCTGCAATACCTCCATGAA
GACTCTCAGCTCAAAGTAATCCATCGTGACCTCAAAGCGAGCAACGTCTTGCTGGACATGAACATGAACC
CGAAAATCTCGGATTTTGGCCTTGCCAAGATTTTCGGGAGAGACCAGACCCAGGGTGTGACGAACCGCGT
CATCGGCACATATGGATACATGGCGCCAGAGTACGTGATGCGTGGGAACTACTCGGTGAAATCAGACGCT
TTCAGCTTTGGCGTTTTGGTCCTGGAGATCATGACAGGAAAGAAGAACAGTGACTGCTACAACTCCCAGC
AATCTCAGGATCTCTTGACCACAGTATGGGAGCATTGGGTGGCCGAAACAGTGTTGGAAGTGGTAGACCC
ATGCATGAACAAGAGCTTCTCGGAGAGTGATGCGCTGAGGTGCATCCATGTCGGGCTTTTGTGCATCCAG
GGCAACCCGGCAGACCGGCCGATGATGTCGACGGTGGCCATGATGCTTGGCAGCAACACATTCTCTCTCC
CTACTCCGTCGAAGCCGGCATTCTACACTACAAACGATGGTGCCAATTCGAGCACCGGGTCAAGCGTGTC
GATCCCATCAGTGCAAGCCCGGTCATAG
>TaCRK_01_B.1_TraesCS1B03G0245000.1
ATGCAACCACGTCCCGGAAGACCCCGCGGCCGCCACTCCCTGCGCCCGGCCGCGGCGGACGTGCTCCGGT
GTGTCGTCCTCGCCGGGGCCATCGCCGTCGTGGCCGCGGGCGCGAACGCGGACGCGGCGCCGGCGATCCT
GGACACGGTGTGCGGGTCCAAGCAGGCGGCCGACCCGGAGTCGTTCGACGTGAGCTTCGTCAACACCCTG
GAGCTCATCTACCAGAACGTGACGCGGTCCGGCTTCGGCGCCGCCTCCTCCGGCTCCGGCAACTTCTCCG
TCTTCGGGCTCGGTCAGTGCCTCGCCTACCTCTCCCCGACCGACTGCCAGCTCTGCTACGCGCAGAGCCG
CGTGAAGCTGCCCCACTGCCTCCCGGCCGACGGCGGCCGCATCTACGTCGACGGCTGCTTCCTCCGCTAC
GGCGCCGGCAACTTCACCGCCGCCGCCACCGACGCCAGCGACACGTTCGTCTGCTCCAACGACACCGCGC
CGGCAACCCCGGCGTTCGCTGCCGCGGCGGCCGCGCTGGTGCGCAACGTCACGGCATCCGCGCCGGGGGC
GAGGGGGTACTACTACGCCAGGTCGGCGTCGGCGTCGGCGATGCCGACCGGCGCGCGGGTGTACGCGGCA
GCGCAGTGCTGGAGGTCGCTGAACGCCACCGCGTGCGCGGCATGCACGGCGAGCGCGCGCGACCGGGTGG
TACGGCAGTGCCTTCCCGGCGCCGCCGAGGGGTACGGGCTCAACGCCGGCTGCGTCGTCAGGTACTCCAC
GCAGCCCTTCTACCTGCCGGCCAAAGCCGGCGGCGGCGGCGGGTCATCCACCCGGCACATAATCATCATC
GTCTTCGCCTCCATCCTCTCCGCCATGGCAGTCATCGGCATAGTATTCATCTGGACACGAATGAGGCCCA
GGAGAGACGACCTCCACGACGACATGGACGGCTCCGGCGAGATCATCCGCACCATCATGTTGTCGCAGCT
CGGCTTCCGGTATGAGGAGCTGCGCAAGGCGACCGATGACTTCAATCAGATCAACAAGCTCGGCCAGGGC
GGCTACGGTTCAGTTTACAAGGGTGTGCTTCCGGATGGCCGGGAGATCGCCGTGAAGCGGCTCTACCTCA
ACACGCGGCAGTGGACCGACCAGTTCTTCAACGAGGTGAAGCTCGTCAGCCAGGTGCAGCACAAGAACCT
CGTCAAGCTCCTCGGGTGCAGCGTCGAGGGCCCCGAGAGCCTCCTCGTCTACGAGTACCTCTGCAACACC
AGCCTCGATCACTACCTCTTTGACGCTTTCAAAAAGAACGCGTTGGACTGGGAGCGGCGGTCGGAGATTG
TCCTCGGGGCGGCGGAGGGTTTGTCATACCTCCACAGTGGCTCCGAGGTCAGGATCATACATAGGGACAT
AAAGGCCAGCAATGTGATGTTGGATGAGAGGTTCAGGCCTAAGATCGGCGATTTCGGCCTGGCGAGGAAC
TTCATGGAAGATCAGACCCACCTCAGCACCGGCCTTGCAGGAACATTTGGATATATGGCCCCGGAGTACA
TCGTACACGGGCAGCTGACGGAGAAGGCCGACATCTACAGCTACGGCGTGCTGGTCCTTGAGATCGTCAC
CGGCCGCAAGAACCACAACTCCGTGGCGTCATCGGCCGAGGGACTGTCCCTCATGTCACAGTTATGGAAG
CACTACAACGCCGGCACACTGATGGAGATCCTGGACCCGAACCTCCGCGACCAATGCTCGGAGGCGGAAG
CTCTCAAGGTGTTCCAAGTCGGGTTGCTGTGCGCGCAGGCGTCGCCGAACCTCAGACCGCCGATGTGGAA
GGTGGTGGAGATGCTGGGAAGTGGTGACAGGGTGTTGCCCCGGCCTACCGAGCCTCCGTTCATCAACGTG
AAGGGGTCGAACGCGAAGAGCGAAAGCTCGGGGTCATCAATGTCTCTGATGTCGAACTCCGACAAGTCGC
CGTTCTCGACGAACCAGCTGTCGGTGAGTGGGGTGCAGGCCAGGTGA
>TaCRK_07_B.1_TraesCS1B03G0788200.1
ATGGCGCCCTCCCCACGAGCCATGCGTAGCCTGAGCCCACTGTACTCTCTTCTCCTCCTTACCGGCGCAG
CCATGGCCGCCGCGGACCCCTGGTCCACCGACTGCCCGAGCGACACAAACTACACCCGCGGCGGCGTTTT
CCAGGCCAACCTCGACGACCTCCTCTCGTTCCTCCCCGCCGCTGCGTCGGTCGCGGCCGGGTTGGCCGAG
AACACCACCGGCAGAGAGCCCGACGAGGCGTACGGTCTCGCGCACTGCCGCGCCGACGTCAATGCATCCG
AGTGCCGCTCGTGCCTCGACACCTCGGCGCGGGACGCGGCCATCAAGTGCCCCGGCCAGAAAAAGTCCAC
GCTCTTCTACGAAGCCTGCCTCCTGCGCCACTCGAACGTGAGCTTCTTCGGCGTCGCCGACATGTCATGG
CTGACCGGCTTATGCAACGCGGTGAACGCGACGCAGCCCGAGTTGTTCAAGACGCAGCTGGGCGCGCTGA
TGAACAACCTCAGCAGCAGGGCGGCGTCGTCCCCGCGACTGTTCGCGGCCGACACGGTCGACTTGACGCC
CTTCACGAAGATCTACGGCATGTCCCAGTGCACGCGCGACCTCGCCGGCGACGACTGCAACCGCTGCCTC
GCCGTAGCCGTCTCGTACATCCCGAAATTTTGCGACGGGAGGGAGGGAGGACGGGTCGCCACCCGGAGCT
GCTCCATCCGGTACGAATTGTATCCTTTCTACAACGCCCAGGCCGCCGAGGCGGCGATGTCCCCGCCGGC
ACCGCCGCCGCCAGCAGTAAACGGCAGCGATCACTCCGGCCCTGCAGAACGCGCTGGAAACGACGACGCC
ACAGCCAAGATAGCCCTGTTCGTCTCGATTCCAGTTGCTGCCGTGCTGTTGGTGGTGTTGACAGTTGCTT
TCTATCTGTGCAAGAGGAAGAACAAGAAACCACGCGAACATGTGCTTTTATCCAGCGCCGAGAGTGAGGA
TAGAACAGACATGAGAAGCTCAGAGTCTCTCCTGTACGATCTGAGCACTCTAAGGGCGGCCACTGACAAC
TTCTCCGAAGAAAATAAGCTCGGGGAAGGCGGGTTTGGGCCGGTCTACAAAGGCACTCTGCAGGATGGGC
AGGATATCGCGGTGAAGAGGTTGTCGAAGACCTCTCAGCAAGGGCACGTGGAGCTCAAGAACGAGGTTGT
GCTGGTGGCCAAGCTCCAGCACAAGAATCTGGTGCGCTTGCTCGGCTGCTGCATCCAAGAGGAGGAGAAG
CTCCTCGTCTACGAGTACCTCTGCAACAAAAGCCTCGACAAGATTCTATTCGATCCTGCGAGACGGCAGG
AGCTTACGTGGGGGCAAAGGTACAGGATCATCCAGGGGATCGGGCGAGGCCTCCTTTACCTCCATGAAGA
TTCCAGGCTAACCATCATCCACCGGGACCTTAAGGCGAGCAACATCCTGCTAGACCCCGACATGAACCCC
AAGATCTCCGATTTCGGCCTCGCCAAGCTGTTCAGCGTGGACGCCAGCGTCGGGAACACCAGCCACATCG
CCGGAACCTATGGGTACATGGCACCGGAGTACGCCTTGCACGGCATCTTCTCCGCCAAATCGGACGTGTA
CAGCTACGGCGTCCTTGTACTGGAGATCATCGCGGGTCGCCGCAACAATTTCAGCCAGTATCCGGGCACT
AATGGCGAAGATCTTCTGACCACGGTCTGGAGGCACTGGAGCCGTGGGAGCGTGTCGGGGTTGCTCGACG
GCTGCTCGGCCGACGGGCTCCAGCCGACGGAGATGCTGCGGTGCATCCACGTGGGGCTGCTCTGCGTCCA
GGAGGACGCGCACCTCCGGCCAGGCATGGCGGCGGTCGTCGTCATGCTCAACAGCCGCTCGATTACGCTC
CCTGTGCCGACGCCGCCGGCCTACGTCGTTTCGGGCCGCGCGAGTGCGTCGGGGAGGAGCACGACGCGCG
AGGCACAGGCTCCGGCGGGAGCTGTTCGTGGGCCGTATGTCAACGACGCCTCCGTTTCTGACCTGGAACC
CCGGTGA
>TaCRK_05_B1.1_TraesCS1B03G1216300.1
ATGCCCGCCACAAGGCCGAGGATGATGTCTCACCGGCTTGTCCTGTCCGTGGCCATCTTCGCCGTCGCCG
CCCTGCTCGCGCCGGGCGCCGCGGGATACCCGTGGCAGGACTGCAGCGACGACCAATTCGCGGCAGGCAG
CAAGTACCTGGCCAACATCAACCTCCTCGCCGCCTCGCTCCCCAAGAACGCTTCGGCGTCCCCGGACCTC
TTCGCCACCGCCGAGGCTGGCGCCGCCCCGGACAAGGTCTGGGCCCTCGCGCTCTGCCGCGGCGACGCCA
ACGCCACGTCCTGCCTCAGCTGCCTCGCGCAGGCCTTCCGGGACCTGCCCAACGTGTGCGACTACAGCAA
GGTGGCCACCATGTACTACGACTCGTGCACGCTCCACTACTCCAACGCCTCCCGGGACCCCGCGCCGGTG
GCGGCGCGGACATATAGGTACTGGGAGAGCACAAATGTCACGTCCGAGCAGGCCCAGTTCAACAGCCTCG
TGGCCAGGCTCGTGAACGCCACCGCGGACTACGCCGCGTACAACTCCACGCGCCGGTATGCCTCCGGGGA
GGCCGACTTCAACCGGGAGTTCCCCAAGATCTACAGCTGGGCGCAGTGCACGCCAGACCTGACCTCGTCG
CAGTGCCGGCAGTGCCTCGCCAAGAACATGGTGCTGCTGCCGCAGCTGTTCGTGGACAGTACGGGAGCCA
GAGCTCTTCAGGTCAGCTGTAGCTTCCGGTACCAGACCTATTCCTTCTTTGATGGCCCTGTCATGGTGCG
GCTGCCAGCACCATCACCGAGCACCCAAGCACCAGCTCCTGCACCTGCACCTGTTGCGGTACCCACGGGT
TTGACGCCGGCGACGGCATCCACACAAGGGAGAAAATACAGTGTCCCTAGCATGGTTCTTATTATTCTAC
TGCCTGTTGTAGCTGCCATAAACCTTGTGGCTTGCTTCTTTTTCTGGAGAAGGAAGCGGCCACTAGCAAA
AACAAAACAGTCAGATCCCAGTTATTTCGCTGACGAGGAGGACAATGGAAGTGTAGACTCGATGTTGATT
GACATTTCAACCTTGCGGGTTGCAACCTGGGATTTTGCAGATAGCAACAAGCTTGGTGATGGCGGATTTG
GTGCGGTGTACAAGGGTATTCTTCCAGACGGCGACGAAATAGCCGTGAAAAGACTATCGAAGAGCTCAAC
ACAGGGAGTAGAGGAGCTAAAAAATGAACTCTCTTTGGTTGCAAAGCTTAGGCACAAGAACCTTGTCACA
CTTCTTGGCGTCTGCTTGGAGCAACAAGAGAGGCTGCTTGTCTACGAGTTCGTTCCTAACCGAAGCCTCG
ACCTCTTCCTTTTCGCAGATGCTAAGAAACATGTAGAACTGGATTGGGAAAAGAGGTACAAGATCATTAA
TGGAATTGCTCGAGGACTGCAATACCTCCATGAAGACTCCCAGCTCAGAGTAGTCCACCGTGATCTCAAA
GCAAGCAACATCTTACTTGACAAAGAAATGAATCCGAAGATATCAGATTTTGGAATTGCGAGACTATTTG
GGCAAGACCAGACCCATGGAATAACGAAACATGTCGTCGGCACATACGGATATATGGCGCCGGAGTACGT
GATGCGTGGGAACTACTCCGTGAAATCTGATTCATTCAGCTTCGGTGTCATGGTTCTTGAGATTGTGACG
GGAAGGAAGAACAATGACTACAATAATTCTGAGAAATCTCAAGATCTTCTTAATGTGATATGGGACCATT
GGATGGCCACAACGGTGTTGGACATGATGGATCCATGCATGAACACCAGCTTCTCAGAGAGCGGCTTGCT
AAGGTGCATCCATATAGGACTTCTTTGTGTTCAAGAAAACCCGGCTGATCGACCGCTTATGTCGTCTGTG
GTCATGATGCTCGGAAGCGATACCGTGCCTCTCTCGGCCCCATCTAAGCCGGCGTTCTACGCCAAGAAGT
CTAGCGACAACTTTGGCATCGCGTCAACTTAG
>TaCRK_05_B1.2_TraesCS1B03G1216300.2
ATGCCCGCCACAAGGCCGAGGATGATGTCTCACCGGCTTGTCCTGTCCGTGGCCATCTTCGCCGTCGCCG
CCCTGCTCGCGCCGGGCGCCGCGGGATACCCGTGGCAGGACTGCAGCGACGACCAATTCGCGGCAGGCAG
CAAGTACCTGGCCAACATCAACCTCCTCGCCGCCTCGCTCCCCAAGAACGCTTCGGCGTCCCCGGACCTC
TTCGCCACCGCCGAGGCTGGCGCCGCCCCGGACAAGGTCTGGGCCCTCGCGCTCTGCCGCGGCGACGCCA
ACGCCACGTCCTGCCTCAGCTGCCTCGCGCAGGCCTTCCGGGACCTGCCCAACGTGTGCGACTACAGCAA
GGTGGCCACCATGTACTACGACTCGTGCACGCTCCACTACTCCAACGCCTCCCGGGACCCCGCGCCGGTG
GCGGCGCGGACATATAGGTACTGGGAGAGCACAAATGTCACGTCCGAGCAGGCCCAGTTCAACAGCCTCG
TGGCCAGGCTCGTGAACGCCACCGCGGACTACGCCGCGTACAACTCCACGCGCCGGTATGCCTCCGGGGA
GGCCGACTTCAACCGGGAGTTCCCCAAGATCTACAGCTGGGCGCAGTGCACGCCAGACCTGACCTCGTCG
CAGTGCCGGCAGTGCCTCGCCAAGAACATGGTGCTGCTGCCGCAGCTGTTCGTGGACAGTACGGGAGCCA
GAGCTCTTCAGGTCAGCTGTAGCTTCCGGTACCAGACCTATTCCTTCTTTGATGGCCCTGTCATGGTGCG
GCTGCCAGCACCATCACCGAGCACCCAAGCACCAGCTCCTGCACCTGCACCTGTTGCGGTACCCACGGGT
TTGACGCCGGCGACGGCATCCACACAAGGGAGAAAATACAGTGTCCCTAGCATGGTTCTTATTATTCTAC
TGCCTGTTGTAGCTGCCATAAACCTTGTGGCTTGCTTCTTTTTCTGGAGAAGGAAGCGGCCACTAGCAAA
AACAAAACAGTCAGATCCCAGTTATTTCGCTGACGAGGAGGACAATGGAAGTGTAGACTCGATGTTGATT
GACATTTCAACCTTGCGGGTTGCAACCTGGGATTTTGCAGATAGCAACAAGCTTGGTGATGGCGGATTTG
GTGCGGTGTACAAGGGTATTCTTCCAGACGGCGACGAAATAGCCGTGAAAAGACTATCGAAGAGCTCAAC
ACAGGGAGTAGAGGAGCTAAAAAATGAACTCTCTTTGGTTGCAAAGCTTAGGCACAAGAACCTTGTCACA
CTTCTTGGCGTCTGCTTGGAGCAACAAGAGAGGCTGCTTGTCTACGAGTTCGTTCCTAACCGAAGCCTCG
ACCTCTTCCTTTTCGATGCTAAGAAACATGTAGAACTGGATTGGGAAAAGAGGTACAAGATCATTAATGG
AATTGCTCGAGGACTGCAATACCTCCATGAAGACTCCCAGCTCAGAGTAGTCCACCGTGATCTCAAAGCA
AGCAACATCTTACTTGACAAAGAAATGAATCCGAAGATATCAGATTTTGGAATTGCGAGACTATTTGGGC
AAGACCAGACCCATGGAATAACGAAACATGTCGTCGGCACATACGGATATATGGCGCCGGAGTACGTGAT
GCGTGGGAACTACTCCGTGAAATCTGATTCATTCAGCTTCGGTGTCATGGTTCTTGAGATTGTGACGGGA
AGGAAGAACAATGACTACAATAATTCTGAGAAATCTCAAGATCTTCTTAATGTGATATGGGACCATTGGA
TGGCCACAACGGTGTTGGACATGATGGATCCATGCATGAACACCAGCTTCTCAGAGAGCGGCTTGCTAAG
GTGCATCCATATAGGACTTCTTTGTGTTCAAGAAAACCCGGCTGATCGACCGCTTATGTCGTCTGTGGTC
ATGATGCTCGGAAGCGATACCGTGCCTCTCTCGGCCCCATCTAAGCCGGCGTTCTACGCCAAGAAGTCTA
GCGACAACTTTGGCATCGCGTCAACTTAG
>TaCRK_08_B1.1_TraesCS1B03G1216400.1
ATGGCGGCCCATCGTCTCGCCCTGTCTGTGCTCGTCCTTGCCGTCTTACTGCTCGCGCCCGGCGGCCACG
TCGCAGGAGAGCCGTGGCCACTGTGCGGCGACGGCGGCGAATTCGACGACAAGAGCCGGTACCAGGCCAA
CCTCAACCTCGTCGCCGCCGCGCTCCCCAAGAACGCCTCGGCGTCGCCCAACCTCTTCGCCACCGCCGAG
GCCGGCGCCGTCCCGGAGAAGGTCACGGCCCTCGCGCTCTGCCGCGGTGACGCCAGCTCCAGGGCCTGCT
CCAGCTGCCTCGTCAACGCCTTCGCCAACCTCCAGAACGTCTGCCCCGGCTCCAAGGACGCCGTCATCTA
CTACGACGCCTGCATGCTCCGCTACTCCGACGTCCAGTTCCTCTCCGCCGACGACTCCGGCCCCATGGGC
CTGGACCTCAGCATCACGGTCCGCAACTCGGGGAACGCCACGTCGGAGCCGGGATGGTACCAGCGCACCG
TGGCCACGCTCCTGAACGCCACCGCCGACTACGCCGCGTACAACTCCACGCGGCGGTACGCCACCGGCCA
AGCCGACCTGGACCGGGAGTTCCCCAAGGTGTACAGCTGGGCGCAGTGCACCCCGGACCTGACGCCGGGC
CGGTGCCGGGACTGCCTCTCCCAGATCTTAGCTCAGCTGCCGTTGCAGTTCACGGACAGTATCGGCGGCA
GGCTTCTTGCTCCCCGATGCAGCTTCCGCTACGAGACCAAGCCCTTCATGAATGGCCCGGTGATCGTGAA
GCTGCCGGCGCGATCTGGAGCGCCGGCGCCGGCCGTAGTGCCCATGGCTCCTGCATCGGCGACATCAGAG
GGGAGAAAGTACAGTGCTCCTGGCATGGTACTTATAATTCTGTTGCCCACGATAGCAGCCATAAACCTCG
TCGCTTGGCTCTTTACATTGAGGAGGAGGCGGCGCCAGGCATTCACAAAGGCAAAGCAACCAGATCAAAA
TTATTCCATCGATGAAGCGCAAGACATCGAAAGTGTAGAGTCAATGTTAATTGACATTTCAACTTTGCGA
GCGGCAACCAAGGATTTTGCGGAGAACAACAAACTTGGTGAAGGCGGATTTGGCCCCGTGTTCAAGGGTA
CTCTCTTGAACGGCGATGAGATCGCTGTGAAGAGACTCTCCAAGAGCTCAACGCAAGGGGTGGAGGAGCT
CAAGAATGAGCTCGCCTTGGTTGCAAAGCTGAAGCACAAGAACCTTGTAAGACTGGTCGGCGTCTGCTTG
GAGCAACAAGAGAGGCTGCTCATCTATGAGTTTGTTCCTAACCGAAGCCTCGATCTGATCCTTTTCGATG
AAGAGAAACGTCAGCAACTGGATTGGGAAACAAGGTGCAAGATCATAAACGGAGTCGCTCGAGGCTTGCA
GTACCTCCATGAAGACTCTCAGCTCAAAGTAGTCCATCGTGACCTCAAAGCGAGCAATGTCTTGCTAGAC
ATGAACATGAACCCCAAGATTTCAGATTTTGGCCTCGCCAAAATTTTCGGGAGAGACCAGACACAGGGCG
TGACGAACCGCATCGTCGGCACACATGGATACATGGCGCCCGAGTACGTGATGCGCGGGAACTACTCTGC
GAAATCAGACACGTTCAGCTTCGGCGTGTTGGTCCTTGAGATCGTGACGGGAAGGAAGAACACTGACAGC
TACAACTCCCAACAATCTCAGGATCTCCTGACGACCGTATGGGAGCATTGGACGGCCGGAACACTACTGG
AGATGCTAGACCCGTGCATGAGCAAGAGCTTCTCAGAGTCGGAGAGCGATGCGCTGAGGTGCATCCATGT
CGGGCTTCTGTGCATCCAGGGCAACCCAACAGACCGGCCGATGATGTCCACGGTGGCCATGATGCTCGGC
AGCGACACATTCTCTCTCCCGGCTCCGTCCAAGCCGGCGTTCTACTCTAGAAACGCCGGCGCCAATTCAA
GCACCGGGTCAAGCGTCTCGATCCCGTCAGTGCAGGCCCGATCATAG
>TaCRK_04_B.1_TraesCS1B03G1217100.1
ATGATCATCGCGGTCTACCTGCTGGCTCCGGCTTTGTCGGCCTCAATGGAGTGCGACGGCATCCCCCAGA
CATCCAACAGCACCTTTCCCGCGAACCTGAACCTGCTCGCCGCGCGACTCCCCGGCAACGCCTCCGCCTC
CCCAAACGGCTTCGCCACCGCCGTGGTCGGCACGGCGCCCGGCCTGGTATACGGCATGGCCCTCTGCCGG
GGCGACGCGAACGCCTCCTCCTGCCGCGCGTGCGTGGCGAAGGCGTTCGGCGACGCGCAGGCAAGCTGCC
CCGGCGACACGGGCGCCTCCATGTACGAGGACGGCTGCGTCCTGCGCTTCTCCATCCAGCGGTTCCTCGA
CTTCCTCGGCGCGGACCAGTGGCAGGTCCGTGAGATCACTTTCTCCGTTGTCGCGGCTCCGGGCAGCCTC
GCGGTTTCGGCCGCCTGGTTCGGCGCTGCGGTCAGAGCGATCCTCACCGCCGTGGTCAACCACGCGGTGT
CGTCCCCGTCGCTGGCGGCGAACAGCAATTCCACCATGAGAAGCAAGTACTTCGCCACCGGCGAGGAGGC
CTTCAACCCGAGGATTTACGGCCTCGCGCAGTGCATGCCCAATCTGGTGCAGGCGCAGTGCGACGGCTGC
CTCCGGAGACTCCAAGATGAGGCAACGCCCTACCTTGATGGCGGCACTAACCCCGGATGGATCGAGGTTG
GTTCAGCGTGGTGCATCCTGAGGTACAGCGTGCGGCCGATCTACGACGGCCAGGCAATGCTCCAGCTTCC
GGCGCCGCCGCGGCCATCTCCTTCTGTCACTCCCGACCATGCAGCAGGAAACACAAGGAGTGCAACAGGA
ATCTATGCAGGCATTGCTTCTTCTGTTGTCTTTTTATTGATTCTACTATCAGTTTTCGCTTTCATCCGCT
TCAAGAGAAAAATTAAGACCGCTGAAGATGATAATCCATTCAAGAAAATGGCGAGAGCCTTGATCTTCGA
TTTGACGGCACTGCAAGAGGCAACCCACAACTTTTCAGAAGCGAATAAGCTTGGAGAAGGCGGTTATGGA
ATTGTATACAAGGGAATACTGCCGGATGGGCAAGAAATAGCAGTGAAGAAGCTCTTGGGAGCAACTGAGC
ATGGTTTGCAACAGTTGCGCAATGAGGTGCTTCTATTGGCAGAGCTTCAGCACAAGAATCTTGTCAGATT
ACAGGGGTTTTGCTCACATCGGAACGATACGTTGCTTGTTTACGAATATATCAACAATGGGAGCCTCGAC
AACTTTCTTTTCGATACTAGGGAGGAAAATACTGTAAACTGGGGGCAACAGTACAACATCATTCTTGGAA
TTGCAAAGGGAATATTGTATCTTCACGAGGACTCGAGCCCAAGGATAATCCACAGGGACCTTAAAGCTAA
TAATATTCTTCTTGACGAGGAGATGGATCCTAAAATCGCAGACTTTGGATTGGCAAGGCTGCTACAAGAA
GGTCACACTCATACTCAAACCACTAGAGCTGCCGGAACACTCGGTTATATGGCACCGGAGTATGCTGTAC
ACGGAAGTGTGTCACCCAAGATTGATATTTTCAGTTTTGGTGTACTAGTCCTTGAAATTATAACCAGGAG
AAGGAACTGCGGTTCAGATTATGGGGATACCGTGAACCTCATTAGTGATGTGTGGAATTACTGGACAAAA
GGAACAATATCAGAAATGATGGATGGATCACTCAATGGATACCCTCGAAGCCAAGCGCTACGGTGCATCC
ACATCGGGCTACTGTGTGTCCAACCGGACCCTGATGACAGGCCTCAAATATCAACCGTCATTTTCATGTT
AACAAGGGACACCATGGAGCTTCAGCCACCGGCACAGCCTGCATTCTTCTTTGGGACAGAATTGCCGTCT
CCAGCTTCTCCACGATATGGGCAACGCCGGGATGTGCATGCCCGGTTTGATTTAGTACCGGAAGATGACG
TATCTTGGAATGGGGTTACGATTACTGAGCCATATCCTAGGTGA
>TaCRK8-B2.1_TraesCS1B03G1217300.1
ATGGCGGCCCACCGTCTCGCCCTGTCTGTGCTCGTCCTTGCCGTCTTACTGCTCGCGCACGGCGGCCACG
TCGCAGGAGAGCCGTGGCCACTGTGCGGCGACGGCGGCGAATTCGACGACAAGAGCCAGTACCAGGCCAA
CCTCAACCTCACCGCCGCCGCGCTCCCCAAGAACGCGTCGGCGTCGCCCAACCTCTTCGCCACCGCCGAG
GCCGGCGCCGTCCCGGAGAAGGTCACGGCCCTCGCGCTCTGCCGCGGTGACGCCAGCTCCAGGGCCTGCT
CCAGCTGCCTCGTCAACGCCTTCGCCAACCTCCAGAACGTCTGCCCCGGCTCCAAGGACGCCGTCATCTA
CTACGACGCCTGCATGCTCCGCTACTCCGACGTCCAGTTCCTCCCCGCCGACGACTCCGGCCCCATGGGC
CTGGACCTCAGCATCACGGTCCGCAACTCGGGGAACGCCACGTCGGAGCCGGGACGGTACCAGCGCACCG
TGGCCACGCTCCTGAACGCCACCGCCGACTACGCCGCGTACAACTCCACGCGGCGGTACGCCACCGGCCA
AGCCGACCTGGACCGGGAGTTCCCCAAGGTGTACAGCTGGGCGCAGTGCACCCCGGACCTGACGCCGGGC
CGGTGCCGGGACTGCCTCGCCCAGATCTTAGCTCAGCTGCCGTTGCAGTTCATGGACAGTATCGGCGGCA
GGCTTCTTGCTCCCCGATGCAGCTTCCGCTACGAGACCAAGCCCTTCATGAATGGCCCGGTGATCGTGAA
GCTGCCGGCGCGATCTGGAGCGCCGGCGCCGGCCGTAGTGCCCATGGCTCCTGCATCGGCGACATCAGAG
GGGAGAAAGTACAGTGCTCCTGGCATGGTACTTATAATTCTGTTGCCCACGATAGCAGCCATAAACCTCG
TCGCTTGGCTCTTTACATTGAGGAGGAGGCGGCGCCAGGCATTCACAAAGGCAAAGCAACCAGATCAAAA
TTATTCCATCGATGAAGCGCAAGACATCGAAAGTGTAGAGTCAATGTTAATTGACATTTCAACTTTGCGA
GCGGCAACCAAGGATTTTGCGGAGAACAACAAACTTGGTGAAGGCGGATTTGGCCCCGTGTTCAAGGGTA
CTCTCTTGAACGGCGATGAGATCGCTGTGAAGAGACTCTCCAAGAGCTCAACGCAAGGGGTGGAGGAGCT
CAAGAATGAGCTCGCCTTGGTTGCAAAGCTGAAGCACAAGAACCTTGTAAGACTGGTCGGCGTCTGCTTG
GAGCAACAAGAGAGGCTGCTCATCTATGAGTTTGTTCCTAACCGAAGCCTCGATCTGATCCTTTTCGATG
AAGAGAAACGTCAGCAACTGGATTGGGAAACAAGGTGCAAGATCATAAACGGAGTCGCTCGAGGCTTGCA
GTACCTCCATGAAGACTCTCAGCTCAAAGTAGTCCATCGTGACCTCAAAGCGAGCAATGTCTTGCTAGAC
ATGAACATGAACCCCAAGATTTCAGATTTTGGCCTCGCCAAAATTTTCGGGAGAGACCAGACACAGGGCG
TGACGAACCGCATCGTCGGCACACATGGATACATGGCGCCCGAGTACGTGATGCGCGGGAACTACTCTGC
GAAATCAGACACGTTCAGCTTTGGCGTATTGCAACTCCCAACAATCTCAGGATCTCCTGACGACCGTATG
GGAGCATTGGACGGCTGGAACAGTACTGGAGATGCTAGACCCGTGCATGAACAAGAGCTTCTCGGAGAGC
GATGCGCTGAGGTGCATCCATGTCGGGCTTCTCTGCATCCAGGGCAACCCAACAGACCGGCCGATGATGT
CCACGGTGGCCATGATGCTCGGCAGCGACACATTCTCTCTCCCGGCTCCCTCCAAGCCGGCGTTCTACTC
TAG
>TaCRK_05_B2.1_TraesCS1B03G1217400.1
ATGTACTACGACTCGTGCACGCTCCACTACTCCAACGCCTCCCGGGACCCGGCGCCGGTGGCGGCGCGGA
CGTATAGGTACTGGGAGAGCACAAATGTCACGTCCGAGCAGGCCCTGTTCAACAGCCTCGTGGCCAGGCT
CGTGAACGCCACCGCGGACTACGCCGCGTACAACTCCACACGCCGGTACGCCTCCGGGGAGGCCGACTTC
GACCGGGAGTTTCCCAAGATCTACAGCTGGGGGCAGTGCACGCCCGACCTCACCGGGCCGCAGTGCCGAC
AGTGCCTCGCCAAGAACACGGTGCTGCTGCCGGAGTATTTCGTGGACAGCACAGGAGCCAGAGCTCTGCA
GGTCAGGTGCAGCTTCCGGTACCAGACCTATTCCTTCTTTGATGGCCCTGTCATGGTGCGGCTGCCAGCA
CCATCATCGAGCACCCAAGCACCCGCGCCTGCTCCTGCGCCTGTTGCGGTACCCACGGGTTTGACGCCGA
AGCCGGCGACGGCATCCACAAAAGATCCCAGTTATTTCGCCGACGAGGAGGACAATGAAAGTGTAGACTC
GATGTTGATTGACATTTCAACCTTGCGAGTTGCAACCGGGAATTTTGCAGATAGCAACAAGCTTGGTGAT
GGCGGATTTGGTGCCGTGTACAAGGGTATTCTTCCAGACGGTGACGAAATAGCAGTGAAGAGACTATCAA
AGAGCTCAACACAAGGAGTAGAGGAGCTCAAAAATGAACTCTCTTTGGTTGCAAAGCTTAGGCACAAGAA
CCTTGTCACACTTCTTGGCGTCTGCTTGGAGCAACAAGAGAGGCTGCTTGTCTACGAGTTCGTTCCTAAC
CGAAGCCTCGACCTCTTCCTTTTCGATGCTGAGAAACATGTAGAACTGGATTGGGAAAAGAGGTACAAGA
TCATTAATGGAATTGCTCGAGGATTGCAATACCTCCATGAAGACTCCCAGCTCAGAGTGGTCCACCGTGA
TCTCAAAACTAGCAACATATTGCTTGACAAAGATATGAATCCGAAGATATCAGATTTTGGAATTGCGAGA
CTATTTGGGCAAGATCAGACCCATGGAATAACGAAACATGTCGTCGGCACATACGGATATATGGCACCGG
AGTACGTGATGTGTGGGAACTACTCTGTGAAATCTGATTCATTCAGCTTCGGCGTCATGGTTCTTGAGAT
TGTGACGGGAAGGAAGAACAATGACTACAATAATTCTGAGAAATCTCAAGATCTTCTGAATGTGATGTGG
GACCGTTGGATGGCCACAACAGTGTTGGACATGATGGATCCGTGCATGAACACCAGCTTCTCAGAGAGCT
GCGTGCTAAGATGCATCCATATAGGGCTTCTGTGTGTTCAAGAAAACCCGGCTGATCGACCACTTATGTC
GTCTGTGGTCATGATGCTCGGAAGCGATACCGTGCCTCTCTCTGCCCCATCTAAGCCGGCGTTCTACACC
AAGGAGGCTAGCGACAACTTGGGCATCGCGTCAACTTAG
>TaCRK_02_D.1_TraesCS1D03G0405800.1
ATGGCTTGCCTCCCGCTGCTGCCGGCTCTAGTGCTGGCACTCGCCTCCGCGCTGGCCCCGTCCGCCGTCG
CCGACCCGCAGGCCATCCTGCTCAACCTGGGGTGCAGCCAGTACAACGCCACGCCCACGGCCGCCTTCCT
CGTCGCCCTCAATTCCACCTTCGCCAAGCTCCGCGCCAACCTCTCCGCCGGGGGCTTCGCCACGGCCTCG
GAGCCGCGCGCCGCCGCGCCGGCGTTCGCGCTGGCGCAGTGCCGCCCGTACGTCACAGGGAGGGACTGCG
TCGCTTGCTTCGACGCCGCCGCGGCGCGCATCCGCGCCTCCTGCGGCGCCGCCAACGGCGGGCGCGCCAT
CCTCGACGGCTGCGTCATACGGTACGAGAGCGCGGCTTTCTTCGACCAGTCCACGCTCCCCGGCAACACG
CAGCTCTGCAATGGCTCCGCCGTGGCAGGCGGCGGCTTCGACGGCGCGGTGCGAGCGCTGATCGGCGACC
TCGCGGCCGCGGTGCCGCGCGCCCCGAGGCTTGCCGCGGCCGCCGCGGGGGCCGGCGTGTACGCGATGGC
GCAGTGCGTGGAGACGGTCGGGGCGGGGGGCTGCGCGCAGTGCCTGCAGGTGGCTTCTAGGAACATTGGC
GGCTGCTCGCCCAATTCCGACGGCCGCGCCGTGGACGCCGGATGCTTCATGAAGTACTCTGATAAGCGGT
TCTTCCCAGCTAATGCCACCGTAGACCTGGCGGCATACTTGCGCTCTGGAAAATCAAGAGGGAAGGGAGC
CATCATAGGAGGAATTTTGGGAGGTGTAGCCTTCCTGTTGCTTCTAGGGTTACTAGCTTTGTTGTGGATC
CGTCGTTCTAGGAAGCTGCAGAAGCCTCGGAGAGGTGATATACTTGGAGCAACGGAACTACAAGGTCCAA
CCAGTTTTTACTATCATGATCTTAAGGTTGCAACCAATAATTTCAGTGAGAAAAATAAACTTGGAGAAGG
TGGTTTTGGAGATGTATTTAAGGGTTTGCTGAAAAATGGGAAAACTGTTGCAGTAAAAAGATTGACAGTA
ATGCAAACCAGCAGGGCCAAAGCAGATTTTGAAAGTGAGGTGAAGTTGATTAGCAATGTTCATCACCGAA
ATCTTGTAAGGCTTCTTGGTTGTTCTCGCAAGGGTTCCGAATGCCTGCTTGTTTATGAATATATGGCAAA
CAATAGCCTTGACAAGTTCCTCTTCGGTGAGAGACGTGGAACACTTAACTGGAAGCAACGATTTAACATC
ATTGTTGGCATGGCTCGTGGCCTTGCATATCTTCATGAAGAGTTCCATGTGTGTATCATACACCGTGATA
TTAAATCTAGCAATGTTCTTCTTGATGATGACTTTCAGCCTAAGATTGCTGATTTTGGTTTGGCAAGGCT
CCTACCTGATGATCATAGCCATCTCAGCACTAAATTTGCAGGAACACTGGGTTACACTGCTCCTGAGTAC
GCAATCCATGGCCAACTATCAGAGAAGGTTGACACATACAGCTTTGGCGTAGTCATTCTGGAAATAATAA
GTGGTCGGAAGAGCAATGATACAAGGCTGGAGCCTGAAACACAGTACCTACTTGAATCGGCATGGAAGTT
ATATGAAAATGAGAACTTGATTAGCTTGGTGGACGAATTGTTGAATCGTGAAGAATACAAGCCAGAAGAG
GTAAAGAAAATAATAGAGATAGCACTTCTGTGCACTCAATCAGCGGTTGCTTCAAGGCCAACGATGTCAG
AGGTGGTTGTGTTGTTGTTGTCTAGAAATTCTTCAGAATTACAGCCCACAAGGCCCACATTTATTGATTC
AACAAGTAGAGTGCGAGGTGAAACATCCTCCTCAAGTTCATCCTCTGCATCCAGGGCCACTGTCTCTATT
TCACAGTTTTCAGCCAGGTAA
>TaCRK_02_D.2_TraesCS1D03G0405800.2
ATGCACCGCATGGCTTGCCTCCCGCTGCTGCCGGCTCTAGTGCTGGCACTCGCCTCCGCGCTGGCCCCGT
CCGCCGTCGCCGACCCGCAGGCCATCCTGCTCAACCTGGGGTGCAGCCAGTACAACGCCACGCCCACGGC
CGCCTTCCTCGTCGCCCTCAATTCCACCTTCGCCAAGCTCCGCGCCAACCTCTCCGCCGGGGGCTTCGCC
ACGGCCTCGGAGCCGCGCGCCGCCGCGCCGGCGTTCGCGCTGGCGCAGTGCCGCCCGTACGTCACAGGGA
GGGACTGCGTCGCTTGCTTCGACGCCGCCGCGGCGCGCATCCGCGCCTCCTGCGGCGCCGCCAACGGCGG
GCGCGCCATCCTCGACGGCTGCGTCATACGGTACGAGAGCGCGGCTTTCTTCGACCAGTCCACGCTCCCC
GGCAACACGCAGCTCTGCAATGGCTCCGCCGTGGCAGGCGGCGGCTTCGACGGCGCGGTGCGAGCGCTGA
TCGGCGACCTCGCGGCCGCGGTGCCGCGCGCCCCGAGGCTTGCCGCGGCCGCCGCGGGGGCCGGCGTGTA
CGCGATGGCGCAGTGCGTGGAGACGGTCGGGGCGGGGGGCTGCGCGCAGTGCCTGCAGGTGGCTTCTAGG
AACATTGGCGGCTGCTCGCCCAATTCCGACGGCCGCGCCGTGGACGCCGGATGCTTCATGAAGTACTCTG
ATAAGCGGTTCTTCCCAGCTAATGCCACCGTAGACCTGGCGGCATACTTGCGCTCTGGAAAATCAAGAGG
GAAGGGAGCCATCATAGGAGGAATTTTGGGAGGTGTAGCCTTCCTGTTGCTTCTAGGGTTACTAGCTTTG
TTGTGGATCCGTCGTTCTAGGAAGCTGCAGAAGCCTCGGAGAGGTGATATACTTGGAGCAACGGAACTAC
AAGGTCCAACCAGTTTTTACTATCATGATCTTAAGGTTGCAACCAATAATTTCAGTGAGAAAAATAAACT
TGGAGAAGGTGGTTTTGGAGATGTATTTAAGGGTTTGCTGAAAAATGGGAAAACTGTTGCAGTAAAAAGA
TTGACAGTAATGCAAACCAGCAGGGCCAAAGCAGATTTTGAAAGTGAGGTGAAGTTGATTAGCAATGTTC
ATCACCGAAATCTTGTAAGGCTTCTTGGTTGTTCTCGCAAGGGTTCCGAATGCCTGCTTGTTTATGAATA
TATGGCAAACAATAGCCTTGACAAGTTCCTCTTCGGTGAGAGACGTGGAACACTTAACTGGAAGCAACGA
TTTAACATCATTGTTGGCATGGCTCGTGGCCTTGCATATCTTCATGAAGAGTTCCATGTGTGTATCATAC
ACCGTGATATTAAATCTAGCAATGTTCTTCTTGATGATGACTTTCAGCCTAAGATTGCTGATTTTGGTTT
GGCAAGGCTCCTACCTGATGATCATAGCCATCTCAGCACTAAATTTGCAGGAACACTGGGTTACACTGCT
CCTGAGTACGCAATCCATGGCCAACTATCAGAGAAGGTTGACACATACAGCTTTGGCGTAGTCATTCTGG
AAATAATAAGTGGTCGGAAGAGCAATGATACAAGGCTGGAGCCTGAAACACAGTACCTACTTGAATCGGC
ATGGAAGTTATATGAAAATGAGAACTTGATTAGCTTGGTGGACGAATTGTTGAATCGTGAAGAATACAAG
CCAGAAGAGGTAAAGAAAATAATAGAGATAGCACTTCTGTGCACTCAATCAGCGGTTGCTTCAAGGCCAA
CGATGTCAGAGGTGGTTGTGTTGTTGTTGTCTAGAAATTCTTCAGAATTACAGCCCACAAGGCCCACATT
TATTGATTCAACAAGTAGAGTGCGAGGTGAAACATCCTCCTCAAGTTCATCCTCTGCATCCAGGGCCACT
GTCTCTATTTCACAGTTTTCAGCCAGGGGTGACACCACCCTGCACTTTGTTGGAAACAATGTCATATCTG
ATAAGTTATGGTGGATGCGACAACAGTTGCTGATACAAAGTGCAAATGAGAGGGAAGACCGGAAACCAAT
ATATAGAGGCTTATGTTGGTTCTGCATGGGCTAA
>TaCRK9-D.1_TraesCS1D03G0655200.1
ATGGCGCCCTCCCCACGAGCCATGCGTAGCCTGAGCCCCCTGTACTATCTCCTCCTCCTTATCGACGCAG
CCATGGCCGCGGCGGACCCCTGGTCCACCGACTGCCCGAGCGACGCAAACTACACCCGCGGCGGCGTCTT
CCAGGCCAACCTCGACGCCCTCCTCTCCGTCCTCCCTGCCTCCGCGTCGGCCGCGTCCGGATTCGCTAAA
AAAGCCACCGGCGTAGCGCCCGACGAGGCGTACGGCCTCGCACAGTGCCGCGCCGACGTGAGCGCATCCG
ACTGTCGCACGTGCCTTGACGCCTCGGTGCGGGACGTGGCCACCAAGTGCCCCGGCCAGAAAAGGTCCGT
GCTCTTCTACGACGACTGCTTCCTGCGCTACTCGAACGTGAGCTTCTTCGGCGCCGCCGACACGTCGTGG
CAGGCCCACTTATGCAACCGAGACAACGCGACGCAGCCTGAGCTGTTCAAGACGCAGCTGGGCGCGCTGA
TGAGCAACCTCAGCAGCAGGGCAGCATCGTCCCTCCGATTGTTCGCGGTCGGCACGGCCGACTTCACGCC
CTTCGCGAGGATCTACGGCATGTCCCAGTGCACGGGCGACCTCGCCAGCGACGACTGCAACTTCTGCCTC
ACATTAGCCGTATCGTCCATCCCGACCACCTGCGACGAGAAGCAGGGAGGACGGGTCGCCTACCAGAGCT
GCTCCATCCGGTACGAGCCGTACGCCTTCTACAGCGCACAGGGCATCGAGGCGGCTATGTCCCCGCCAGC
GTCACCGCCGCCGCCGGCACTAAACGGCAGCGATCACTCCGGCCCTGCAGGACGCGCCGGAAACGACGAC
GCCAACGACGCCACAGCCAAGATAGCTCTGTTCGTCTCCATTCCTGTTGCTGTGGTGCTGTTGGTGCTGT
TGACGGTTGCTTTGTATCTCTGCAAGAGGAAGAACAAGAAACCACACGAACATGTGCGGATATCCAACTC
CGCAGACAGTGAGGATGGAACAGACATGAAAAGCTCAGAGTCTCTCCTGTACGATCTGAGCACTCTAAGA
GCTGCCACTGACAACTTCTCTGAAGAAAATAAGCTCGGGGAAGGCGGGTTTGGGCCGGTCTACAAAGGCA
CTCTCCAGGATGGACAGGATATCGCGGTGAAGAGGCTGTCACAAACCTCCCAGCAAGGGCAAGTGGAGCT
CAAGAACGAGGTTGTGCTGGTGGCCAAGCTTCAGCACAAGAATCTGGTGCGCTTGCTCGGCTGCTGCATC
CAAGAGGAGGAGAAGCTCCTCGTCTACGAGTACCTCTGCAACAAAAGCCTCGACAAGATTCTATTCGATC
CTGCGAGGCGGCAGGAGCTTACGTGGGGGCAGAGGTACAGGATCATCCAGGGGATCGGACGAGGCCTTCT
TTACCTCCATGAAGACTCGAGGCTGACCATCATCCACCGGGACCTTAAGGCGAGCAACATCCTGCTAGAC
CCCGACATGAACCCCAAGATCTCCGACTTCGGCCTCGCCAAGCTGTTCAGCGTGGACGCCAGCGCCGGGA
ACACCAGCCATATCGCTGGAACCTATGGGTACATGGCGCCGGAGTACGCCCTGCACGGCATCTTCTCCGC
CAAATCGGACGTGTACAGCTTCGGCGTCCTTGTACTGGAGATCGTCGCGGGTCGCCGCAACAATTTCGGC
CAATATCCGGGCACAGACGGCGAAGATCTTCTGACCACGGTCTGGAGGCACTGGAGCCGTGGGAGCGTGT
CGGGGTTGCTCGACGGCTGCTCGGCCGACGGACTCCAGCCGACGGAGATGCTGCGGTGCATCCACGTGGG
GCTGCTCTGCGTCCAGGAGGACGCGCACCTCAGGCCAGGCATGGCGGCGGTCGTCGTCATGCTCAACAGC
CGCTCGATTACGCTCCCTGTGCCGACGCCGCCGGCCTACGTCGTTTCGGGCCGCGCGGGTGCGAGGAGCA
TGACGCGCGAGGCACAGGCTCCGGCGGGAGCTGTTCGTGGGCCGTATGTCAACTACGCCTCCGCTTCTGA
CGTGGAGCCCCGGTGA
>TaCRK_09_D.2_TraesCS1D03G0655200.2
ATGGCGCCCTCCCCACGAGCCATGCGTAGCCTGAGCCCCCTGTACTATCTCCTCCTCCTTATCGACGCAG
CCATGGCCGCGGCGGACCCCTGGTCCACCGACTGCCCGAGCGACGCAAACTACACCCGCGGCGGCGTCTT
CCAGGCCAACCTCGACGCCCTCCTCTCCGTCCTCCCTGCCTCCGCGTCGGCCGCGTCCGGATTCGCTAAA
AAAGCCACCGGCGTAGCGCCCGACGAGGCGTACGGCCTCGCACAGTGCCGCGCCGACGTGAGCGCATCCG
ACTGTCGCACGTGCCTTGACGCCTCGGTGCGGGACGTGGCCACCAAGTGCCCCGGCCAGAAAAGGTCCGT
GCTCTTCTACGACGACTGCTTCCTGCGCTACTCGAACGTGAGCTTCTTCGGCGCCGCCGACACGTCGTGG
CAGGCCCACTTATGCAACCGAGACAACGCGACGCAGCCTGAGCTGTTCAAGACGCAGCTGGGCGCGCTGA
TGAGCAACCTCAGCAGCAGGGCAGCATCGTCCCTCCGATTGTTCGCGGTCGGCACGGCCGACTTCACGCC
CTTCGCGAGGATCTACGGCATGTCCCAGTGCACGGGCGACCTCGCCAGCGACGACTGCAACTTCTGCCTC
ACATTAGCCGTATCGTCCATCCCGACCACCTGCGACGAGAAGCAGGGAGGACGGGTCGCCTACCAGAGCT
GCTCCATCCGGTACGAGCCGTACGCCTTCTACAGCGCACAGGGCATCGAGGCGGCTATGTCCCCGCCAGC
GTCACCGCCGCCGCCGGCACTAAACGGCAGCGATCACTCCGGCCCTGCAGGACGCGCCGGAAACGACGAC
GCCAACGACGCCACAGCCAAGATAGCTCTGTTCGTCTCCATTCCTGTTGCTGTGGTGCTGTTGGTGCTGT
TGACGGTTGCTTTGTATCTCTGCAAGAGGAAGAACAAGAAACCACACGAACATGTGCGGATATCCAACTC
CGACAGTGAGGATGGAACAGACATGAAAAGCTCAGAGTCTCTCCTGTACGATCTGAGCACTCTAAGAGCT
GCCACTGACAACTTCTCTGAAGAAAATAAGCTCGGGGAAGGCGGGTTTGGGCCGGTCTACAAAGGCACTC
TCCAGGATGGACAGGATATCGCGGTGAAGAGGCTGTCACAAACCTCCCAGCAAGGGCAAGTGGAGCTCAA
GAACGAGGTTGTGCTGGTGGCCAAGCTTCAGCACAAGAATCTGGTGCGCTTGCTCGGCTGCTGCATCCAA
GAGGAGGAGAAGCTCCTCGTCTACGAGTACCTCTGCAACAAAAGCCTCGACAAGATTCTATTCGATCCTG
CGAGGCGGCAGGAGCTTACGTGGGGGCAGAGGTACAGGATCATCCAGGGGATCGGACGAGGCCTTCTTTA
CCTCCATGAAGACTCGAGGCTGACCATCATCCACCGGGACCTTAAGGCGAGCAACATCCTGCTAGACCCC
GACATGAACCCCAAGATCTCCGACTTCGGCCTCGCCAAGCTGTTCAGCGTGGACGCCAGCGCCGGGAACA
CCAGCCATATCGCTGGAACCTATGGGTACATGGCGCCGGAGTACGCCCTGCACGGCATCTTCTCCGCCAA
ATCGGACGTGTACAGCTTCGGCGTCCTTGTACTGGAGATCGTCGCGGGTCGCCGCAACAATTTCGGCCAA
TATCCGGGCACAGACGGCGAAGATCTTCTGACCACGGTCTGGAGGCACTGGAGCCGTGGGAGCGTGTCGG
GGTTGCTCGACGGCTGCTCGGCCGACGGACTCCAGCCGACGGAGATGCTGCGGTGCATCCACGTGGGGCT
GCTCTGCGTCCAGGAGGACGCGCACCTCAGGCCAGGCATGGCGGCGGTCGTCGTCATGCTCAACAGCCGC
TCGATTACGCTCCCTGTGCCGACGCCGCCGGCCTACGTCGTTTCGGGCCGCGCGGGTGCGAGGAGCATGA
CGCGCGAGGCACAGGCTCCGGCGGGAGCTGTTCGTGGGCCGTATGTCAACTACGCCTCCGCTTCTGACGT
GGAGCCCCGGTGA
>TaCRK_09_D.3_TraesCS1D03G0655200.3
ATGGCGCCCTCCCCACGAGCCATGCGTAGCCTGAGCCCCCTGTACTATCTCCTCCTCCTTATCGACGCAG
CCATGGCCGCGGCGGACCCCTGGTCCACCGACTGCCCGAGCGACGCAAACTACACCCGCGGCGGCGTCTT
CCAGGCCAACCTCGACGCCCTCCTCTCCGTCCTCCCTGCCTCCGCGTCGGCCGCGTCCGGATTCGCTAAA
AAAGCCACCGGCGTAGCGCCCGACGAGGCGTACGGCCTCGCACAGTGCCGCGCCGACGTGAGCGCATCCG
ACTGTCGCACGTGCCTTGACGCCTCGGTGCGGGACGTGGCCACCAAGTGCCCCGGCCAGAAAAGGTCCGT
GCTCTTCTACGACGACTGCTTCCTGCGCTACTCGAACGTGAGCTTCTTCGGCGCCGCCGACACGTCGTGG
CAGGCCCACTTATGCAACCGAGACAACGCGACGCAGCCTGAGCTGTTCAAGACGCAGCTGGGCGCGCTGA
TGAGCAACCTCAGCAGCAGGGCAGCATCGTCCCTCCGATTGTTCGCGGTCGGCACGGCCGACTTCACGCC
CTTCGCGAGGATCTACGGCATGTCCCAGTGCACGGGCGACCTCGCCAGCGACGACTGCAACTTCTGCCTC
ACATTAGCCGTATCGTCCATCCCGACCACCTGCGACGAGAAGCAGGGAGGACGGGTCGCCTACCAGAGCT
GCTCCATCCGGTACGAGCCGTACGCCTTCTACAGCGCACAGGGCATCGAGGCGGCTATGTCCCCGCCAGC
GTCACCGCCGCCGCCGGCACTAAACGGCAGCGATCACTCCGGCCCTGCAGGACGCGCCGGAAACGACGAC
GCCAACGACGCCACAGCCAAGATAGCTCTGTTCGTCTCCATTCCTGTTGCTGTGGTGCTGTTGGTGCTGT
TGACGGTTGCTTTGTATCTCTGCAAGAGGAAGAACAAGAAACCACACGAACATGTGCGGATATCCAACTC
CGCAGACAGTGAGGATGGAACAGACATGAAAAGCTCAGAGTCTCTCCTGTACGATCTGAGCACTCTAAGA
GCTGCCACTGACAACTTCTCTGAAGAAAATAAGCTCGGGGAAGGCGGGTTTGGGCCGGTCTACAAAGGCA
CTCTCCAGGATGGACAGGATATCGCGGTGAAGAGGCTGTCACAAACCTCCCAGCAAGGGCAAGTGGAGCT
CAAGAACGAGGTTGTGCTGGTGGCCAAGCTTCAGCACAAGAATCTGGTGCGCTTGCTCGGCTGCTGCATC
CAAGAGGAGGAGAAGCTCCTCGTCTACGAGTACCTCTGCAACAAAAGCCTCGACAAGATTCTATTCGATC
CTGCGAGGCGGCAGGAGCTTACGTGGGGGCAGAGGTACAGGATCATCCAGGGGATCGGACGAGGCCTTCT
TTACCTCCATGAAGACTCGAGGCTGACCATCATCCACCGGGACCTTAAGGCGAGCAACATCCTGCTAGAC
CCCGACATGAACCCCAAGATCTCCGACTTCGGCCTCGCCAAGCTGTTCAGCGTGGACGCCAGCGCCGGGA
ACACCAGCCATATCGCTGGAACCTATGGGTACATGGCGCCGGAGTACGCCCTGCACGGCATCTTCTCCGC
CAAATCGGACGTGTACAGCTTCGGCGTCCTTGTACTGGAGATCGTCGCGGGTCGCCGCAACAATTTCGGC
CAATATCCGGGCACAGACGGCGAAGATCTTCTGACCACGGTACGGGTGTGA
>TaCRK_09_D.4_TraesCS1D03G0655200.4
ATGCGTAGCCTGAGCCCCCTGTACTATCTCCTCCTCCTTATCGACGCAGCCATGGCCGCGGCGGACCCCT
GGTCCACCGACTGCCCGAGCGACGCAAACTACACCCGCGGCGGCGTCTTCCAGGCCAACCTCGACGCCCT
CCTCTCCGTCCTCCCTGCCTCCGCGTCGGCCGCGTCCGGATTCGCTAAAAAAGCCACCGGCGTAGCGCCC
GACGAGGCGTACGGCCTCGCACAGTGCCGCGCCGACGTGAGCGCATCCGACTGTCGCACGTGCCTTGACG
CCTCGGTGCGGGACGTGGCCACCAAGTGCCCCGGCCAGAAAAGGTCCGTGCTCTTCTACGACGACTGCTT
CCTGCGCTACTCGAACGTGAGCTTCTTCGGCGCCGCCGACACGTCGTGGCAGGCCCACTTATGCAACCGA
GACAACGCGACGCAGCCTGAGCTGTTCAAGACGCAGCTGGGCGCGCTGATGAGCAACCTCAGCAGCAGGG
CAGCATCGTCCCTCCGATTGTTCGCGGTCGGCACGGCCGACTTCACGCCCTTCGCGAGGATCTACGGCAT
GTCCCAGTGCACGGGCGACCTCGCCAGCGACGACTGCAACTTCTGCCTCACATTAGCCGTATCGTCCATC
CCGACCACCTGCGACGAGAAGCAGGGAGGACGGGTCGCCTACCAGAGCTGCTCCATCCGGTACGAGCCGT
ACGCCTTCTACAGCGCACAGGGCATCGAGGCGGCTATGTCCCCGCCAGCGTCACCGCCGCCGCCGGCACT
AAACGGCAGCGATCACTCCGGCCCTGCAGGACGCGCCGGAAACGACGACGCCAACGACGCCACAGCCAAG
ATAGCTCTGTTCGTCTCCATTCCTGTTGCTGTGGTGCTGTTGGTGCTGTTGACGGTTGCTTTGTATCTCT
GCAAGAGGAAGAACAAGAAACCACACGAACATGTGCGGATATCCAACTCCGCAGACAGTGAGGATGGAAC
AGACATGAAAAGCTCAGAGTCTCTCCTGTACGATCTGAGCACTCTAAGAGCTGCCACTGACAACTTCTCT
GAAGAAAATAAGCTCGGGGAAGGCGGGTTTGGGCCGGTCTACAAAGGCACTCTCCAGGATGGACAGGATA
TCGCGGTGAAGAGGCTGTCACAAACCTCCCAGCAAGGGCAAGTGGAGCTCAAGAACGAGGTTGTGCTGGT
GGCCAAGCTTCAGCACAAGAATCTGGTGCGCTTGCTCGGCTGCTGCATCCAAGAGGAGGAGAAGCTCCTC
GTCTACGAGTACCTCTGCAACAAAAGCCTCGACAAGATTCTATTCGATCCTGCGAGGCGGCAGGAGCTTA
CGTGGGGGCAGAGGTACAGGATCATCCAGGGGATCGGACGAGGCCTTCTTTACCTCCATGAAGACTCGAG
GCTGACCATCATCCACCGGGACCTTAAGGCGAGCAACATCCTGCTAGACCCCGACATGAACCCCAAGATC
TCCGACTTCGGCCTCGCCAAGCTGTTCAGCGTGGACGCCAGCGCCGGGAACACCAGCCATATCGCTGGAA
CCTAG
>TaCRK_09_D.5_TraesCS1D03G0655200.5
ATGCGTAGCCTGAGCCCCCTGTACTATCTCCTCCTCCTTATCGACGCAGCCATGGCCGCGGCGGACCCCT
GGTCCACCGACTGCCCGAGCGACGCAAACTACACCCGCGGCGGCGTCTTCCAGGCCAACCTCGACGCCCT
CCTCTCCGTCCTCCCTGCCTCCGCGTCGGCCGCGTCCGGATTCGCTAAAAAAGCCACCGGCGTAGCGCCC
GACGAGGCGTACGGCCTCGCACAGTGCCGCGCCGACGTGAGCGCATCCGACTGTCGCACGTGCCTTGACG
CCTCGGTGCGGGACGTGGCCACCAAGTGCCCCGGCCAGAAAAGGTCCGTGCTCTTCTACGACGACTGCTT
CCTGCGCTACTCGAACGTGAGCTTCTTCGGCGCCGCCGACACGTCGTGGCAGGCCCACTTATGCAACCGA
GACAACGCGACGCAGCCTGAGCTGTTCAAGACGCAGCTGGGCGCGCTGATGAGCAACCTCAGCAGCAGGG
CAGCATCGTCCCTCCGATTGTTCGCGGTCGGCACGGCCGACTTCACGCCCTTCGCGAGGATCTACGGCAT
GTCCCAGTGCACGGGCGACCTCGCCAGCGACGACTGCAACTTCTGCCTCACATTAGCCGTATCGTCCATC
CCGACCACCTGCGACGAGAAGCAGGGAGGACGGGTCGCCTACCAGAGCTGCTCCATCCGGTACGAGCCGT
ACGCCTTCTACAGCGCACAGGGCATCGAGGCGGCTATGTCCCCGCCAGCGTCACCGCCGCCGCCGGCACT
AAACGGCAGCGATCACTCCGGCCCTGCAGGACGCGCCGGAAACGACGACGCCAACGACGCCACAGCCAAG
ATAGCTCTGTTCGTCTCCATTCCTGTTGCTGTGGTGCTGTTGGTGCTGTTGACGGTTGCTTTGTATCTCT
GCAAGAGGAAGAACAAGAAACCACACGAACATGTGCGGATATCCAACTCCGCAGACAGTGAGGATGGAAC
AGACATGAAAAGCTCAGAGTCTCTCCTGTACGATCTGAGCACTCTAAGAGCTGCCACTGACAACTTCTCT
GAAGAAAATAAGCTCGGGGAAGGCGGGTTTGGGCCGGTCTACAAAGGCACTCTCCAGGATGGACAGGATA
TCGCGGTGAAGAGGCTGTCACAAACCTCCCAGCAAGGGCAAGTGGAGCTCAAGAACGAGGTTGTGCTGGT
GGCCAAGCTTCAGCACAAGAATCTGGTGCGCTTGCTCGGCTGCTGCATCCAAGAGGAGGAGAAGCTCCTC
GTCTACGAGTACCTCTGCAACAAAAGCCTCGACAAGATTCTATTCGCATGTGTGCGTGCAGATCCTGCGA
GGCGGCAGGAGCTTACGTGGGGGCAGAGGTACAGGATCATCCAGGGGATCGGACGAGGCCTTCTTTACCT
CCATGAAGACTCGAGGCTGACCATCATCCACCGGGACCTTAAGGCGAGCAACATCCTGCTAGACCCCGAC
ATGAACCCCAAGATCTCCGACTTCGGCCTCGCCAAGCTGTTCAGCGTGGACGCCAGCGCCGGGAACACCA
GCCATATCGCTGGAACCTAG
>TaCRK_07_D.1_TraesCS1D03G0655300.1
ATGCGTAGCCTGAGACCCCTGTACTATCTCCTCCTCCTTATCGGCGCAGCCATTGCCGCCGCGGACCCCT
GGTCCACCGACTGCCCGGGCGACGCAAACTACACCCGCGGCGGCGTCTTCGAGGCCAACCTCGACGCCCT
CCTCTCCTTCCTCCCCGCCTCCGCGTCGGCCGCGTCCGGATTCGCTGAAAAAGCCACCGGCGTAGCGCCC
GACGAGGCGTACGGGCTAGCACAGTGCCGCGCCGACGTGAGCGCATCCGAGTGCCGCGCGTGCCTCAACG
CCTCTGTGCGGGACGTGGCCACCAAGTGCCCCGGCCAGAAAAAGTCCACGCTCTCCTACTACACCTGCCT
CCTGCGCCACTCGAACGTGAGCTTCTTCGGCGTCGCCGACATGTCGTGGCAGCCCCACTTATGCAACCGA
GACAACGCGACGCAGCCCGAGCTGTTCAAGATGCAGCTGGGCGCGCTGATGAACAACCTCAGCAGTAGGG
CGGCGTCGTCCCCGCGACTGTTCGCGGCCGACACAGTCGACTTGACGCCCTTCACGAAGATCTACGGCAT
GTCCCAGTGCACGCGCGACCTCGCCGGCGACGACTGCAACCGCTGCCTCTCCGTAGCCGTCTCGTATATC
CCGAAATTTTGCGACGGGAGGGAGGGAGGACGGGTCGACACCCGGAGCTGCTCCATCCGGTACGAGTTGT
ACCGTTTCTACAACGCCCAGGCCGCCGAGGCGGCGATGTCCCCGCTGCCACCGCCGCCTCCAGCAGTAAA
CGGCAGCGATCAGTCCGGCCCTACAGGACGCGCCGGAAACGACGACGCCACGGCCAAGATAGCTCTGTTC
GTCTCCATTCCTGTTGCTGTCGTGCTGTTGGTACTGTTGACGGTTGCTTTGTACCTCTACAGTGAGGATG
GAACAGACATGGGAACCTCAGAGTCTCTGCTGTACGATCTGAGCACTCTAAGAGCTGCCACCGACAATTT
CTCTGAAGAAAATAAGCTCGGGGAAGGCGGGTTTGGGCCAGTCTACAAAGGCACAATGCAGGATGGGCAG
GATATCGCGGTGAAGAGGTTGTCAAAAACCTCCCAGCAAGGGCAAGTGGAGCTGAAGAACGAGGTTGTGC
TTGTGGCGAAACTTAAGCACAAGAATCTTGTCCGCTTGCTCGGCTGCTGCATCCAGGAGGACGAGAAGCT
CCTCGTTTACGAGTACCTCTGCAACAAAAGCCTCGACAAGATTATATTCGATCCTGCGAGGCGGCAGGAG
CTTACGTGGGAACAGAGGTACAGGATCATGCAGGGGATCGGGCGAGGTCTTCTTTACCTCCACGAAGATT
CAAGGCTGACCATCATTCACCGGGACCTCAAGGCGAGCAACATCCTGCTAGACCCCGACATGACTCCCAA
GATCTCCGACTTCGGCCTCGCCAAGCTGTTCAGCGTGGACGCCAGCTTCGGGAACACCAGCCACATCGCC
GGAACCTATGGCTACATGGCGCCGGAGTACGCCCTGCACGGCATCTTCTCGGCCAAGTCGGACGTGTACA
GCTACGGCGTCCTTGTACTGGAGATCATCGCGGGTCGCCGCAACAATTTCAGCCAATATCCGGGAACTAA
TGGCGAAGATCTTCTGACCACGGTCTGGAGGCATTGGAGCCGTGGGAGCGTGTCGGGGTTGCTCGACGGC
TGCTCGGCCGACGGGCTCCAGCCGTCGGAGATGTTGCGGTGCGTCCACGTGGGACTGCTCTGCGTCCAGG
AGGACGCGCACCTCCGGCCAGGCATGGCGGCGGTCGTCGTCATGCTCAACAGCCGCTCGATTACGCTCCC
TGTGCCGACGCCGCCGGCCTACGTCGTTTCGGGCCGCGCGGGTGCGTTGGGGAGGAGCACGACGCCTGAG
GCACAGGCTCCGGTGGGAGCTGTTCGTGGGCCATATGTCAACGACCCCTCTGTTTCTGACATGGAGCCCC
GGTGTATAGACGGACGGGAATGGGACTGGAAAATAAGGCATCGTCGTCCAAATTTGAGCAGCCTGTAG
>TaCRK_03_D.1_TraesCS1D03G0655500.1
ATGCTCATCTACGACAACTGCCTCCTGCGCTACTCGAACTCAAGCTTCTTCGGCGCCGCCGACACGTCGT
CGATGCTCGGCCTCTGCAACACGGGGAACGTGACGCAGCCCGAGCTGTTCCGGACGCAGCTGGGCGCGCT
GATGAGCAACCTCACCCGCAGGGCGGCGTACTCGTCCCCGCGGATGTTCGCGGCCGGCGCGGCCGACATC
ACGTCCATCACGAAGGTCTACGGCATGGCCCAGTGCACGCGCGACCTTGCCGGTGATGACTGCAACCGCT
GCCTCGCCGGACCCGTCTCGTCCATCCTGACCGCCTGCGATGGGAAGCAGGGGGGGCAGAGCATCGCCCG
GAGCTGCTCCATCCGGTACGAGGTGAACCTTTTCTACAACGCCCAGGCCGCCGAGGCGGCGATGTCCCCG
CCGCCACCGCCGCCGCCAGCAGTAAACGGCAGCGATCAGTCCGGCCCTGCGGGACGCGCCGAAAACGACG
ACGCCACAGCCAAGATAGCTCTGTTCGTCTCCATTCCTGTTGCTGTGGTGCTGTTGGTGCTGTTGACGGT
TGCTTTGTATCTCTGCAAGAGGAAGAACAAGAAACCACACGAACATGTGCAGATATCCAACTACGACAGT
GAGGATGGAACAGACATGGGAAGCTCAGAGTCTCTGTTGTACCATCTGAGCACTCTAAGGGCTGCCACTG
ACAACTTCTCTGAAGAAAATAAGCTCGGGGAAGGCGGGTTTGGGCCGGTCTACAAAGGCGTTCTGCGGGA
CGGGCAGGAGATCGCGGTGAAGAGGCTGTCCAAGACCTCCCAGCAAGGGCTCGTGGAGATGAGGAACGAG
GTTGTGCTGGTGGCCAAGCTCCAGCACAAGAATCTGGTGCGCTTGCTCGGCTGCTGCATCCAGGAGGAGG
AGATGCTCCTCGTCTACGAGTTCCTCCCCAACAGAAGCCTCGACAAGATTCTATTCGTACGATGGATTTG
CACATGTTCAGATCCTGCGAGGCGCCAAGAGCTTACCTGGGGGCACAGGTTCAGGATCATCCAGGGGATC
GGGCGAGGCCTTCTTTACCTCCACGAAGACTCGAGGCTGACCATCATCCACCGGGACCTCAAGGCGAGCA
ACATCCTGCTAGACCCCGACATGAACCCCAAGATCTCCGACTTCGGCCTCGCCAAGCTGTTCAGCGTCGA
CGCCAGCGTCGGGAACACCAGCCACATCGCCGGAACCTATGGCTACATGGCGCCGGAGTACGCCCTGCAC
GGCATCTTCTCCGCCAAATCGGACGTGTACAGCTACGGCGTCCTGGTACTAGAGATCATCGCGGGTCGCC
GCAACAATTTCGCCCAATATCCGGGCACTAATGGCGAAGATCTTCTGACCACGGTCTGGAGGCACTGGAA
CCGTGGGAGCGTGTCCGGGTTGCTCGATGGCTGCTCGGCCGACGGGCTCCAGCCGACGGAGATGCTGCGG
TGCATCCACGTGGGGCTGCTCTGCGTCCAGGAGGACGCGCACCTCCGGCCAGGCATGGCGGCGGTCGTCG
TCATGCTCAACAGCCGCTCGATTACGCTCCCTGTGCCGACGCCGCCGGCCTACGTCGTTTCGGGCCGCGC
GGGTGCGTTGGGGATGAGCACGACGCGCGAGGCACAGGCTCCGGCGGGAGCTGTTCGTGGGCCGTATGTC
AACGACGCCTCCGTTTCTGACCTGGAGCCCCGGTGA
>TaCRK_06_D.1_TraesCS1D03G0989900.1
ATGGCGGCCCACCGTCTAGCCCTGTCTGTGCTCATCGTTGCCTTCGCACTGCTCGCGCCCGGCGGCCACG
CCGCAGGAGAGCCGTGGCATGTGTGCGGCGACAGCGGCGAATACGACGACAAGAGCGTGTACCAGGCGAA
CCTCAACCTCGTCGCCGCCGCGCTCCCCAAGAACGCCTCGGCGTCGCCCAACCTCTTCGCCACCGCCGAG
GCCGGCGCCGTCCCGGAGAAGGTCACGGCTCTCGCGCTCTGCCGCGGGGACGCCAACTCCAGGGCCTGCT
CCAGCTGCCTCGCCAACGCCTTCGCCAACCTCCCCAACGTCTGCCCCGGCTTCAAGGAAGCCGTCATCTA
CTACGACGCCTGCATGCTCCGCTACTCCGACGTGCAGTTCCTCTCCGCCGACGACTCCGGCCCCCTGGGC
GTGGAGCTCACCTACACGGTCCGCAACGACGCCAACGCCACGTCGGAGCCGGGCCGGTACCAGCGCGCCG
TGGCCACGCTCATGAACGCCACCGCGGACTACGCCGCGTACAACTCCACGCGCCGGTACGCCACCGGCCA
AGCCGACCTCGACCGGGAGTTCCCCAAGGTGTACAGCTGGGCGCAGTGCACCCCCGACCTGACGCCGGGC
CGGTGCCGGGACTGCCTCGCTCAGTTGATTGCGCAGTTGCCGGTGCAGTTTACGGACAGTATCGGGGGCA
GGCTTCTTGGTCCCCGATGCAGCTTCGAGTACGAGACCAAGCCCTTCATCAATGGCCCGGTGATCGTGCA
GCTGCCAGCAACGTCGGCGAGCTCTGGAGCGCCGGCGCCGGCCGTAGTGCCCACGCCTCCTGCATCCGCG
ACAGCAGAGGGGAGAAAGTACAGTGTTCCTGGCATGGTTCTTATCATTCTGCTGCCTATGATAGCAGCCA
TAAACCTCGTCGCTTGGCTCTTTTCATGGAGGAGGCGGCAGGTATTGAGAAAGGCAAAGCAACCAGACCC
AAATTATTCCACCGATGAAGCAGAGGGCATGGAAAGTGTGGAGTCAATGTTAATTGACATTTCAACTTTG
CGAGCTGCGACCGAGGATTTTGCAGAAAGCAATAAACTCGGCGAAGGCGGATTTGGCCCGGTGTACAAGG
GTACTCTCCTAAGCGGCGATGAGATCGCGGTGAAGAGACTCTCCAAGAGCTCAACACAAGGAGTGGAGGA
GCTGAAGAATGAGCTCGCCTTGGTTGCGAAACTGAAGCACAAGAACCTTGTTAGACTAATCGGTGTCTGC
TTGGAGCAACAAGAGAGGCTGCTCATCTATGAGTTTATTCCTAACCGAAGCCTCGACCTGATCCTTTTCG
ATGAAGAAAAACGTCAAAAACTGGATTGGGAAACGAGGTACAAGATCATAAATGGAGTGGCTCGAGGCCT
GCAGTACCTCCATGAAGACTCTCAGCTCAAAGTAGTACATCGTGACCTCAAAGCGAGCAACGTCTTGCTA
GACATGAACATGAACCCGAAGATATCGGATTTTGGCCTTGCGAAGATTTTCGGGAGAGACCAGACCCAGG
GTGTGACGAACCGCGTCGTCGGCACATATGGATACATGGCGCCAGAGTACGTGATGCGTGGGAACTACTC
AGTCAAATCAGACGTGTTCAGCTTCGGCGTTTTGGTCCTGGAGATCGTGATGGGAAGGAAGAACAGTGAT
TGCTACAACTCCCATCAATCTCAAGATCTCTTGACCACAGTATGGGAGCATTGGACGGCCGGAACGGTGT
TGGAGATGGCAGATCCGTCCATGAACAAGAGCGATGCGTTGAGGTGCATCCATGTCGGGCTTTTGTGCAT
CCAGGGCAACCCGACTGACCGACCGATGATGTCGACGGTGGCCATGATGCTCGGCGGCGACACATTCTCA
CTCCCTGCTCCCTCGAAGCCGGCCTTCTACTCTACAAACGCTGGTGCCAATTCAAGCACCGGGTCCAGCA
TGTCGATCCCATCAGTGCAGGCCCGATCATAG
>TaCRK_05_D.1_TraesCS1D03G0990100.1
ATGCCCGCCACAAGGCCGAGGATGATGTCTCACCGGCTTGTCCTGTCCGTGGCCATCGTCGCCGTAGCCG
CCCTGCTGGTGCACCACGCCGCGGGATACCCGTGGCAGGTTTGCGGCGACGACCAATTCGCGGCCGGCAG
CAAGTACCTGGCCAACATCAACCTCCTCGCCGCCTCGCTCCCCAAGAACGCCTCGGCGTCCCCAGACCTC
TTCGCCACCGCCGAGGCCGGCGCGGCCCCGGACAAGGTCTGGGGCCTCGCGCTCTGCCGCGGCGACGCCA
ACGCCACGTCCTGCCTCAGCTGCCTCGCCCAGGCCTTCCGGGACCTGCCCAACGTGTGCGACTACAGCAA
AGTGGCCACCATGTACTACGACTCTTGCACGCTCCACTACTCCAACGCCTCCCAGGACCCCGCGCCGGTG
GCGGCGCTGACGTATAGGTTCTGGGAGTACACGAATGTCACGTCGGAGAAGGGACAGTTCAACCGCCTCG
TGGCCAGGCTCGTGAACGCCACCGCAGACTACGCCGCGTACAACTCCACGCGCCGGTACGCCTCCGGTGA
GGCCGACTTCGACCTGGAGTTCCCCAAGATCTACAGCTGGGCGCAGTGCACGCCCGACCTCACCGCGCCG
CAGTGCTGGCGGTGCCTCGCCAAGATCATGGTGTTGTTGCCGGAGGTGTTCGTGGACAGTACAGGAGCCA
GAGCTCTTCAGGTCAGGTGCAGCTTCCGGTACCAGACCTATTCCTTCTTTGATGGCCCTGTCATGGTGCG
CCTGCCAGCACCAGCACCGAGCACCCAAGCACCGGCGCCTGCTCCTGCGCCTGTTGCGGTACCCACGGGT
TTGACGCCGGCGCCGGCGACGGCATCCACACAAGGGAGAAAATACAGTGTCCCTGGCATGGTTCTTATTA
TTCTGCTGCCTACTCTAGCTGCCATAAACTTTGTGGCTTGCTTCTTTTTCTGGAGAAGGAAGCGGCCACT
ACCAAAAACAAAACAGTCAGATCCCAGTTATTTCGCCGACGAGGAGGACAATCAAAGTGTAGACTCGATG
TTGATTGACATTTCAACCTTGCGGGTTGCAACCGGGGATTTTGCAGATAGCAACAAGCTTGGTGATGGCG
GATTTGGTGCGGTGTACAAGGGTATTCTTCCAGACGGCGATGAAATAGCAGTGAAGAGACTATCGAAGAG
CTCAACACAAGGAGTTGAGGAGCTCAAAAATGAACTCTCTTTGGTTGCAAAGCTTAGGCACAAGAACCTT
GTAACACTTCTTGGCGTCTGCTTGGAGCAACAAGTGAGGTTGCTTGTCTACGAGTTTGTTCCTAACTGA
>TaCRK_10_D.1_TraesCS1D03G0990200.1
ATGCTCCCCGGCGGCTACGCCGTCCTCGCCATGATCATCGCGGTCCACCTGCTGGCGCCGGCTGAGTCGG
CCTCAATGGAGTGCGACGGCAACCCCCAAACGTCCAACAGCACCTTTCCCTCGACCCTGAAGCTGCTCGC
CGCGGGACTCCCCGGCAACGCCTCCGCCTCCCCAAACGGCTTCGCCAGCGCCGTCGTCGGCACGGCGCCC
GGCCTGGTCTACGGCATGGCCCTCTGCCGGGGCGGCACCAACGCCTCGTCCTGCCGCGCGTGCGTGGCCA
AGGCGTTCGGCGACGCGCAGGCGAGCTGCCCCGGTGACACGGGCGCCGCCATGTACGAGGACGGCTGCGT
CCTGCGCTTCTCCGTCCAGCGGTTCCTCGACTTCCTCGGCGCGGACCAGTGGCAAGTCCGTGAGATCACT
TTCTCCGTTGTCGCTGATCGGGCCAGCGTCGCGGTTTCGGCCGCCTGGTTCGGCGCCGCGGTCAGTGCGA
TCCTCGCCGCCGTGTCCGACCACGCGGTGTCGTCGCCGTCTCCGGCGGCGAGCAGCAATTCGACAATCAG
AAGCAAGTTCTTCGCCACGGGCGAGGTGGCCTTCAACCCCAGGATTTACGGCCTCGCGCAGTGCATGCCC
AACCTGGCGCCGGCGCAGTGCGACGGCTGCCTCCGGAGACTCCAAGATGAGGCAACGCCCTACTTGGATG
GCGGCACTAACCCCGGATGGATCGAGGCTGGTTCAGCGTGGTGCATCCTGAGGTACAGCGTGCGGCCCAT
CTACGACTACGACGGCCAGGCAATGCTTCAGCTTCAGGCGCCGCCACCGCCATCTCCTTCGGCTACTCCC
AAGCATGGAGCAGCAAAGACAAGGAATGCATCAGGAATCTATGCAGGCATTGCTTCTTCTGTTGTCTTGT
TATTGATTCTACTATCAGTTTTCGCTTTCATCCGCTTCAAGAGAAAAATTAAGGCCGCCGAGGACGATAA
TCCATTTCAGAAGATGGCGAGAGCCCTGATTTTCGATTTGACGGCACTGCAAGAGGCAACCCAGAACTTT
TCAGAAGCGAATAAGCTTGGAGAAGGTGGTTATGGAATTGTATACAAGGGAATACTGCCGGATGGGCAAG
AAATAGCAGTGAAGAAGCTTTTGGGAGCGACTGAGCATGGTTTGCATCAGTTGCGCAATGAGGTGCTGCT
ATTGGCGGAGCTTCAGCACAAGAATCTTGTCAGATTACAGGGGTTTTGCTCGCATCGGGGCGATACGTTG
CTTGTTTATGAATATATCAAGAATGGGAGCCTCGACAACTTTCTATTCGATACTAGTGAGGTTAATACTC
TAAACTGGGAGCAACAGTACAACATCATTCTTGGAATAGCCAAGGGAATACTGTATCTTCACGAGGACTC
CAGCCCAAGGATAATCCACAGGGACCTTAAAGCTAATAATATTCTTCTTGACGAGGAGATGGATCCTAAG
ATCGCAGACTTTGGATTGGCAAGGCTGCTACAAGAAGGTCACACTCATACTCAAACCACTAGAGCTGCCG
GAACACTCGGTTATATGGCACCGGAGTACGCAATACACGGAAGTGTGTCAACCAAGATCGATATTTTCAG
TTTTGGTGTATTAGTCTTTGAAATTATAACCAGGAGAAGGAACTGCAGTTCAGATTATGGGGATACCGTG
AACCTCATTAGTGATGTAAGTGCTGGATTTACTTTATTTTCATCAGTTGTTAGTGTCTTTGAACACAGTA
ACATTTATATTATTGTATCTAAAAGCATCATCCATGTTAACCATCTACCAGGTGTGGAATTACTGGACAA
AAGGAACAATATCACAAATGATGGACGAATCACTCAATGGATACCCTCGAAGCCAAGCGCTACGGTGCAT
CCACATCGGGCTACTGTGTGTCCAACCGGACCCTGA
>TaCRK_10_D.2_TraesCS1D03G0990200.2 
ATGCTCCCCGGCGGCTACGCCGTCCTCGCCATGATCATCGCGGTCCACCTGCTGGCGCCGGCTGAGTCGG
CCTCAATGGAGTGCGACGGCAACCCCCAAACGTCCAACAGCACCTTTCCCTCGACCCTGAAGCTGCTCGC
CGCGGGACTCCCCGGCAACGCCTCCGCCTCCCCAAACGGCTTCGCCAGCGCCGTCGTCGGCACGGCGCCC
GGCCTGGTCTACGGCATGGCCCTCTGCCGGGGCGGCACCAACGCCTCGTCCTGCCGCGCGTGCGTGGCCA
AGGCGTTCGGCGACGCGCAGGCGAGCTGCCCCGGTGACACGGGCGCCGCCATGTACGAGGACGGCTGCGT
CCTGCGCTTCTCCGTCCAGCGGTTCCTCGACTTCCTCGGCGCGGACCAGTGGCAAGTCCGTGAGATCACT
TTCTCCGTTGTCGCTGATCGGGCCAGCGTCGCGGTTTCGGCCGCCTGGTTCGGCGCCGCGGTCAGTGCGA
TCCTCGCCGCCGTGTCCGACCACGCGGTGTCGTCGCCGTCTCCGGCGGCGAGCAGCAATTCGACAATCAG
AAGCAAGTTCTTCGCCACGGGCGAGGTGGCCTTCAACCCCAGGATTTACGGCCTCGCGCAGTGCATGCCC
AACCTGGCGCCGGCGCAGTGCGACGGCTGCCTCCGGAGACTCCAAGATGAGGCAACGCCCTACTTGGATG
GCGGCACTAACCCCGGATGGATCGAGGCTGGTTCAGCGTGGTGCATCCTGAGGTACAGCGTGCGGCCCAT
CTACGACTACGACGGCCAGGCAATGCTTCAGCTTCAGGCGCCGCCACCGCCATCTCCTTCGGCTACTCCC
AAGCATGGAGCAGCAAAGACAAGGAATGCATCAGGAATCTATGCAGGCATTGCTTCTTCTGTTGTCTTGT
TATTGATTCTACTATCAGTTTTCGCTTTCATCCGCTTCAAGAGAAAAATTAAGAAGATGGCGAGAGCCCT
GATTTTCGATTTGACGGCACTGCAAGAGGCAACCCAGAACTTTTCAGAAGCGAATAAGCTTGGAGAAGGT
GGTTATGGAATTGTATACAAGGGAATACTGCCGGATGGGCAAGAAATAGCAGTGAAGAAGCTTTTGGGAG
CGACTGAGCATGGTTTGCATCAGTTGCGCAATGAGGTGCTGCTATTGGCGGAGCTTCAGCACAAGAATCT
TGTCAGATTACAGGGGTTTTGCTCGCATCGGGGCGATACGTTGCTTGTTTATGAATATATCAAGAATGGG
AGCCTCGACAACTTTCTATTCGATACTAGTGAGGTTAATACTCTAAACTGGGAGCAACAGTACAACATCA
TTCTTGGAATAGCCAAGGGAATACTGTATCTTCACGAGGACTCCAGCCCAAGGATAATCCACAGGGACCT
TAAAGCTAATAATATTCTTCTTGACGAGGAGATGGATCCTAAGATCGCAGACTTTGGATTGGCAAGGCTG
CTACAAGAAGGTCACACTCATACTCAAACCACTAGAGCTGCCGGAACACTCGGTTATATGGCACCGGAGT
ACGCAATACACGGAAGTGTGTCAACCAAGATCGATATTTTCAGTTTTGGTGTATTAGTCTTTGAAATTAT
AACCAGGAGAAGGAACTGCAGTTCAGATTATGGGGATACCGTGAACCTCATTAGTGATGTGTGGAATTAC
TGGACAAAAGGAACAATATCACAAATGATGGACGAATCACTCAATGGATACCCTCGAAGCCAAGCGCTAC
GGTGCATCCACATCGGGCTACTGTGTGTCCAACCGGACCCTGACGACAGGCCTCAAATATCGACCGTCAT
TTTCATGTTAACAAGGGACACCATGGAGCTTCAGCCACCGGCACAACCTGCATTCTTTTTTGGAACAGAA
TCACCATCTCCAGCTTCTCCACGATATGGGCAACGCCGCTACATGCATGGCAGATCTCGATCTAATCTAG
TACCGGAAGATGACGTATCTTGGAATGGGGTTACAATTACTGAGCCATATCCTAGGTGA
>TaCRK_04_D.1_TraesCS1D03G0990700.1
ATGACAAATGGTGCGTCGCCGTCGCCGTCGCCGCTCTGTCGTCGTGCCAAAAGAAAAACGAGCCAGTCCA
CCGGTCTCCCCCTGCGCGCTTCCACGGCGATGCTCCCCGGCGGCTACGCCGTCCTCGCCATGATCATCTC
GGCCCACCTGCTGGCGCCGGCTGAGTCAGCCTCAATGGAGTGCGACGGCAACCCCCAAACGTCCAACAGC
ACCTTTCCCTCGACCCTGAAGCTGCTCGCCGCGGGACTCCCCGGCAACGCCTCCACCTCCCCAAACGGCT
TCGCCACCGCCACCGTCGGCACGGCGCCCGGCCTGGTCTACGGCATGGCCCTCTGCCGGGGCGGCACGAA
CGCCTCGTCCTGCCGCGCGTGCGTGGCCAAGGCGTTCGGCGACGCGCAGGCAAGCTGCCCCGGCGACACG
GGCGCCGCCATGTACGAGGACGGCTGCGTCCTGCGCTTCTCCGTCCAGCGGTTCCTCGACTTCCTCGGCG
CGGACCAGTGGCAGGTCCGTGAGATCACTTTCTCCGTTGTCGCGGATCGGGCCAGCGTCGTGGTTTCGGC
CGCCTGGTTCGGCGCCGCGCTCAGTGCGATCCTCACCGCCGTGGTCAACCACGCGGTGTCGTCGCCGTCT
CCGGCGGCGAGCAGCAATTCGACAATCAGAAGCAAGTTCTTCGCCACGGGCGAGGTGGCCTTCAACCCCA
GGATTTACGGCCTCGCGCAGTGCATGCCCAACCTGGCGCCGGCGCAGTGCGACGGCTGCCTCCGGAGACT
CCAAGATGAGGCAACGCCCTACTTGGATGGCGGCACTAACCCCGGATGGATCGAGGCTGGTTCAGCGTGG
TGCATCCTGAGGTACAGCGTGCGGCCCATCTACGACGGTCAGGCAATGCTCCAGCTTCCGGCGCCGCCAC
CGCCATCTCCTTCTGTCCCTCTCGAGCATGGAGCAGGAAACACAAGAACTGCAACAGGAATCTATGCAGG
CATTGCTTCTTCTGTTGTCTTGTTATTGATTCTACTATCAGTTTTCGCTTTCATCCGCTTCAAGAGAAAA
ATTAAGACCGCTGAAGATGATAATCCATTCAAGAAAATGGCGAGAGCCTTGATCTTCGATTTGCCGGCAC
TGCAAGAGGCAACCGGAAACTTTTCAGCAGCAAATAAGCTTGGAGAAGGTGGTTATGGAATTGTATACAA
GGGAATACTGCCGGATGGGCAAGAAATAGCAGTGAAGAAGCTCTTGGGAGCAACAGAGCATGGTTTGCAT
CAGTTGCGCAATGAGGTGGTGCTATTGGCAGAGCTTCAGCACAAGAATCTTGTCAGATTACAGGGGTTTT
GCTCGCATCGGGACGATACATTGCTTGTTTACGAATATATCAAGAATGGGAGCCTCGACAACTTTCTTTT
CGATACCAGTGAGGAAAATACTCTAAACTGGGAGCAACAGTACAACATCATTCTTGGAATTGCCAAGGGA
ATATTGTATCTTCACGAGGACTCGAGCCCAAGGATAATCCACAGGGACCTTAAAGCTAATAATATTCTTC
TCGACGAGGAGATGGATCCTAAAATCGCAGACTTTGGATTGGCAAGGCTGCTACAAGAAGGTCACACTCA
TACTCAAACAACTAGAGCTGCCGGAACACTCGGTTATATGGCACCGGAGTACGCGGTACACGGAAGTGTG
TCACCCAAGATCGATATTTTCAGTTTTGGTGTACTAGTCCTGGAAATTATAACCAGGAGAAGGAACTGCA
GTTCGGATTATGGGGATACCGTGAATCTCATTAGTGATGTGTGGAATTACTGGACAAAAGGAACAATATC
ACAAATGATGGACGAATCACTCAATGGATACCCTCGAAGCCAAGCGCTACGGTGCGTCCACATCGGGCTG
CTGTGTGTCCAACCGGACCCTGATGACAGGCCTCAAATATCAACCGTCATTTTCATGTTAACAAGGGACA
CCATGGAGCTTCAGCCACCGGCACAGCCTGCATTCTTCTTTGGGACAGAATCACCATCTCCAGCTTCTCC
ACGAGATGGGCAACGCCGCTACATGCATGGCCGACCTGATTTATTACCGGAAGATGACGTATCTTGGAAT
GAGGTTACGATTACTGAGCCATATCCTAGGTGA
>TaCRK_04_D.2_TraesCS1D03G0990700.2
ATGCTCCCCGGCGGCTACGCCGTCCTCGCCATGATCATCTCGGCCCACCTGCTGGCGCCGGCTGAGTCAG
CCTCAATGGAGTGCGACGGCAACCCCCAAACGTCCAACAGCACCTTTCCCTCGACCCTGAAGCTGCTCGC
CGCGGGACTCCCCGGCAACGCCTCCACCTCCCCAAACGGCTTCGCCACCGCCACCGTCGGCACGGCGCCC
GGCCTGGTCTACGGCATGGCCCTCTGCCGGGGCGGCACGAACGCCTCGTCCTGCCGCGCGTGCGTGGCCA
AGGCGTTCGGCGACGCGCAGGCAAGCTGCCCCGGCGACACGGGCGCCGCCATGTACGAGGACGGCTGCGT
CCTGCGCTTCTCCGTCCAGCGGTTCCTCGACTTCCTCGGCGCGGACCAGTGGCAGGTCCGTGAGATCACT
TTCTCCGTTGTCGCGGATCGGGCCAGCGTCGTGGTTTCGGCCGCCTGGTTCGGCGCCGCGCTCAGTGCGA
TCCTCACCGCCGTGGTCAACCACGCGGTGTCGTCGCCGTCTCCGGCGGCGAGCAGCAATTCGACAATCAG
AAGCAAGTTCTTCGCCACGGGCGAGGTGGCCTTCAACCCCAGGATTTACGGCCTCGCGCAGTGCATGCCC
AACCTGGCGCCGGCGCAGTGCGACGGCTGCCTCCGGAGACTCCAAGATGAGGCAACGCCCTACTTGGATG
GCGGCACTAACCCCGGATGGATCGAGGCTGGTTCAGCGTGGTGCATCCTGAGGTACAGCGTGCGGCCCAT
CTACGACGGTCAGGCAATGCTCCAGCTTCCGGCGCCGCCACCGCCATCTCCTTCTGTCCCTCTCGAGCAT
GGAGCAGGAAACACAAGAACTGCAACAGGAATCTATGCAGGCATTGCTTCTTCTGTTGTCTTGTTATTGA
TTCTACTATCAGTTTTCGCTTTCATCCGCTTCAAGAGAAAAATTAAGACCGCTGAAGATGATAATCCATT
CAAGAAAATGGCGAGAGCCTTGATCTTCGATTTGCCGGCACTGCAAGAGGCAACCGGAAACTTTTCAGCA
GCAAATAAGCTTGGAGAAGGTGGTTATGGAATTGTATACAAGGGAATACTGCCGGATGGGCAAGAAATAG
CAGTGAAGAAGCTCTTGGGAGCAACAGAGCATGGTTTGCATCAGTTGCGCAATGAGGTGGTGCTATTGGC
AGAGCTTCAGCACAAGAATCTTGTCAGATTACAGGGGTTTTGCTCGCATCGGGACGATACATTGCTTGTT
TACGAATATATCAAGAATGGGAGCCTCGACAACTTTCTTTTCGATACCAGTGAGGAAAATACTCTAAACT
GGGAGCAACAGTACAACATCATTCTTGGAATTGCCAAGGGAATATTGTATCTTCACGAGGACTCGAGCCC
AAGGATAATCCACAGGGACCTTAAAGCTAATAATATTCTTCTCGACGAGGAGATGGATCCTAAAATCGCA
GACTTTGGATTGGCAAGGCTGCTACAAGAAGGTCACACTCATACTCAAACAACTAGAGCTGCCGGAACAC
TCGGTTATATGGCACCGGAGTACGCGGTACACGGAAGTGTGTCACCCAAGATCGATATTTTCAGTTTTGG
TGTACTAGTCCTGGAAATTATAACCAGGAGAAGGAACTGCAGTTCGGATTATGGGGATACCGTGAATCTC
ATTAGTGATGTAAGTGCTGGATTTACTTTATTTTCATCAGTTTTTAGTGTCTTTGAACACTGTAACATTT
ATATTGTTGTATCTAAAAGCATCATCCATGTTAACCATCTACCAGGTGTGGAATTACTGGACAAAAGGAA
CAATATCACAAATGATGGACGAATCACTCAATGGATACCCTCGAAGCCAAGCGCTACGGTGCGTCCACAT
CGGGCTGCTGTGTGTCCAACCGGACCCTGA
>TaCRK_11_A.1_TraesCS2A03G0462200.1
ATGGCCAAACCCCACCGCTGCTTCTCCCCGTACCTCGCCGGCGTCGCTGCGACCTTCCTCCTCTCCATCC
TCCACGCGCCACTCGCCGCCGCCGATGACGAGCCGCCTCCGTGGCCGATCTGCGGGCCCTATCCCCCCAG
CAGCAACTACACGCAGAACACCACCTACCGGGCCAACATCGATCTTCTCTCCGCCACCCTCCCCAGGAAC
GCCTCCTTGTCTCCAGCCTTCTACGCCACCGGAGACGTCGGCGACGTGCCGGACATCGTCTACGGCCAGG
CGCTCTGCCGCGGCGACGTCGCCAACGCCTCCGCCTGCGAGGCCTGCGTCGCGGCCGCCTTCCGCGGCGC
GCGGCGGGCGTGCCCGCTCTACAAGGACGTCATCATCTTCTACGACCTCTGCCAGCTCCGCTTCTCCAAC
CGCAACTTCCTCCTCGACGACGACTACCTCGTCACAACCTACACGCTCCTGCGCTCCCGGGTCGTGGCCA
CGCCGGCGTTCGACGCCGCCGTCGGGCTGCTCCTCAACGCCACCGCAGACCACGCGGTGGAGGACTCCTC
CAGGAGGTTCGGCACGGGGGAGGAGGGCTTCGGCGACAGGAGGAACACCACGATTTACGCGCTGGCGCAG
TGCGCGCAGGAAAAGACGGCGGACGTCTGCCGGAGCTGCCTCAGCATCATAATTGGGCAGCTGCCCAACT
TGTTCAGAGGCAGGACAGGAGGGGGCATGTTCGGGGTGTGGTGCAACTTCCGGTACGAGGTGTACCCTTT
CTTCCCCGGCCGTCCGCTGGTGCAGCTTCCGCAGTTCGTAGAGAGCCCGCCTGCTTCCGCGCCACCGGTG
ACCGGAGGGGAAGAGAAAAAGAGAAATAGTGCAGGTAAAGTTCTAGCTATTCTGATGCCTACAATTGCTG
TGATATTGTCCATCGCTGTGGTGTACTTTTTCTGTTGGAGGAAGAGAAGACCAGAAGAAGATGCGTATCT
ACCTTCTACCTCAGATGATATTCAACACATCGATTCGCTTCTTCTCGATCTAGCAACACTGAGAATTGCC
ACCGATGACTTTGACAACAGCAAAATGCTTGGTAAAGGAGGGTTTGGTATGGTTTATAAGGGAGTCCTAC
CTGACGGTGAAGAAATAGCCGTGAAAAGGCTTGGTCAGACTTCCAGACAAGGAATAGGAGAGCTGAAGAG
TGAACTGGTTCTGGTTGCCAAGCTTCACCACAAGAATCTTGTGAGACTTGTTGGTGTTTGCTTGGAAGAG
CAAGAGAAAATACTTGTTTATGAATATATGCCCAATAGAAGCCTTGATATGATTCTTTTTGATTCTGAAA
AAAACAAAGAGCTAGACTGGGGAAAGCGGTTCAAGATAATCAATGGAATCGCTCGAGGCTTGCAATACCT
CCACGAAGATTCTCAACTGAAGATAGTTCACCGAGACCTCAAAGCGAGCAATGTACTACTAGATGTCGAT
TACAATCCTAAAATTTCCGACTTCGGCTTAGCGAAGATATTCGGAGGGGATCAGTCAGAAGATGTGACTC
GTCGTATCGCCGGCACATACGGATACATGGCCCCGGAGTACGCCATGCGCGGTCAGTATTCCGTCAAGTC
GGACGTGTTCAGCTTCGGCGTCTTGGTCCTGGAGATCATCACAGGGAGAAGAAACAGTGGCTCATATAAC
ACTGAGCAAGACGTGGATCTTTTGAATCTTGTATGGGAGCACTGGACCCGGGGAAACGTCGTCGAGTTGA
TGGATCCATCCCTGAGCAACCACCCTCCCGTCGACCAGGTGCTCAAGTGCATCCACGTCGGGCTCCTGTG
CGTGCAGAGGAAACGGGCGAGCAGGCCGACGATGTCGTCGGTGAATATCATGTTCAGCAGCCACACCGTC
CGTCTCCCTTCTCTGTCCAGGCCGGCATTCTGCATCCAGGAGGTCAGTGTCAGTGAAACCTCGACTGCCT
ATTCGGAAGCATATCCGCTCACGGAAAATTCAACTGTGATGTCTTCGAACCAAGTGTCAATCACGGAGCT
TTCGCCAAGATGA
>TaCRK_11_A.2_TraesCS2A03G0462200.2
ATGGCCAAACCCCACCGCTGCTTCTCCCCGTACCTCGCCGGCGTCGCTGCGACCTTCCTCCTCTCCATCC
TCCACGCGCCACTCGCCGCCGCCGATGACGAGCCGCCTCCGTGGCCGATCTGCGGGCCCTATCCCCCCAG
CAGCAACTACACGCAGAACACCACCTACCGGGCCAACATCGATCTTCTCTCCGCCACCCTCCCCAGGAAC
GCCTCCTTGTCTCCAGCCTTCTACGCCACCGGAGACGTCGGCGACGTGCCGGACATCGTCTACGGCCAGG
CGCTCTGCCGCGGCGACGTCGCCAACGCCTCCGCCTGCGAGGCCTGCGTCGCGGCCGCCTTCCGCGGCGC
GCGGCGGGCGTGCCCGCTCTACAAGGACGTCATCATCTTCTACGACCTCTGCCAGCTCCGCTTCTCCAAC
CGCAACTTCCTCCTCGACGACGACTACCTCGTCACAACCTACACGCTCCTGCGCTCCCGGGTCGTGGCCA
CGCCGGCGTTCGACGCCGCCGTCGGGCTGCTCCTCAACGCCACCGCAGACCACGCGGTGGAGGACTCCTC
CAGGAGGTTCGGCACGGGGGAGGAGGGCTTCGGCGACAGGAGGAACACCACGATTTACGCGCTGGCGCAG
TGCGCGCAGGAAAAGACGGCGGACGTCTGCCGGAGCTGCCTCAGCATCATAATTGGGCAGCTGCCCAACT
TGTTCAGAGGCAGGACAGGAGGGGGCATGTTCGGGGTGTGGTGCAACTTCCGGTACGAGGTGTACCCTTT
CTTCCCCGGCCGTCCGCTGGTGCAGCTTCCGCAGTTCGTAGAGAGCCCGCCTGCTTCCGCGCCACCGGTG
ACCGGAGGGGAAGAGAAAAAGAGAAATAGTGCAGGTAAAGTTCTAGCTATTCTGATGCCTACAATTGCTG
TGATATTGTCCATCGCTGTGGTGTACTTTTTCTGTTGGAGGAAGAGAAGACCAGAAGAAGATGCGTATCT
ACCTTATGATATTCAACACATCGATTCGCTTCTTCTCGATCTAGCAACACTGAGAATTGCCACCGATGAC
TTTGACAACAGCAAAATGCTTGGTAAAGGAGGGTTTGGTATGGTTTATAAGGGAGTCCTACCTGACGGTG
AAGAAATAGCCGTGAAAAGGCTTGGTCAGACTTCCAGACAAGGAATAGGAGAGCTGAAGAGTGAACTGGT
TCTGGTTGCCAAGCTTCACCACAAGAATCTTGTGAGACTTGTTGGTGTTTGCTTGGAAGAGCAAGAGAAA
ATACTTGTTTATGAATATATGCCCAATAGAAGCCTTGATATGATTCTTTTTGATTCTGAAAAAAACAAAG
AGCTAGACTGGGGAAAGCGGTTCAAGATAATCAATGGAATCGCTCGAGGCTTGCAATACCTCCACGAAGA
TTCTCAACTGAAGATAGTTCACCGAGACCTCAAAGCGAGCAATGTACTACTAGATGTCGATTACAATCCT
AAAATTTCCGACTTCGGCTTAGCGAAGATATTCGGAGGGGATCAGTCAGAAGATGTGACTCGTCGTATCG
CCGGCACATACGGATACATGGCCCCGGAGTACGCCATGCGCGGTCAGTATTCCGTCAAGTCGGACGTGTT
CAGCTTCGGCGTCTTGGTCCTGGAGATCATCACAGGGAGAAGAAACAGTGGCTCATATAACACTGAGCAA
GACGTGGATCTTTTGAATCTTGTATGGGAGCACTGGACCCGGGGAAACGTCGTCGAGTTGATGGATCCAT
CCCTGAGCAACCACCCTCCCGTCGACCAGGTGCTCAAGTGCATCCACGTCGGGCTCCTGTGCGTGCAGAG
GAAACGGGCGAGCAGGCCGACGATGTCGTCGGTGAATATCATGTTCAGCAGCCACACCGTCCGTCTCCCT
TCTCTGTCCAGGCCGGCATTCTGCATCCAGGAGGTCAGTGTCAGTGAAACCTCGACTGCCTATTCGGAAG
CATATCCGCTCACGGAAAATTCAACTGTGATGTCTTCGAACCAAGTGTCAATCACGGAGCTTTCGCCAAG
ATGA
>TaCRK_11_A.3_TraesCS2A03G0462200.3
ATGGCCAAACCCCACCGCTGCTTCTCCCCGTACCTCGCCGGCGTCGCTGCGACCTTCCTCCTCTCCATCC
TCCACGCGCCACTCGCCGCCGCCGATGACGAGCCGCCTCCGTGGCCGATCTGCGGGCCCTATCCCCCCAG
CAGCAACTACACGCAGAACACCACCTACCGGGCCAACATCGATCTTCTCTCCGCCACCCTCCCCAGGAAC
GCCTCCTTGTCTCCAGCCTTCTACGCCACCGGAGACGTCGGCGACGTGCCGGACATCGTCTACGGCCAGG
CGCTCTGCCGCGGCGACGTCGCCAACGCCTCCGCCTGCGAGGCCTGCGTCGCGGCCGCCTTCCGCGGCGC
GCGGCGGGCGTGCCCGCTCTACAAGGACGTCATCATCTTCTACGACCTCTGCCAGCTCCGCTTCTCCAAC
CGCAACTTCCTCCTCGACGACGACTACCTCGTCACAACCTACACGCTCCTGCGCTCCCGGGTCGTGGCCA
CGCCGGCGTTCGACGCCGCCGTCGGGCTGCTCCTCAACGCCACCGCAGACCACGCGGTGGAGGACTCCTC
CAGGAGGTTCGGCACGGGGGAGGAGGGCTTCGGCGACAGGAGGAACACCACGATTTACGCGCTGGCGCAG
TGCGCGCAGGAAAAGACGGCGGACGTCTGCCGGAGCTGCCTCAGCATCATAATTGGGCAGCTGCCCAACT
TGTTCAGAGGCAGGACAGGAGGGGGCATGTTCGGGGTGTGGTGCAACTTCCGGTACGAGGTGTACCCTTT
CTTCCCCGGCCGTCCGCTGGTGCAGCTTCCGCAGTTCGTAGAGAGCCCGCCTGCTTCCGCGCCACCGGTG
ACCGGAGGGGAAGAGAAAAAGAGAAATAGTGCAGCTACCTCAGATGATATTCAACACATCGATTCGCTTC
TTCTCGATCTAGCAACACTGAGAATTGCCACCGATGACTTTGACAACAGCAAAATGCTTGGTAAAGGAGG
GTTTGGTATGGTTTATAAGGGAGTCCTACCTGACGGTGAAGAAATAGCCGTGAAAAGGCTTGGTCAGACT
TCCAGACAAGGAATAGGAGAGCTGAAGAGTGAACTGGTTCTGGTTGCCAAGCTTCACCACAAGAATCTTG
TGAGACTTGTTGGTGTTTGCTTGGAAGAGCAAGAGAAAATACTTGTTTATGAATATATGCCCAATAGAAG
CCTTGATATGATTCTTTTTGATTCTGAAAAAAACAAAGAGCTAGACTGGGGAAAGCGGTTCAAGATAATC
AATGGAATCGCTCGAGGCTTGCAATACCTCCACGAAGATTCTCAACTGAAGATAGTTCACCGAGACCTCA
AAGCGAGCAATGTACTACTAGATGTCGATTACAATCCTAAAATTTCCGACTTCGGCTTAGCGAAGATATT
CGGAGGGGATCAGTCAGAAGATGTGACTCGTCGTATCGCCGGCACATACGGATACATGGCCCCGGAGTAC
GCCATGCGCGGTCAGTATTCCGTCAAGTCGGACGTGTTCAGCTTCGGCGTCTTGGTCCTGGAGATCATCA
CAGGGAGAAGAAACAGTGGCTCATATAACACTGAGCAAGACGTGGATCTTTTGAATCTTGTATGGGAGCA
CTGGACCCGGGGAAACGTCGTCGAGTTGATGGATCCATCCCTGAGCAACCACCCTCCCGTCGACCAGGTG
CTCAAGTGCATCCACGTCGGGCTCCTGTGCGTGCAGAGGAAACGGGCGAGCAGGCCGACGATGTCGTCGG
TGAATATCATGTTCAGCAGCCACACCGTCCGTCTCCCTTCTCTGTCCAGGCCGGCATTCTGCATCCAGGA
GGTCAGTGTCAGTGAAACCTCGACTGCCTATTCGGAAGCATATCCGCTCACGGAAAATTCAACTGTGATG
TCTTCGAACCAAGTGTCAATCACGGAGCTTTCGCCAAGATGA
>TaCRK_12_A.1_TraesCS2A03G0462300.1
ATGGCGATGGCGGCCATGCGCATGCGACGCAGTCTTGCTCTCCGTTACCAACTCGCCGCCGCCCTCCTCC
TCCTCCTCGCGTTCCTCAACGCGCCGCTCGCCGGCGCGCAGCCGCTGCCGTGGCAGCTCTGCGACGCCGC
CGCCGGGAACTACACGGAGGGCAGCGCCTACCAGGCCAACATACGCGCCCTCGCCGGCGGCCTCCCCAGG
AACGCCTCCGCGTCCCCGGCGCTCTTCGCCAAGGGCTCCGCCGGCGCCGCGCCGGACGCCGTCTACGCGC
TCGCGCTCTGCCGCGGCGACACCAATGCCTCCTCCTGCGCGGCCTGCGTCGCCGCCGCCTTCCGGAACGC
GCAGCAGCTCTGCGCCTTCAACCGGCGCGCCACCATGTTCGACGACCCCTGCATCCTCCGCTACTCCGCC
CACGACTTCCTGGCCAACGTCACCGACAACAGCGGCAGGTTCGTCGCGTTCAACGGCAACAACGTCACCG
CGGGCGCGGCGGCGGCGGCGTTCGACGCCGCCTCCGGCCGGCTCGTCAACGCCACCGCCGACTATGCCGC
CGGGGACCCGACCCGGCGGTTCGGCACGGGGGAGGAGGGGTACGACGCGACGTACCCCAAGATTTACTCG
CTGGCGCAGTGCACGCCGGACATGGCGGCGGACGACTGCCGGACCTGCCTCAGGGACATAATCGAGAAGT
TTACCCCGCAGTACTTCGTGGGGAAGCCGGGCGGGAGAGTCTTCGGCGTGCGATGCAACTTCCGGTTCGA
GACCTACTCCTTCTCTGGACGCCCACTGCTGCAACTCCCGGACGTGCTGCCTCCTGCACCGGCGCCAGCG
CCAGCGGCGGCCGAAGAAGAAGGAAGAAGAAATAGGACAGGATTGATCTTGGCCATCACACTACCTATAG
TTGCTGCACTGCTTCTCATTTCAACGTGCGTTTGCTTCTGGAGGAGGAGAAAACCGGCAGAAAGAAAGCC
GTCAGTACCACTACCATATTCAGCTACTAATCCAGATGACATCCAAAGCATCGATTCCCTCCTACTTGAT
CTATCGACGCTGCGGGCTGCAACAGATAACTTCGCCGAGAGCAACAAGCTTGGGGAAGGAGGGTTCGGTG
CGGTTTACAAGGGTGTCCTCTCTGAAGGTGAAGAGATAGCCGTGAAGAGGCTGTCACAGAGCTCCACGCA
AGGGATAGAAGAGCTGAAAACAGAGCTGGTTCTGGTCGCTAAGCTTCAGCACAAGAACCTTGTGAGGCTC
CTTGGCGTTTGCCTGGAAGGACAGGAGAAGCTGCTCGTGTACGAGTACATGCCCAACCGGAGCCTCGACA
CCGTTCTCTTCGATGCAGGGAAAAGCAGGGACCTGGACTGGGGGAAGCGGCTCAAGATCGTGAACGGGGT
TGCCCGGGGCCTGCAGTACCTCCACGAGGACTCCCAGCTGAGGATCGTCCACCGGGACCTCAAGGCCAGC
AATGTGCTCCTGGACTCGGACTGCAACCCCAAGATCTCGGACTTCGGGCTGGCGAAGCTGTTCGGCTGGG
ATCAGTCGCAGGCCGTCACCAGCCACATCGCCGGAACGTACGGATACATGGCGCCGGAGTACGCGATGCG
CGGGCAGTATTCGGTCAAGTCGGACGCCTTCAGTTTCGGCGTGCTGCTCCTGGAGATCGTCACGGGGAGG
AAGAACAGCAGCTTCGCTAGCCCGGACTCGGAGCCATCCCTTGACCTCTTAAGCCTCGTATGGGAGCACT
GGACTAGCGGAACAGTCGAGAAGCTGGTGGATCCGTCCCTCGGCGGCCGTTCGCCTGGAGGCCAGATGCT
GAAGCTGGTCAACATCGGCCTGCTGTGCGTCCAGGACAGCCCCGCCGACCGGCCCACGATGTCGGCGGTG
AACGTCATGCTCAGCAGCAGCACCGTGTCTCTGCAGGCGCCGTCGAGGCCGACGTTCTGCGTCGACGACA
TGGAGGGTTTCTCGGGCATGTACTCGGGTGCGTATCCAGGGGGATCCCAGTCCACCGGGGACAGCAAGCC
CCAGGCAGCGATGTCGCCGTCGCCGAACGAGGTGTCACTCACGGAGATCGAACCAAGATGA
>TaCRK_13_A.1_TraesCS2A03G0462800.1
ATGCTTCTGGCCGTCATAGCCGTCGTCCTGCTCCTGCTGCCGCCGGCCATGCCGTTCGAGGACTTCTTGT
GCGATGGCAGCACCTACGCGCCCAACAGCACTTTCCAGGCGAGCCTCGCCCTCGTCGCCGCGGTGCTCCC
CGGCAACGCCTCCTCCATGCCGTCCGGCTTCGCCACCGCCGAGGCCGGCGCGTCGCCCAACCGGGCCTAC
GCCATGGCGCTCTGCCGCGGCGACGTCAACGCCTCCACCTGCGCCGCCTGCGTGGCCGCCGCGTTCCGTG
CCGCCGGCGCCCAGGAGAGCTGCCCCAACAACACGGGCGCCACCATGTACGAGGACGCCTGCGTCCTTCG
CTTCTCCACCGTGCAGTTCCTCGACTTCCTCAGGGCCGACCAGTGGCAGCCCGGAGAGCTTACTTTTCAA
ATTACCCCGGCGTCTCGGAATGTCAAGTCGGCACAGGGAGCATGGTTCAGCGCCGCCGCCACGTCCATCC
TCACCGCCGTGGTCGACCACGCATTGGCCGCGGCGGGCAACTCAACGACCGCCAAGAAGTACTTCGCCAC
GGGCGAGGTGGACTTCCAGCCTAGGATCTACGCGCTCGCGCAGTGCCTCCCCGAGATGACGCCGTCGCAG
TGCCGGAGCTGCCTCGGGACCCTCCTCGTGCAAACAACGCCCATGCTCAGCACCAAGCCCCGATGGATCA
TGTCTTTTGTGGTCTGGTGCAACCTGAGGTACAGCGTGCGGCCGTTCTACGAGGGTCGGTCGATGCTGCA
GCTCCCGGCGCCACCACCGCCGGCAGTCGTGTCTCCATCTGTAACTCCAGAGCCTGGACCAACAGGGAAG
AAAAAGAGTGCAGCAGGAATCTCTGCGAGCATTGGTTGTTCCGTCCTCTTGCTATTTCTTCTTTCGGTTT
TCGCTTTCGTTCGATTCAAGAGAAGGACTACTAAGCAATCAGAGGACGACCACCCATTCAAGAAAATTGT
GGGTGCACAATGCATGATCTTTGAGTTAGCAGCACTGCAAGAGGCAACTGAAAACTTCTCGGAAAAGAAC
AAGCTCGGAGAAGGTGGTTTTGGCATTGTGTACAAGGGGATGCTAGCAGATGGGCAGGAAATAGCAGTGA
AGAAGCTCTTGGGAGGAACTGGGAGTGGTTTGCATCAACTGCACAATGAGGTGCGGCTATTGGCAGAGCT
GCAGCACAAGAACCTTGTTAGATTACAGGGGTTTTGCTCGCATCGGGATGATACGCTGCTCGTTTATGAA
TATATCAAGAATGGGACCCTCGACAACTTTCTATTTGAAACTAGTGACGAAAATACACTGAGCTGGGAGC
AACAGTACAACATCATTCTTGGGATTGCCAAGGGAATATTGTACCTTCACGAGGATTCAAGCATGAGGAT
CATCCACCGGGACCTTAAACCTAACAACATTCTCGTTGATGACGGCATGGATCCGAAAATCGCAGACTTT
GGACTTGCAAGGCTGCTAGGAGAAGGTCATACTCACACCAAGACAGCTAGAGCTGTCGGAACACTAGGTT
ACATGGCACCCGAGTATGCAATACACGGCCGCGTGTCGCCCAAGATCGATATTTTCAGCTTCGGTGTCTT
GGTCCTCGAAATCGTAACTAGGAGACGGAACAGCAGTTCTGACGATCGCGATGAAGTGAATCTTATTAGT
GATTACTGTCGACACTAA
>TaCRK_13_A.2_TraesCS2A03G0462800.2
ATGCTTCTGGCCGTCATAGCCGTCGTCCTGCTCCTGCTGCCGCCGGCCATGCCGTTCGAGGACTTCTTGT
GCGATGGCAGCACCTACGCGCCCAACAGCACTTTCCAGGCGAGCCTCGCCCTCGTCGCCGCGGTGCTCCC
CGGCAACGCCTCCTCCATGCCGTCCGGCTTCGCCACCGCCGAGGCCGGCGCGTCGCCCAACCGGGCCTAC
GCCATGGCGCTCTGCCGCGGCGACGTCAACGCCTCCACCTGCGCCGCCTGCGTGGCCGCCGCGTTCCGTG
CCGCCGGCGCCCAGGAGAGCTGCCCCAACAACACGGGCGCCACCATGTACGAGGACGCCTGCGTCCTTCG
CTTCTCCACCGTGCAGTTCCTCGACTTCCTCAGGGCCGACCAGTGGCAGCCCGGAGAGCTTACTTTTCAA
ATTACCCCGGCGTCTCGGAATGTCAAGTCGGCACAGGGAGCATGGTTCAGCGCCGCCGCCACGTCCATCC
TCACCGCCGTGGTCGACCACGCATTGGCCGCGGCGGGCAACTCAACGACCGCCAAGAAGTACTTCGCCAC
GGGCGAGGTGGACTTCCAGCCTAGGATCTACGCGCTCGCGCAGTGCCTCCCCGAGATGACGCCGTCGCAG
TGCCGGAGCTGCCTCGGGACCCTCCTCGTGCAAACAACGCCCATGCTCAGCACCAAGCCCCGATGGATCA
TGTCTTTTGTGGTCTGGTGCAACCTGAGGTACAGCGTGCGGCCGTTCTACGAGGGTCGGTCGATGCTGCA
GCTCCCGGCGCCACCACCGCCGGCAGTCGTGTCTCCATCTGTAACTCCAGAGCCTGGACCAACAGGGAAG
AAAAAGAGTGCAGCAGGAATCTCTGCGAGCATTGGTTGTTCCGTCCTCTTGCTATTTCTTCTTTCGGTTT
TCGCTTTCGTTCGATTCAAGAGAAGGACTACTAAGCAATCAGAGGACGACCACCCATTCAAGAAAATTGT
GGGTGCACAATGCATGATCTTTGAGTTAGCAGCACTGCAAGAGGCAACTGAAAACTTCTCGGAAAAGAAC
AAGCTCGGAGAAGGTGGTTTTGGCATTGTGTACAAGGGGATGCTAGCAGATGGGCAGGAAATAGCAGTGA
AGAAGCTCTTGGGAGGAACTGGGAGTGGTTTGCATCAACTGCACAATGAGGTGCGGCTATTGGCAGAGCT
GCAGCACAAGAACCTTGTTAGATTACAGGGGTTTTGCTCGCATCGGGATGATACGCTGCTCGTTTATGAA
TATATCAAGAATGGGACCCTCGACAACTTTCTATTTGAAACTAGTGACGAAAATACACTGAGCTGGGAGC
AACAGTACAACATCATTCTTGGGATTGCCAAGGGAATATTGTACCTTCACGAGGATTCAAGCATGAGGAT
CATCCACCGGGACCTTAAACCTAACAACATTCTCGTTGATGACGGCATGGATCCGAAAATCGCAGACTTT
GGACTTGCAAGGCTGCTAGGAGAAGGTCATACTCACACCAAGACAGCTAGAGCTGTCGGAACACTAGGTT
ACATGGCACCCGAGTATGCAATACACGGCCGCGTGTCGCCCAAGATCGATATTTTCAGCTTCGGTGTCTT
GGTCCTCGAAATCGTAACTAGGAGACGGAACAGCAGTTCTGACGATCGCGATGAAGTGAATCTTATTAGT
GATGTGTGGAACTGCTGGACGAAAGGGACGGTATCGCAGATGATAGACCCATCGCTGGACGAACACGCCC
GAAGCCAGGCATTACGATGTATGCACATCGGGTTGATGTGCATCCAGTCGGACCCTGACGACAGGCCTTA
CATATCATCCGTCATTTTCATGTTAACCAGGGACAACACGGAGATTCAAGCACCCGCGCAACCTGCATTC
TTCTTTGGGAGAGAAGCGGCTTTAGCTTCTCCGGCATATGACCGATCTGATTTCATCCTGGGACAGGATG
TCTCTGTGAATGCGGTTACAATTACTGAGCCGTATCCTAGGTAG
>TaCRK_14_A.1_TraesCS2A03G0462900.1
ATGGCTCACCACCGGGTCCTGTCCGTGGTGGCCATCGTCGCCGTCGCACTGCTGGCTTCCCCCGCCGCGG
CAGTATACCCATGGACAATTTGCGGCCGCAGCACCTACACGGCCAAGAGCCAGTACCTGGCCAACATCAA
CCGCATCGGCGCCACGCTTCCGAGGAACGCCTCCCGGTCCCCGGAGCTCTTCGCCACCGCCCTGGTCGGC
GCCGTTCCGCAGCAAGTCTGGGCCCTGGCGCTCTGCCGCGGCGACGCCAACGCCTCCTACTGCCTCACCT
GCCTGGACCAGGCCTTCCAGGACCTGCCCAACGCGTGCCCCTACAGCAGGGACAGCACCATCTACTACGA
CTCCTGCGTGCTCCACTACTCCAACATCCGGTCCCGCCCCGACGACGACACCACCTACAACCCCACGCTC
CCGCTCCGCAACAACGTCAACGCCACGGCGGAGCCGGCCCGGTTCCAGCGCGTCGTGGCCGCGCTCTTGA
ACGCCACCGTGAGCTACGCCGTCGCCAACTCCACGCGGCTGTATGCGTCCGGAGAGGCCGACTTCGACCG
GGAGCTCCCCAAGGTGTACGCCTGGGCGCAGTGCACGCCTGACCTGACGCTGGCGCGGTGCCGGGACTGC
CTCACCGTGAACATCAAGACATGGGCGCCTGTGTTCACGGACTCCATAGGAGCCAGGATTCTTGGGATGA
GGTGCAGCTACCGGTACGAAACAACGCCCTTCTTTGATGGCCCGGTGATGGTGCGACTGGCAGGAACGTC
GGCCAGCTCTGCTGCACCGGCGTCGGCGCCGGCTGTGGTGCCCAACGTTTTGACGCCAGCGGCGGCCGCC
GGAGAAGGGAGAAAGTACAGTGTTCCTGGCATGGTTCTCATACTTCTTCCTACCGCAGCAGCCATAAACC
TTGTCGTTTGCTTCCTTCTCTGGAGGAGGCGCCGGCCACTAGCAGAGGCAAATCAGCCATATCCAGGTTA
TTCCGCCAAAGCCGAGGACATCGATAGTGTGGACTCGATGCTGATCGACATCTCAACTTTACGAGCTGCA
ACCGGAGATTTCGCGGAAACAAACAAGCTCGGCGAAGGTGGATTTGGTGCGGTGTACAAGGGTACTCTCC
CGGACGGCGAAGAAATTGCAGTAAAGAGACTGTCCAAGAGCTCGGCACAAGGAGTGGAGGAGCTGAAGAA
TGAGCTCGCCCTGGTTGCCAAGCTTAAGCACAAGAACCTGGTGAGGCTTGTCGGCGTCTGCCTAGAGCAG
CAGGAGAGGCTGCTCGTCTACGAGTTCCTCCCGAACCGGAGCCTCGATAAGATCCTATTCGACACGGAGA
AACGCGAGCAGCTTGACTGGGGAAAGAGGTACAAGATCATACACGGGATTGCTCGAGGCCTGCAGTACCT
CCATGAAGACTCCCAGCTCAAAGTCGTCCACCGTGACCTCAAAGCCAGCAACATCTTGCTTGACACCAAC
ATGAACCCCAAGATCTCGGACTTCGGCCTCGCCAGGCTCTTCGGGCGAGACCAGACGCAGGCCGTCACCA
GCCGCGTCGTCGGAACATATGGGTACATGGCGCCGGAGTACGTGATGCGCGGGAACTACTCCGTGAAGTC
GGACGCGTTCAGCTTCGGGGTCATGGTGCTGGAGATCGTGACGGGCAGGAAGAACAACGACTGCTACAAC
TCCCAGCAGTCTGAAGATGTCTTGACTACGATATGGGAGCACTGGACGGCCGGAACAGTGCTGGCTACGG
TGGACCCGAGCATCGGCAGCAGCTTCTCAGAGAGCGACGTCCGAAGGTGCGTCCACGTCGGGCTTCTGTG
CGTTCAGGGGAACCCGGCGGATCGGCCGGTGATGTCGTCGGTGGTCATGATGCTCGGAGGCGAAACAGTC
TCTCTCAGCGCCCCGTCCAAGCCGGCGTTCTACGCGAGGAACGCCGGTGCCGATCACTCGGTCATCTCGT
CCACTGTGTCCGTGCAGGATGGTCCTGGAGTGTCTATTTAA
>TaCRK_15_A.1_TraesCS2A03G0463400.1
ATGGCGACGCGCCACCGCACGTTCTACCGCCTCGCCGCCACAATCCTCATTGCGTTCCTCCTCACACCAC
TGGCCGCGGCGCAGCCGCCGTGGCAGATCTGCGGCAAGAGCGGCAACTATGCGGCGAACGACACCTACCA
ATCCAACATCCGGCAGCTCTCCGCCACCCTCCCCAAGAACGCCTCCGCCTCCCGGACGCTTTTCGCCACC
GGCAGCGTCGGCTCCCTACCGGACATCGCCTACGCCCTCGCGCTCTGCCGCGGCGACGGCAACGCCTCCG
CCTGCGAGGCCTGCGTCACCACCGCCTTCCAGGACGCGCAGCAGCTCTGCGCCTTCAACAAGGACGCCAC
CGTCATCTACGACCCCTGCTACCTCCGCTTCTCCAACCAGAACTTCCTCGCCACCACCAGCAACGACAAC
CTCATCGGCCTCAAGAACTCGCAGAGCGTGAGCTCGCCGGTGGACGTGTTCGACGCCGCCGTCCAGACAC
TCCTCAACGCCACCGGGGACTACGCGGCGGCAAACTCGTCCAGGCGGTTCGCCACGGGGGAGGAGGGCTT
CGACACCAGTAACCCCACCATCTACGGGCTCGTGCAGTGCACGCCCGACATGTCACCGGCCGACTGCCGG
AGCTGCCTCGGAGACATAATTACGCGGATGCCGCAGCGTCTCAGCGGGAGCATAGGCGGGAGGTTGATTG
GGGTGCGGTGCAATTTCAGGTACGAGGTGGTCCCTTTCTTCTCCGGGAGCCCGACGCTGCGATTGCCGGC
ACCTCCAGCGCCGCCGGCTCCTCCTCCTGCGCCTGTTAACGTGACGCCGACGGCGACCCCAGGAGGAAAA
TCGGCAAATAATGTTCTGGCTATTGTGCTGCCTATCGTTGCCGCAATTCTTGCTATCACTACCGTTTGTC
TCTGTTATTTGAGGAGGAGGAGGAGGAGAATACCAGCGAGGAGTAAGCTACCACATGATTCGACTAATCA
TGAAGACATAGATAGCATTGATTCACTTATCATTGATCTATCAACCTTACGTGGTGCGACGGGTAACTTT
GCTGAGGCAAATAAGCTTGGTGAAGGAGGATTTGGTGCAGTTTATAAGGGAGAACTTCCTGATGGTCAAG
AAATAGCTGTGAAGAGGCTCTCCAGGAATTCAGGGCAAGGAATAGGGGAGCTCAAGAATGAGCTTGTTTT
GGTCGCCAAGCTTCAGCATAAGAATCTTGTCAGGCTTGTTGGCGTATGCTTGCAAGAGCATGAGAAACTG
CTTGTGTACGAATACATGCCCAATAGAAGCATTGACACCATTCTTTTTGATCCGGAGAGAAGAAAGGAGC
TAGACTGGGGAAAGAGATTAAAGATAATAAATGGGATTGCTAGAGGATTGCAGTATCTTCATGAAGATTC
ACAGCTGAGAATAATCCACCGGGACCTTAAAGCTAGCAATGTTCTGTTAGACTCTGATTACACTCCGAAG
ATTTCAGACTTCGGCTTGGCAAGGCTATTTGGAGCAGATCAATCACGGGAGGTCACAAACCGTGTTGTTG
GAACATACGGATACATGGCCCCGGAGTATGCAATGCGCGGTCACTATTCTATAAAATCGGACGTCTTCAG
CTTTGGCATTTTGATGTTAGAATTTGTGACCGGACGACGAAGCAGTGGCTCCTTTAACTTCGACGAGTCT
GTAGACCTCTTAAGTCTAATATGGGAGCATTGGAGCACGGGGACAATGTCAGAGATCATAGACTCATCTC
TGAGAAGTCATGCACCAGGTGACCAGATGGTGAAGATTATTCACATCGGGCTGCTCTGCGTTCAAGATAA
CCCAGCTGATAGGCCCATGATGTCGACAGTAAATGTCATGCTTAGCAGTAACACTGTGTCTCTCCAGTCT
CCATCCAAGCCATCATTTTTCATCGCCAAGAGCGGCACATACTCAACTCCATACTCGGGGTCGTCATACC
CTACGGCTTCTCAGTCGATCGCTAAGTCAGCTATGGCGTCCCCAAATGAAGTTTCAATCACAGAGCTTGA
ACCAAGATGA
>TaCRK_16_A.1_TraesCS2A03G0463500.1
ATGGCAACGGGCCACCGCGCCCTCGCCAATCTCACTGCCGTGCTCCTCGTGCCCTTCTTCTTCGCGTGGC
TGGCTGCCGCGCAACCACAGGTGTGCGGTGACAGCGGGAACTACTCGGCGAACAGCACTTACCAGTCCAA
CCTCGGGCAGCTCTCCGTCACCCTCCCCAAGAACGCGTCCGCGTCCCCGACGCTCTTCGCCGTCGGCAGC
GTGGGCTCCGTGCCAGACATCGTCTACGCCCTCGCGCTCTGCCGCGGCGACACCAACGCCTCCGCCTGCG
CGGCCTGCGTCACCACCGCCTTCCAGGACGCGCAGCAGCTCTGCGCCTTCAGCAAGGACGCGTCCGTCTT
CTACGACCTCTGCCTCCTCCACTTCTCCAACCACAACTTCCTGTCCGACGCCGACGGGCAAGGCAACCAG
TTCATCTTCCAGACGGACGCGCGGAACGTGTCCGCGCCGGCGGCGGTGTTCGACAACGCCGTCGGCGTGC
TCCTCAACGCCACCGCCGACTACGCGGCGTCGAACTCGTCCAAGCGGTTTGCCACGGGCGAGGAGATGTT
CGACACAGGCGGAGCCCCCGCGATCTACGCGCTGGTGCAGTGCACGCCGGACCTGGCGCCGGCCGCCTGC
CGGAGTTGCCTCGGGGATATAATTCAGAAGATGCCCAAGTATCTCAGCGGGGGCCAGAGCGGAAGGGCTT
TTCGGATCCGATGCAACTACCGGTACGAGCTGTATCCTTTCTTCTCAGGCAGCCCTCTTCTGCGGCTTCC
GGTGCCGGCATTTGCTGGAACCCCGCCGTCACCGGTGGACATTTCACCGCCGTCGAATAAAAGAGGGCAG
AGGAAAAGATCAGCAGCAAAGATCTCTGCATCGGTGGCCTGTACCATTGTCTTGGTATTAATACTTTCTG
CTTCTGCTTTTATTTGCTTCAAGAAAAGAAAACCTTTGAAGAAGCAGCCAGCAATGGCATTTCATAATGC
TGCGAGAGGAAAATGTATGATCTTTGATTTATCTACACTGCAAGAGGCAACAGAGAACTTCTCCGAGGAG
AACAAGCTCGGAGAGGGCGGTTTTGGTACTGTGTACAAGGGAACACTTCCAGATGAGCAAGAAGTGGCAG
TGAAAAGGCTTTCACAGGCTAGTAGAGAGGGACTGAATCAGCTGCACAATGAAGTGCAAGTTTTGGCTCA
GCTCCAGCACATAAAACTTGTCAGGTTACTGGGGTATTGCTCACATCAGAATGAAGTGATGCTTGTCTAC
GAGTTCGTAAAAAAGGATGAAAGGAAGGGAAGGGAATTAAGTTGGAACCGGCGGTATAATATCATTATTG
GAATTGCTAAGGGAATATTGTATCTTCATGAAGACTCGAGCATAAGAATCATTCACCGGGATTTGAAATC
TAATAACATTTTGCTGGATGAGAACATGAATCCAAAAATTGCAGACTTCGGGTTGGCAAGGCTGTTAGGA
GGAGGCCATACTCAGACCAAGACAGCTAATGTTGCTGGAACATACCGTTATATGGCACCAGAGTATGCAA
TATTTGGAAATGTGTCTCCCAAGATTGATATTTTCAGCTTCGGTGTTTTAATCCTCGAGATTGTAACTAG
GAGAAAGAATAACAGTTCGGATGATTTCAATAACACAGTGAATCTCCTAAGCGATGTATATAACTGCCGG
ACTAAGGATATGACATTGCAAATAGTTGACAAATCGCTCAATGTATACTCCAAAAGTGAAGTATTGCGCT
GCATCCACATCGGTCTTCTTTGCATCCAAGAGGATCCAGATGACAGACCGAACATATCCTCAGTTGTTCT
CATGCTAACCCGAGACAGAGTAAAACTACAGCCACCACGACAACCAGCATTTTTCTTTGCGAGAGACTCC
AGTTCAGTTTTCGAACATACCAGACATGGCAATTATATATACGACAAATCTGATGTCATCGTGGAGGATA
ATTTCTCAGTGAATGAGGTCACTAATACTGATCCCTATCCTAGATAA
>TaCRK_16_A.2_TraesCS2A03G0463500.2
ATGGCAACGGGCCACCGCGCCCTCGCCAATCTCACTGCCGTGCTCCTCGTGCCCTTCTTCTTCGCGTGGC
TGGCTGCCGCGCAACCACAGGTGTGCGGTGACAGCGGGAACTACTCGGCGAACAGCACTTACCAGTCCAA
CCTCGGGCAGCTCTCCGTCACCCTCCCCAAGAACGCGTCCGCGTCCCCGACGCTCTTCGCCGTCGGCAGC
GTGGGCTCCGTGCCAGACATCGTCTACGCCCTCGCGCTCTGCCGCGGCGACACCAACGCCTCCGCCTGCG
CGGCCTGCGTCACCACCGCCTTCCAGGACGCGCAGCAGCTCTGCGCCTTCAGCAAGGACGCGTCCGTCTT
CTACGACCTCTGCCTCCTCCACTTCTCCAACCACAACTTCCTGTCCGACGCCGACGGGCAAGGCAACCAG
TTCATCTTCCAGACGGACGCGCGGAACGTGTCCGCGCCGGCGGCGGTGTTCGACAACGCCGTCGGCGTGC
TCCTCAACGCCACCGCCGACTACGCGGCGTCGAACTCGTCCAAGCGGTTTGCCACGGGCGAGGAGATGTT
CGACACAGGCGGAGCCCCCGCGATCTACGCGCTGGTGCAGTGCACGCCGGACCTGGCGCCGGCCGCCTGC
CGGAGTTGCCTCGGGGATATAATTCAGAAGATGCCCAAGTATCTCAGCGGGGGCCAGAGCGGAAGGGCTT
TTCGGATCCGATGCAACTACCGGTACGAGCTGTATCCTTTCTTCTCAGGCAGCCCTCTTCTGCGGCTTCC
GGTGCCGGCATTTGCTGGAACCCCGCCGTCACCGGTGGACATTTCACCGCCGTCGAATAAAAGAGGGCAG
AGGAAAAGATCAGCAGCAAAGATCTCTGCATCGGTGGCCTGTACCATTGTCTTGGTATTAATACTTTCTG
CTTCTGCTTTTATTTGCTTCAAGAAAAGAAAACCTTTGAAGAAGCAGCCAGCAATGGCATTTCATAATGC
TGCGAGAGGAAAATGTATGATCTTTGATTTATCTACACTGCAAGAGGCAACAGAGAACTTCTCCGAGGAG
AACAAGCTCGGAGAGGGCGGTTTTGGTACTGTGTACAAGGGAACACTTCCAGATGAGCAAGAAGTGGCAG
TGAAAAGGCTTTCACAGGCTAGTAGAGAGGGACTGAATCAGCTGCACAATGAAGTGCAAGTTTTGGCTCA
GCTCCAGCACATAAAACTTGTCAGGTTACTGGGATGA
>TaCRK_17_A.1_TraesCS2A03G0463700.1
ATGGCCTCGCACCACCGCGGCCGCATCCCCTCCTACCTCGCCACCGCCGCTGCCCTCCTCCTTGCCTTCC
TCCTCCCGCCGCTGGCCGCTTCCCAGTGGCAGAACTGCGGCAAGAACGGCAACTTCGACCAGAACAGCAC
CTACCAGGCTAACATCCGGGCCCTCTCCGTCACCCTTCCCAAGAACGCCTCCTCGTCGCGGACGCTATTC
GCGGCCGACAGCTTTGGCACCGTTCCGGACATCGTCTACGCGCTCGCGCTCTGCCGCGGCGACGCCAACG
CCTCTGCCTGCGGCGCTTGCGTCTCCGACGGCTTCAAGGACGCGCAGCAGCTCTGCCCCTACAGTAAGGT
CGCCGCCGTCTACTACGACCTCTGCTACCTTGGCTTCTCCAACCAAGACATCCTCTCCGCCACCGACGGC
GACAACAACGCCCTCACGCTGGTGAACAGCGAAAACGTGACCGTGCCAGCGAAGGTGTTCGAAGCCGCCG
TGAGCGTCCTCATGAACGCCACCGCGGATTACGCGGCCGCTGACTCCTCCAGGCGGTTCGGCACAGGGGA
GGAGGGGTTCGAGACGATCGACAAGGCGAAACCCAAGATTTACGGTGTGGCGCAGTGCAGGCCGGATATG
TCACCGGCAGATTGCCGGAGCTGTCTCGCAGATATCATTACGTACATCCCTCAGCACTTAACAGGGAGGC
GGGGTGCTAGGGTTGTTGGATTGCGGTGCAACTACAGGTATGAGCAGTATTCCTTCTTCACCGGGCCTTC
TATGCTGCAGCTCCCGGCGCCATCCGTGGGGGCACCTCCATCTCCAGCGCCGGCCAACGTGACGCCACCG
CCAGTCGGAGGAGGAAGCGCAGGGAACAAAACAGCTAGAATTTTAGCTATTACACTGCCGATAGTTGCTG
CAATACTGGCTGCTGTTGTAATTTGTCTTTATCTATGGAGGAGGAAGAGCAAACCGGCGCGGAAGACATC
ACTATCATATCCAACTAATCCAGAGGACATACAGAGTATCGATTCACTCATTCTCGATCTATCAACTCTA
CGAGCCGCAACAGATAACTTTGATGAAAGGAATAAACTTGGTGAAGGAGGGTTTGGTGTGGTTTATAAGG
GAATCCTTCCTGACAATGAAGAAATAGCAGTTAAAAGGCTCTCACACAGCTCTCGCCAAGGGATAGAGGA
GCTCAAAAATGAGCTTGTTTTGGTTGCTAAGCTTCAACACAAGAATTTAGTGAGACTTCTTGGTGTTTGC
TTGGAGGAACAAGAAAAGTTACTTGCGTATGAATACATGCCCAACAAAAGCCTTGACACCATTCTTTTTG
ATCCTGATAGGAGCAGTCAGCTTGGTTGGGGGACGAGATTTAGGATAGTCAATGGGATTGCTCGAGGCTT
ACAATACCTTCATGAAGATTCTCAGCTGAAGATAATTCACCGGGACCTCAAAGCGAGCAATGTTCTTTTA
GACTCTGAATTTAATCCTAAAATTTCAGATTTTGGCTTAGCAAGGCTATTTGGCAGTGACCAATCCCATG
ATGTCACCAACCGTGTCGTCGGAACCTACGGATACATGGCCCCTGAGTATGCTATGCGTGGGAATTACTC
TATCAAGTCAGACGTGTTCAGCTTCGGCGTCTTGATTTTAGAAATCGTCACTGGAAAAAGAAACAGTGTC
GCATATGACTCCGAGCAAGCTGTAGATCTCTTAAGTTTGGTGTGGGAGCACTGGACGATGGGAACAATTG
TAGAGATCATGGATTCGTCTATGACTAGCCATTCTCCAGGAGACCAGATGCTCAAGTGCATGCACATCGG
ACTTCTGTGTGTTCAAGAAGACCCCGCTGATAGACCGATGATGTCGGTTGTGACTGTCATGCTAAGCAGC
AGCACTGTGTCTCTCCAAGCTCCATCAAGGCCAGCATTTTGCATCCAAAAGAGTGGCATGAACTACTCAG
GCATGCACACAGATCCATATCCAGGAGTTTCACATTCTACCAGTAGATCACCTATGTCACCCAACGAAGT
TTCGATTACTGAACTTGAGCCGAGATAA
>TaCRK18_A.1_TraesCS2A03G0463900.1
ATGATCTCCCACAAACTCTGCTGCTACGTCTCCATCCTCGTAGTCCCCTTCCTTGCACAGCTCGCCTCCG
GCGACGTGCTGTGGCAAGAATGCGATAACAGCCGGAACTACACGGCGAACAGCGCCTTCCAATCAAACCT
AAAGCAGCTCTCCTCCACCCTCCCAACCGAATCCTCCTCATCTCCCACCCTCTTCGCTACCGCCGCCGTA
GGTGCCATCCCGGACACCGTGTACGCGCTCTCGCTCTGCCGTGGCGACACCACCAACGCCTCCGCCTGCG
GCGACTGCGTCGCCAATGCCTTGCGGGACGCGCAGCAGGTGTGCTCGTACAACATGGACGTGACCATCTA
CTACGACACCTGCTACCTCCGCTTCTCCAACCAGAACTTCGTGACTTCCATCGACAACACCAAACGGCAC
ATCATGCCCAATGGGGAGAACGTGACGTCGCCGGCCGCAACGTTCGACGCCGCCGTGGGTATCCTCCTTG
CCGCTGTCGCGGACTACGCAGCGCTGAACTCATCCAAGCGGTTTGGCACAGGGGTAGAGGACTTCGACGT
GAGCACCCCGAGAGTCTATGCGCTGGCGCAGTGCACGCCGGACATGGCACCGGCCGATTGCCGGAGCTGC
CTGGAGGGAATAGTAAGGGTGATGCCGAAGCACTTCAGCAGGCGGCAGGGAGGTAGGATCCTGGGTTTAC
GGTGCAACTACAGGTTTGAGCTATATCCTCCGTTCTCCGGCAATCCGCTTCTACACCTCCCAGCACCGTC
CTCGGGCGTGAAACCATCGGTAGATGGAGATGGAGGAGGGAGAAAAAATAAACCTAGTACCAATCTACTG
GTCCTAGCAGTTGCATTGGCCGTTATTTCTGCAGCATTGACTTTCACTTTAGTTTGCTTTTGTATCTGGA
GGAGCAGAAGACAACTAGAATTCCCATCACAACCATATTCTGGAAACTGGGAAAGCGTTCCAAACATCAG
TTTATCCATGCTTAATCTGTCAACACTGGAAGTTGCAACTGAGAACTTTTCAGAAGGAAATAAGCTTGGG
GAAGGAGGGTTTGGTGCCGTTTACAAGGGATCCCTTGCTGATGGCCAAGAGATAGCAGTGAAGAGACTGT
CACAAGGTTCAGCACAAGGAATAGCAGAGCTAAAAACTGAGCTGGTTTTGGTTGCTAAGCTTCAGCACAA
AAACCTTGTGAGGCTTATCGGTGTTTGTTTGGAAGAACACGAGAAGCTCGTTATCTATGAATACATGCCC
AACAGAAGCCTTGACACGATTCTCTTTGATCCTGAGAGGAGCAAGCATCTTGATTGGGGGAAGAGGTTCA
ACATAATAAATGGAATTGCCCGAGGTTTGCAATATGTTCATGAAGATTCTCAGTTGAAAATAATCCACAG
AGACCTCAAAGCAAGCAATGTTCTGTTAGACTCCGATTTGAATGCGAAGATTTCAGACTTCGGTTTGGCG
AGGTTGTTTGAAGGGGATCAATCAAAGGATGTCACAAACAGAGTTGTTGGGACGTTCGGATACATGGCAC
CTGAATATGTTGTTCGCGGGCACTATTCAACCAAATCAGACGTGTTTAGCTTCGGAATTCTGGTTTTAGA
GATTATAACTGGAAGAAGAAACTGTGGATCTTACAACTCCGAGCAATCCGTTGACCTCTTAAGCATTATA
TGGGAGCATTGGACCAAGGGAACGATATTGGAGATAGCTGATCCGTCCCTTGCAAGCAGAAGCAGTGCTC
CTGAAGAGGAGATACTCACCTACGTTCACATCGGATTGATGTGCGTTCAGGAGAGCCCTGCGGATAGGCC
TACGATGTCACGGGCGAATGCGATCCTTAACAGCGACACCGTCTCGCTTCAGGCACCGTCCAAGCCGGCT
TTCTGCATCCGGGCAAGTAGTGCCGGGCCGGAACCACGACACGGCGCCTCGCAAGGCCGTGGCAGGCCGG
CCGTGGTTTCACCCAACGAGGTTTCGCTCACGGAGCTTGTACCGAGATAA
>TaCRK_19_A.1_TraesCS2A03G0464000.1
ATGGAACCTTTACAATGGTGCTTCACCGTCCTCCTCGTCATCTCCAGCTTACGGCCACCCATGGCCACTG
GTGACACATACGCCACTGTCTGCGGCAAAACCGGCAAGTACAAAGCCAATAGCACCTACCAACAGAATGT
CCAGAGTGTCACCAAATACCTCTTCAACGAGGCCACCTTCAGTGGCGGCAACGGCTTCGCAACAAGAACG
GAGGGCACTGACCCAGATAGGGTTTACGGCCTTGGCATCTGCCGCGGGGACACCCCGGACAACGTCACCT
GCTACGAGTGCCTGTCCTCCGCATCAGTAGAGGCGTCGACGCTCTGCCCGGATGACAAGGACGCCACACT
CTTCTACGACGGCTGCACCGTGCGCTTCTCCGACCAGGATTTCCTCTCCTTCTCGTTCTGGCCCTGGTAT
AACGAGCCGGAGGTCGTCCTCAACAACACGAACACGGTGAATCCTGCGGCAGTGGCCAGCAGCTTCGACG
TGCTCGTGGACACGCTGATGAACAAGACTGCAGAGCATGCGGCGGCGGCGAGCGATGCCCCTCAAAAGAA
GGTAGCCACCGGCGAGGCCCTGTTCGATGGGAGCGATCCGCAAACAAAGATTTACAGCCTGGCGCAGTGC
ACGCCAGACCTGACGTATGGCGGATGCAAAAATTGCCTCCGGTTTGTGATGGACGAAATGGCCCTTACGA
GGGTGCCTGGCGCACAGGGACAGAGGGTGGCTGGGGTGAGATGCAACGTACGATTCGAGGTGTACCCGTT
CTATATCGGCGAGGCCATGGTTCGTATTGAAGGAACTCCGGCGCCATCACCTGCGCCATCAAAGTCGAGG
CTGGCGGCGCCTCCTGCACCACCGAACCCTGCGAGTCCACCGAGCAAAGGAGGTATCAAGAATAAGATAT
GGTTAGTTGCAGTTAGTGTGTCTCTTGTACTTCTATTATGTTGCATCCTTCTTGCCATTATTTGGACTCA
ATCAAGACGTCTGCATAAGAGAATCCTAAGATCACAATCGCAAGAAGTTTTCCCGCCTAGCACAGAGGAA
GCTATAATGCTTTGGAGGATGGAAGAGGGTCGCTCTGAGCTCTCAATGTTTGAGTTTTCTCAGGTTATAG
ATGCCACAAACAACTTCTCGGAAGGAAATAAACTTGGCGAGGGTGGTTTTGGTCGTGTCTACAAGGGACA
ACTACCAAATGGACTTGAGATAGCGGTCAAAAGACTAGCTCAACATTCAGGGCAAGGACTAAATGAGTTT
AAGACTGAGATTCATCTTATTGCGAAGCTTCAACACACCAACTTGGTGAGACTCTTGGGGTACTGCATTG
AAGGAGAAGAGAAGATTCTGATATATGAATACATGTCCAATAAAAGCTTAGACTTCTTCATATTTGATAC
GACAAGAGGAGCATTGTTAAACTGGAACAGGAGGCGCCATATAATTGAAGGGGTGGCTCAAGGATTACTC
TACCTCCACAAACACTCACGTTTGAGGGTAATACATAGGGACTTGAAAGCGAGCAACATTCTATTGGATG
AAAATATGAATCCGAGGATATCAGATTTTGGCCTTGCCCGAATATTTGGATCGAATGAAAGCCATGCTAA
TACAAGCAGAGTTGTGGGAACACATGGTTATATGGCTCCTGAGTATGCCTCGGAGGGACAATTCTCAATC
AAGTCGGATGTATTCAGCTTTGGAGTGTTGCTATTGGAGATCATCTCTGGTAAAAGAAACAATGGATTCC
ACCAAACTGGGAACAGCGGCAATCTTCTTGGATATGTTTGGCTATTATGGACAAGAGAAAATTGGTGTGA
GCTCATTGACCCTTGCTTAGATGTTAAGCATCCAAATATGGAGATTATGAGATTCATTAATGTCGGGTTA
ATGTGCGTACAAGACGACGCAGTCGACCGCCCTACAATCTCGGATGCTATCTCGTTGCTCATGAATGAGA
GCACAAGCTTGCCTGACCCAAAGAAGCCTGCTTACTTTAGGAACAAAGGAGAAGATCCAAAGTTAGAGGA
ACAATACAGTGTAAACCAGATGGTAGATAGTTGA
>TaCRK_20_A.1_TraesCS2A03G0464300.1
ATGAAAGAGGCCGGCATGGCTGGCGTCCTGCCCTGCCTCCTCCTCCACCTCCTCCTCTTCCTGAAGCCAC
GCGCCATCGCCGCCGCCGCCTACTCGGAGTACTCGTGCAATGGCACCACCGGCAACTACACGGCGCGTGA
CGCCTTCGGGGCCAACCTCGCGCGCCTCACCGCCGAGCTCCCCGCCGACGCCTCCACCTCTCCGTCCCTC
TACGCCTCGGCGGCCATCGGCGCCTCCCCCGACAAGGCCTTCGCCCTCGCGCTCTGCCGCGGCGACATCA
CGGACGCCAGGGCGTGCTCCGGCTGCCTCGACAACGCGTTCACGCAGCTGCGGGCGCTCTGCGCCGGCGA
GAGGGACGCCACGTTCTACCACGACCTCTGCACCCTCCGCTACTCCGGCGAGGACTTCCTGGCGCGGCCG
GACGACAACAGCCCGGTGATTAACGGCATGGACGTGAACGGGTCGACGTACGCCGCGTGGGACAGCCGGA
ACGCCACGTCCCGGAGCTTCTTCCTGTCCCTGGTCGGCACGCTGTTCGGGGAGATGTCCATGTACGGCGC
GTACAACTCGTCGGTGCGCCGGTTTGCCAGCGCCGTCATGTACATCAACCCGCAGCTGCCCACGGTGTAC
GGCCTGGCGCAGTGCACGCCGGACCTCTCCCCGGGGCAGTGCTGGCACTGCTTCCAGGGCCTCCAGGAGC
AGACCCGCCAGTGGTACGACGGCCGCGAGGGCGGCCGCATCGTCGGCGTCCGGTGCAATATTCGCTATGA
AGGCTACCAGTTCTACGACGGCATGGCCAACGTCAGGATCGGCACACCCGGTGGCTCATCTTCACCAACA
GAAAGCAATGGAAGCAAGCACATGCAGACCCTAATAATCGTTTTATGCGTGTCCGTTACGGTGTTCTGTT
CTATGTTGGTTGGCTGCCTTCTCCTCATCAGAAGGCTAAGAAAAGGAGCTGGAAACACGAAATTAGAACA
AGGTCATAAGAGGAACAACTCGAAGACAGAGGAGGCGCTGAAGCTGTGGAAGATCGAAGAGAGCAGCTCA
GAGTTCACCTTGTACGACTTCCCTGAGCTCGCCGCTGCCACGGACAACTTCTCCGACGAGAACAAGCTCG
GACAAGGCGGCTTCGGTCCGGTTTACAAGGGAAAGTTTTCTGACGGAGCCGAGGTGGCGGTGAAGAGGCT
GGCGGCGCAGTCCGGGCAGGGGCTTGTGGAGTTCAAGAACGAGATCCAGCTCATCGCCAAGCTGCAGCAC
ACGAACCTCGTCAAGCTCGTGGGCTGCTGCGTGCAGGAGGAGGAGAAGATGCTGGTCTACGAGTACCTGC
CCAACCGAAGCCTAGACTTCTTCATCTTCGACCAAGAGCGAGGTCCGTTGCTGGACTGGCAGAAGCGGCG
GCACATAATGGAAGGGATCGCGCAGGGGCTCCTATACCTGCACAAGCACTCCCGGGTGCGGATCATCCAT
CGGGACATGAAGGCCAGCAACATACTGCTGGACAAGGACCTCAACCCCAAGATCTCCGACTTCGGCATGG
CCAGGATCTTCGGCTCCAACATGACGGAGGCCAACACCAACAGGGTCGTCGGCACCTACGGTTACATGGC
ACCTGAGTATGCTTCGGAGGGCCTCTTCTCGGTCAAGTCTGACGTCTTCAGCTTCGGCGTGTTGCTGCTG
GAGATAGTGAGCGGCAAGAGGAACAGCAGCGGCCACGGCCAGCACTACGGAGAATTCGTCAACCTCCTCG
GCTACGCATGGCAGCTGTGGAGGGATGGGAGAGCGTTCGAGCTGGTCGACCCGACGCTGGGCCACTGCAG
CGAGGTGGCGGACATCATGCGGTGCGTCAAGGTGGCGTTGCTCTGCGTGCAGGACAACGCCATGGACCGG
CCGACGATGACCGACGTGACGGCGATGCTGGGGAACGACGGGGTGCCGCTGCCGGACCCGAGGCGGCCCC
CGCATTTCCACCTCAGGGTCACCAGCGACGATGAGGAGGACGGCGCCGGCGGGTCTGGGGCGCGGACACG
GTCCACGCACTTCACCGGATCGTGCAGCACCAACGACGTGACCATCAGCACCATCGAGGAAGGGAGGTGA
>TaCRK_21_A.1_TraesCS2A03G0464400.1
ATGCTTGCCCTCCTGCTCCTCCTCGTTCCCGCCAGCTCGTTGCCAGCGCCGGCGTCCGGCGATGAAGGAG
CCGTGCCGGTGATCAACGCTTTCTCCCACTTCTGCAGCCCCACGAGCGATGCCGATGGACTCTACCAGCC
CAACAGCACCTTCGCGGCCAACCTCGCCAGCATGTCCGCGGTGCTCCCGAAGAACGCATCGGCCTCCGGC
TTCTCCGCTGGCGCGTTCGGCCGGGCGCCGGACACCGCGTACGGCTTGGCGCTCTGCCGCTGGGACTACA
CCGGCGACGACTGCGGCGCGTGCCTCTCCAGGGCGTTCAAGGACGCGGTGAACCTCTGCGGCCGCAGCAA
GGACGTCACCATCTATCACGACCAGTGCCATATCCGGTTCTACGACCAGGACTACCTCGCCGGCGCCGTG
AACTCGCCCGAGAGCGTGGCGTCGAACATGAACAACGTCTCCAGAGGGAACGTCGCCGCGTTCGACGGCC
TGGTCACGAGGCTGGCCAACGCGGTGGCGGACAGGGCCAGCAACGTGAGCGGCAGGTACGCCACGGGCCA
GGCCGGCTTCCCGCCGGACAAGATCAACGTGTACGGCCTGGCACAGTGCACGCCGGACCTCACGACGGCT
CAGTGCCAGGCCTGCCTCGCCGCCATCATCAAACAGATGCCCAAGTTCTTGAGCGGGAGGGTGGGCGGGA
GGATTCTTGGGGTGCGCTGCGCCGTCAGGTACGAGAAGGATATCTTCTTCACGACCACCGGCGACATGGT
GACGCTCACGCCCCTGCTGGATCCGTCCAAAGGGAGCAGCAACACGCACACGCTTTGGATCGTGGCGATA
GCAGTCCCCATAACCGTGCTCCTCTGCGGCTTCTTGGCATGTTTCATGTGGATGAGAAGGCGAAGAAGAA
GAGGGAGGGTGAACATACCAACCATGTCCATGGAGATGGAGCAGGTGCTCAAGCTATGGAAAATCGAAGA
GAGCGACTCCGAGTTCTCGCTCTACGATTTCGACCAGATCGCAGACGCCACCAGAAACTTCTCCAACGAC
TACAAGCTCGGTCAGGGTGGCTTTGGCGCTGTTTACAGGGGTGAACTGCCTGGCGGGCTTGAGGTCGCAA
TCAAGAGGCTCTCTACGTGCTCCGTGCAGGGGTTGATGGAATTCAAGACCGAGATCCAGCTGATCGCCAA
GCTTCAGCACACCAACCTTGTCAGGCTCCTGGGCTGCTGCCTCCAGGCCGAGGAGAAGATGCTCATATAC
GAGTACATGCACAACAAAAGCTTGGATTGCTTCATCTTCGATAGTGCGAAAGGGGCGATACTGAACTGGG
AGCGGCGCTTCCGAATAATCGATGGGATCGCGCAGGGGCTTCTTTACATGCACAAGCATTCCCGCTTGCG
AGTTATACACAGGGATCTAAAAGCGAGCAACATCCTCTTGGATCGCGACATGAACCCCAAGATCTCGGAC
TTCGGTTTGGCGAGGATATTCTGCTCCAATGTGACGGAGGCCAACACGACCAGGGTCGTCGGCACGCACG
GCTACATCGCTCCAGAGTATGCTTCAGAGGGTCTCTTCTCCACCAAATCCGACGTTTTCAGCTTCGGGGT
CTTGCTCTTGGAGATCATAAGTGGGAAGAGGACTGCAGGCTTCTACCAGTACGGAAAATTCTTCAATCTC
ACAGGATACGCTTATCAGTTGTGGCAAGAGGCGAAATGGCACGAGATGGTCGATCAGGTACTCGGGGTCG
ACTACCCGGTGACGGAGGTGATGAAGTGCGTCCAGGTGGCGTTGTTGTGCGTCCAGGACAGCGCCGACGA
TCGACCCAGCATGTCCGATGTCGTCGCCATGCTCAGCGGCGAGGGGCTCACGCTGCCGGAGCCCCGACAG
CCGGCCTACTTCAACGTTAGGTTATCAAGCTTACCAGAGTCAAATAGTTCCTTTGGTGAATCGTCGTACA
TCAGCAACGTCGCCTTGACTGATGAAGACGGCAGATAA
>TaCRK_21_A.2_TraesCS2A03G0464400.2
ATGCTTGCCCTCCTGCTCCTCCTCGTTCCCGCCAGCTCGTTGCCAGCGCCGGCGTCCGGCGATGAAGGAG
CCGTGCCGGTGATCAACGCTTTCTCCCACTTCTGCAGCCCCACGAGCGATGCCGATGGACTCTACCAGCC
CAACAGCACCTTCGCGGCCAACCTCGCCAGCATGTCCGCGGTGCTCCCGAAGAACGCATCGGCCTCCGGC
TTCTCCGCTGGCGCGTTCGGCCGGGCGCCGGACACCGCGTACGGCTTGGCGCTCTGCCGCTGGGACTACA
CCGGCGACGACTGCGGCGCGTGCCTCTCCAGGGCGTTCAAGGACGCGGTGAACCTCTGCGGCCGCAGCAA
GGACGTCACCATCTATCACGACCAGTGCCATATCCGGTTCTACGACCAGGACTACCTCGCCGGCGCCGTG
AACTCGCCCGAGAGCGTGGCGTCGAACATGAACAACGTCTCCAGAGGGAACGTCGCCGCGTTCGACGGCC
TGGTCACGAGGCTGGCCAACGCGGTGGCGGACAGGGCCAGCAACGTGAGCGGCAGGTACGCCACGGGCCA
GGCCGGCTTCCCGCCGGACAAGATCAACGTGTACGGCCTGGCACAGTGCACGCCGGACCTCACGACGGCT
CAGTGCCAGGCCTGCCTCGCCGCCATCATCAAACAGATGCCCAAGTTCTTGAGCGGGAGGGTGGGCGGGA
GGATTCTTGGGGTGCGCTGCGCCGTCAGGTACGAGAAGGATATCTTCTTCACGACCACCGGCGACATGGT
GACGCTCACGCCCCTGCTGGATCCGTCCAAAGGGAGCAGCAACACGCACACGCTTTGGATCGTGGCGATA
GCAGTCCCCATAACCGTGCTCCTCTGCGGCTTCTTGGCATGTTTCATGTGGATGAGAAGGCGAAGAAGAA
GAGTGACCAATCTCTCAGGGAGGGTGAACATACCAACCATGTCCATGGAGATGGAGCAGGTGCTCAAGCT
ATGGAAAATCGAAGAGAGCGACTCCGAGTTCTCGCTCTACGATTTCGACCAGATCGCAGACGCCACCAGA
AACTTCTCCAACGACTACAAGCTCGGTCAGGGTGGCTTTGGCGCTGTTTACAGGGGTGAACTGCCTGGCG
GGCTTGAGGTCGCAATCAAGAGGCTCTCTACGTGCTCCGTGCAGGGGTTGATGGAATTCAAGACCGAGAT
CCAGCTGATCGCCAAGCTTCAGCACACCAACCTTGTCAGGCTCCTGGGCTGCTGCCTCCAGGCCGAGGAG
AAGATGCTCATATACGAGTACATGCACAACAAAAGCTTGGATTGCTTCATCTTCGATAGTGCGAAAGGGG
CGATACTGAACTGGGAGCGGCGCTTCCGAATAATCGATGGGATCGCGCAGGGGCTTCTTTACATGCACAA
GCATTCCCGCTTGCGAGTTATACACAGGGATCTAAAAGCGAGCAACATCCTCTTGGATCGCGACATGAAC
CCCAAGATCTCGGACTTCGGTTTGGCGAGGATATTCTGCTCCAATGTGACGGAGGCCAACACGACCAGGG
TCGTCGGCACGCACGGCTACATCGCTCCAGAGTATGCTTCAGAGGGTCTCTTCTCCACCAAATCCGACGT
TTTCAGCTTCGGGGTCTTGCTCTTGGAGATCATAAGTGGGAAGAGGACTGCAGGCTTCTACCAGTACGGA
AAATTCTTCAATCTCACAGGATACGCTTATCAGTTGTGGCAAGAGGCGAAATGGCACGAGATGGTCGATC
AGGTACTCGGGGTCGACTACCCGGTGACGGAGGTGATGAAGTGCGTCCAGGTGGCGTTGTTGTGCGTCCA
GGACAGCGCCGACGATCGACCCAGCATGTCCGATGTCGTCGCCATGCTCAGCGGCGAGGGGCTCACGCTG
CCGGAGCCCCGACAGCCGGCCTACTTCAACGTTAGGTTATCAAGCTTACCAGAGTCAAATAGTTCCTTTG
GTGAATCGTCGTACATCAGCAACGTCGCCTTGACTGATGAAGACGGCAGATAA
>TaCRK_21_A.3_TraesCS2A03G0464400.3
ATGCTTGCCCTCCTGCTCCTCCTCGTTCCCGCCAGCTCGTTGCCAGCGCCGGCGTCCGGCGATGAAGGAG
CCGTGCCGGTGATCAACGCTTTCTCCCACTTCTGCAGCCCCACGAGCGATGCCGATGGACTCTACCAGCC
CAACAGCACCTTCGCGGCCAACCTCGCCAGCATGTCCGCGGTGCTCCCGAAGAACGCATCGGCCTCCGGC
TTCTCCGCTGGCGCGTTCGGCCGGGCGCCGGACACCGCGTACGGCTTGGCGCTCTGCCGCTGGGACTACA
CCGGCGACGACTGCGGCGCGTGCCTCTCCAGGGCGTTCAAGGACGCGGTGAACCTCTGCGGCCGCAGCAA
GGACGTCACCATCTATCACGACCAGTGCCATATCCGGTTCTACGACCAGGACTACCTCGCCGGCGCCGTG
AACTCGCCCGAGAGCGTGGCGTCGAACATGAACAACGTCTCCAGAGGGAACGTCGCCGCGTTCGACGGCC
TGGTCACGAGGCTGGCCAACGCGGTGGCGGACAGGGCCAGCAACGTGAGCGGCAGGTACGCCACGGGCCA
GGCCGGCTTCCCGCCGGACAAGATCAACGTGTACGGCCTGGCACAGTGCACGCCGGACCTCACGACGGCT
CAGTGCCAGGCCTGCCTCGCCGCCATCATCAAACAGATGCCCAAGTTCTTGAGCGGGAGGGTGGGCGGGA
GGATTCTTGGGGTGCGCTGCGCCGTCAGGTACGAGAAGGATATCTTCTTCACGACCACCGGCGACATGGT
GACGCTCACGCCCCTGCTGGATCCGTCCAAAGGGAGCAGCAACACGCACACGCTTTGGATCGTGGCGATA
GCAGTCCCCATAACCGTGCTCCTCTGCGGCTTCTTGGCATGTTTCATGTGGATGAGAAGGCGAAGAAGAA
GAGGGAGGGTGAACATACCAACCATGTCCATGGAGATGGAGCAGGTGCTCAAGCTATGGAAAATCGAAGA
GAGCGACTCCGAGTTCTCGCTCTACGATTTCGACCAGATCGCAGACGCCACCAGAAACTTCTCCAACGAC
TACAAGCTCGGTCAGGGTGGCTTTGGCGCTGTTTACAGGGGTGAACTGCCTGGCGGGCTTGAGGTCGCAA
TCAAGAGGCTCTCTACGTGCTCCGTGCAGGGGTTGATGGAATTCAAGACCGAGATCCAGCTGATCGCCAA
GCTTCAGCACACCAACCTTGTCAGGCTCCTGGGCTGCTGCCTCCAGGCCGAGGAGAAGATGCTCATATAC
GAGTACATGCACAACAAAAGCTTGGATTGCTTCATCTTCGGTACACGCACAACAAGAGAGAGCCTCACAT
GCATGCATCTCCTTCTGCCATATCTTATTCGCTTACCCGTCTCGTTGCCATTTTTTCTGTACAGATAG
>TaCRK_22_A.1_TraesCS2A03G1358300.1
ATGAAAGAGGCCGGCATGGTTGGCGTCATGCCCTGCCTCCTCCTTCTCCTCTTCCTAAAGCCACACGCCA
TCGCCGCCGCCGCCTACTCGGAGTACTCGTGCAATGGCACCACCGGCAACTACACCGCGAGCGATGCCTT
CGGGGCTAACCTCGCGCGCCTCACCGCCGAGCTCCCCACCAACGCCTCCACCTCTCCATCCCTCTACGCC
TCGGCGGCCATCGGCACCTCCTCGGATAAAGTCTCCGCCCTCGCGCTCTGCCGGGGTGACATCACGGACG
CCAGCACGTGCTCCGGCTGCCTCGACAACGCGTTCCAGCAGCTACGGGCGCTCTGCGCCGGCGAGAGGGA
TGCGACGTTCTACCACGACCTCTGCACCCTCCGCTACTCCGGCGAGGACTTCCTGGGGCGGCCGGAAGAT
AACAATCCGGTCATAAACGCCATGGACGTGAACGGGTCGACGTTTGCTGCATGGGACAGCGGGAACGCAA
CGTCCCGGAGCTTCTTCCTGTCCCTGGTTGGCACTCTATTCGGGGAGATGGCGATGTACGGCTCGTACAA
TTCCACGGTGCGCCGGTTTGCCAGCGCCGTTATGTACGTCAACCCGCAGCTGCCGACGGTGTACGGCCTG
GCGCAGTGCACGCCGGACCTCTCCCCAGGGCAGTGCTGGCAGTGCTTCCAGGGCCTCCAGGAGCAGACGC
GCCAGTGGTACGATGGCCGTGAGGGCGGCCGCATCGTCGGCGTCCGGTGCAATATTCGCTATGAAAGCTA
CCAGTTCTGTGACGGCACGGCCGACGTCAGGATCGGCTTACAGGGTGGCTCATCTTCATCAACAGAAAGC
AATGGAAGCAAGCACAGAAAGACCCTAATCATCATTCTATGCGTGTCCATTACGGTGTTCTGTTCTATGT
TGGTTTGCTGCCTTCTACTCATCAGAAGGCTAAGAAAAGGAGCTGGAAAGACAAAATTAGAACAAGCACA
TAAGAGGAACAACTCGACGACAGAGGAGGCACTGAAGCTCTGGAAGATCGAAGAGAGCAGTTCAGAATTC
ACGTTGTACGACTTCCCTGAGCTCGCTTCTGCCACGGACAATTTCTCCGAAGAGAACAAGCTCGGACAAG
GCGGCTTCGGTCCGGTCTACAAGGGAATGTTCTCTGATGGAACCGAGGTGGCGGTGAAGAGGCTCGCGGC
GCAGTCTGGGCAGGGGCTTGTTGAGTTCAAGAACGAGATCCAGCTCATTGCCAAGCTGCAGCACACGAAC
CTGGTCAAGCTCGTGGGTTGCTGCGTGCAGGAGGAGGAGAAGATGCTGGTGTACGAGTACATGCCCAACG
GAAGCCTAGACTTCTTTATCTTCGACCAAGAGCGAGGGCCCTTGTTGGACTGGAAGAAACGGCAGCGCAT
AATGGAAGGGATCGCGCAGGGGCTCCTGTACCTACACAAGCACTCGCGGGTGCGCATCATTCACCGGGAC
ATGAAGGCCAGCAACATATTGCTGGACAAAGATCTCAACCCCAAGATCTCGGACTTCGGCATGGCCAGGA
TCTTCGGCTCAAACGTAATGGAGGTCAACACCAACAGGGTCGTCGGCACCTACGGTTATATGGCACCTGA
GTATGCTTCGGAGGGCCTCTTCTCGGTCAAGTCTGACGTCTTCAGCTTTGGTGTGTTGCTGCTGGAGATA
GTGAGCGGCAAGAGGAACAGCAGCGGCCACGGCCAACACTACGGAGAATTTGTCAACCTCCTCAGCTACG
CATGGCAGCTGTGGAAGGATGGGAGAGCTTTGGAGCTGGTCGACCCGACGCTGGGCGACTGCAACGAGCA
GGTGACGGACATGATGCGGTGCGTCAAGGTGGCGCTGCTTTGCGTGCAGGACAACGCCATGGACCGGCCA
ACGATGTCAGACGTGACGGCGATGCTGGGCCACGACGGGGTGCCCTTGCTGGACCCGAGATGGCCGCCGC
ATTTCCACCTCAGGGTCACCAGCGACGATGAAGAGGACCGTGCGGGCAGGTCAGGGACACGGTCGATGCA
CTTCACCGGATCGTGCAGCACCAACGACATGACCATCAGCACCATCCAAGAAGGGAGGTGA
>TaCRK_11_B.1_TraesCS2B03G0582200.1
ATGGCCAAACCCCACCGCTGCTTCTCCCCGTACCTCGCCGGCGTCGCTGCCACCTTCCTCCTCCCCGTCC
TCTACGCGCCACTCGCCGCCGCCGATGACGAGCCGCCTCCGTGGCCGATCTGCGGGCCCTATCCACCGAG
CGGCAACTACACGCACAACAGCACCTACCAGGCCAACATCGATCTTCTCTCCGCCACCCTCCCCAGGAAC
GCCTCCTTGTCTCCCGCGCTCTACGCCACCGGAGACGTCGGCGACGTGCCGGACATCGTCTACGGCCAGG
CGCTCTGCCGCGGCGACGTCGCCAACGCCTCCGCCTGCGAGGCCTGCGTCGCGGCCGCCTTCCGCGGCGC
GCAGCGGGCGTGCCCGCTCTACAAGGACGTCATCATCTTCTACGACCTCTGCCAGCTCCGCTTCTCCAAC
CGCAACTTTCTCCTCGACGACGACTACATCGTCACCACCTACACGCTCCTGCGCTCCCGGGTCGTGGCCA
CGCCGGCGTTCGACGCCGCCGTCGGACTGCTCGTCAACGCCACCGCGGACCACGCGGTGGAGGACTCCTC
CAGGCGGTTCGGCACGGGGGAAGAGGGCTTCGGCGACAGGAGAAACCCCAAGATTTACGCGCTGACGCAG
TGCGCGCCGGAAAAGACGGCGGACGTCTGCCGGAGCTGCCTCGGCGTCATAATTGGGCAGCTGCCCAACT
CGTTCAGAGGCAGGACAGGCGGGGGGATGTTCGGGGTGTGGTGCAACTTCCGGTACGAGGTGTACCCTTT
CTTCTCCGGCCGTCCGCTAGTGCAACTTCCGCAGTTCGTACAGAGGCCGCCTGCTTCCGCGCCACCGGTG
ACCGGAGGAGAAGAGAAAAAGAGAAATAGTGCAGGTAAAGTTCTAGCTATTCTGATGCCTACAATTGCTG
TCATATTGGCCATCCCTGTTGTGTACTTTTTCTGTTGGAGGAAGAGAAGACCAGAAGAAGTGTATCTACC
TTCTACCTCAGATGATATTCAACACATCGATTCGCTTCTTCTCGATCTAGCAACACTGAGAATTGCCACC
GATGACTTTGACAACAGCAAAATGCTTGGTAAAGGAGGATTTGGTATGGTTTATAAGGGAGTCCTACCTG
ACGGTGAAGAAATAGCCGTGAAAAGGCTTGGTCAGACTTCCAGACAAGGAATAGGAGAGCTGAAAAGTGA
ACTGGTTCTAGTTGCCAAGCTTCACCACAAGAATCTTGTGAGACTTGTTGGCGTTTGCTTGGAAGAACAA
GAGAAAATACTTGTTTATGAATACATGCCCAACAGAAGCCTTGATATGATTCTTTTTGATTCTGAAAGAA
ACAAAGAGCTGGACTGGGGAAAGAGGTTCAAGATAATCAATGGAATCGCTCGAGGCTTGCAATACCTCCA
CGAAGATTCTCAATTGAAGATAGTTCACCGAGACCTCAAAGCGAGCAATATACTACTGGATGTCGATTAC
AATCCTAAGATTTCTGACTTCGGCTTAGCGAAGATATTCGGAGGTGATCAATCAGAAGATGTGACTCGTC
GTATCGCCGGCACATACGGATACATGGCACCGGAGTACGCCATGCGCGGTCAGTATTCCGTCAAGTCGGA
CGTGTTCAGCTTCGGCGTCTTGGTCCTGGAGATCATCACAGGGAGAAGAAACAGTGGCTCATATAACACT
GAGCAAGACGTGGATGTCCTGAATCTTGTATGGGAGCACTGGACCCGGGGAAACGTCGTCGAGTTGATGG
ATCCATCCCTGAGCAACCATCCTCCCGTCGACCAGGTGCTCAAGTGCATCCACGTCGGGCTCCTGTGCGT
GCAGAGGAAACCGGCGAGCAGGCCGACGATGTCGTCGGTGAATATCATGTTCAGCAGCCACACCGTCCGT
CTCCCTTCTCTGTCCAGGCCGGCATTCTGCATCCAGGAGGTCAGTGTCAGTGAAACCTCGACTGCCTATT
CAGAAGCATATCCGCTCACGGAAAATTCAACTGTGATGTCTTCGAATCAAGTGTCCATCACGGAGCTTTC
GCCAAGATGA
>TaCRK_11_B.2_TraesCS2B03G0582200.2
ATGGCCAAACCCCACCGCTGCTTCTCCCCGTACCTCGCCGGCGTCGCTGCCACCTTCCTCCTCCCCGTCC
TCTACGCGCCACTCGCCGCCGCCGATGACGAGCCGCCTCCGTGGCCGATCTGCGGGCCCTATCCACCGAG
CGGCAACTACACGCACAACAGCACCTACCAGGCCAACATCGATCTTCTCTCCGCCACCCTCCCCAGGAAC
GCCTCCTTGTCTCCCGCGCTCTACGCCACCGGAGACGTCGGCGACGTGCCGGACATCGTCTACGGCCAGG
CGCTCTGCCGCGGCGACGTCGCCAACGCCTCCGCCTGCGAGGCCTGCGTCGCGGCCGCCTTCCGCGGCGC
GCAGCGGGCGTGCCCGCTCTACAAGGACGTCATCATCTTCTACGACCTCTGCCAGCTCCGCTTCTCCAAC
CGCAACTTTCTCCTCGACGACGACTACATCGTCACCACCTACACGCTCCTGCGCTCCCGGGTCGTGGCCA
CGCCGGCGTTCGACGCCGCCGTCGGACTGCTCGTCAACGCCACCGCGGACCACGCGGTGGAGGACTCCTC
CAGGCGGTTCGGCACGGGGGAAGAGGGCTTCGGCGACAGGAGAAACCCCAAGATTTACGCGCTGACGCAG
TGCGCGCCGGAAAAGACGGCGGACGTCTGCCGGAGCTGCCTCGGCGTCATAATTGGGCAGCTGCCCAACT
CGTTCAGAGGCAGGACAGGCGGGGGGATGTTCGGGGTGTGGTGCAACTTCCGGTACGAGGTGTACCCTTT
CTTCTCCGGCCGTCCGCTAGTGCAACTTCCGCAGTTCGTACAGAGGCCGCCTGCTTCCGCGCCACCGGTG
ACCGGAGGAGAAGAGAAAAAGAGAAATAGTGCAGGTAAAGTTCTAGCTATTCTGATGCCTACAATTGCTG
TCATATTGGCCATCCCTGTTGTGTACTTTTTCTGTTGGAGGAAGAGAAGACCAGAAGAAGTGTATCTACC
TTATGATATTCAACACATCGATTCGCTTCTTCTCGATCTAGCAACACTGAGAATTGCCACCGATGACTTT
GACAACAGCAAAATGCTTGGTAAAGGAGGATTTGGTATGGTTTATAAGGGAGTCCTACCTGACGGTGAAG
AAATAGCCGTGAAAAGGCTTGGTCAGACTTCCAGACAAGGAATAGGAGAGCTGAAAAGTGAACTGGTTCT
AGTTGCCAAGCTTCACCACAAGAATCTTGTGAGACTTGTTGGCGTTTGCTTGGAAGAACAAGAGAAAATA
CTTGTTTATGAATACATGCCCAACAGAAGCCTTGATATGATTCTTTTTGATTCTGAAAGAAACAAAGAGC
TGGACTGGGGAAAGAGGTTCAAGATAATCAATGGAATCGCTCGAGGCTTGCAATACCTCCACGAAGATTC
TCAATTGAAGATAGTTCACCGAGACCTCAAAGCGAGCAATATACTACTGGATGTCGATTACAATCCTAAG
ATTTCTGACTTCGGCTTAGCGAAGATATTCGGAGGTGATCAATCAGAAGATGTGACTCGTCGTATCGCCG
GCACATACGGATACATGGCACCGGAGTACGCCATGCGCGGTCAGTATTCCGTCAAGTCGGACGTGTTCAG
CTTCGGCGTCTTGGTCCTGGAGATCATCACAGGGAGAAGAAACAGTGGCTCATATAACACTGAGCAAGAC
GTGGATGTCCTGAATCTTGTATGGGAGCACTGGACCCGGGGAAACGTCGTCGAGTTGATGGATCCATCCC
TGAGCAACCATCCTCCCGTCGACCAGGTGCTCAAGTGCATCCACGTCGGGCTCCTGTGCGTGCAGAGGAA
ACCGGCGAGCAGGCCGACGATGTCGTCGGTGAATATCATGTTCAGCAGCCACACCGTCCGTCTCCCTTCT
CTGTCCAGGCCGGCATTCTGCATCCAGGAGGTCAGTGTCAGTGAAACCTCGACTGCCTATTCAGAAGCAT
ATCCGCTCACGGAAAATTCAACTGTGATGTCTTCGAATCAAGTGTCCATCACGGAGCTTTCGCCAAGATG
A
>TaCRK_11_B.3_TraesCS2B03G0582200.3
ATGGCCAAACCCCACCGCTGCTTCTCCCCGTACCTCGCCGGCGTCGCTGCCACCTTCCTCCTCCCCGTCC
TCTACGCGCCACTCGCCGCCGCCGATGACGAGCCGCCTCCGTGGCCGATCTGCGGGCCCTATCCACCGAG
CGGCAACTACACGCACAACAGCACCTACCAGGCCAACATCGATCTTCTCTCCGCCACCCTCCCCAGGAAC
GCCTCCTTGTCTCCCGCGCTCTACGCCACCGGAGACGTCGGCGACGTGCCGGACATCGTCTACGGCCAGG
CGCTCTGCCGCGGCGACGTCGCCAACGCCTCCGCCTGCGAGGCCTGCGTCGCGGCCGCCTTCCGCGGCGC
GCAGCGGGCGTGCCCGCTCTACAAGGACGTCATCATCTTCTACGACCTCTGCCAGCTCCGCTTCTCCAAC
CGCAACTTTCTCCTCGACGACGACTACATCGTCACCACCTACACGCTCCTGCGCTCCCGGGTCGTGGCCA
CGCCGGCGTTCGACGCCGCCGTCGGACTGCTCGTCAACGCCACCGCGGACCACGCGGTGGAGGACTCCTC
CAGGCGGTTCGGCACGGGGGAAGAGGGCTTCGGCGACAGGAGAAACCCCAAGATTTACGCGCTGACGCAG
TGCGCGCCGGAAAAGACGGCGGACGTCTGCCGGAGCTGCCTCGGCGTCATAATTGGGCAGCTGCCCAACT
CGTTCAGAGGCAGGACAGGCGGGGGGATGTTCGGGGTGTGGTGCAACTTCCGGTACGAGGTGTACCCTTT
CTTCTCCGGCCGTCCGCTAGTGCAACTTCCGCAGTTCGTACAGAGGCCGCCTGCTTCCGCGCCACCGGTG
ACCGGAGGAGAAGAGAAAAAGAGAAATAGTGCAGCTACCTCAGATGATATTCAACACATCGATTCGCTTC
TTCTCGATCTAGCAACACTGAGAATTGCCACCGATGACTTTGACAACAGCAAAATGCTTGGTAAAGGAGG
ATTTGGTATGGTTTATAAGGGAGTCCTACCTGACGGTGAAGAAATAGCCGTGAAAAGGCTTGGTCAGACT
TCCAGACAAGGAATAGGAGAGCTGAAAAGTGAACTGGTTCTAGTTGCCAAGCTTCACCACAAGAATCTTG
TGAGACTTGTTGGCGTTTGCTTGGAAGAACAAGAGAAAATACTTGTTTATGAATACATGCCCAACAGAAG
CCTTGATATGATTCTTTTTGATTCTGAAAGAAACAAAGAGCTGGACTGGGGAAAGAGGTTCAAGATAATC
AATGGAATCGCTCGAGGCTTGCAATACCTCCACGAAGATTCTCAATTGAAGATAGTTCACCGAGACCTCA
AAGCGAGCAATATACTACTGGATGTCGATTACAATCCTAAGATTTCTGACTTCGGCTTAGCGAAGATATT
CGGAGGTGATCAATCAGAAGATGTGACTCGTCGTATCGCCGGCACATACGGATACATGGCACCGGAGTAC
GCCATGCGCGGTCAGTATTCCGTCAAGTCGGACGTGTTCAGCTTCGGCGTCTTGGTCCTGGAGATCATCA
CAGGGAGAAGAAACAGTGGCTCATATAACACTGAGCAAGACGTGGATGTCCTGAATCTTGTATGGGAGCA
CTGGACCCGGGGAAACGTCGTCGAGTTGATGGATCCATCCCTGAGCAACCATCCTCCCGTCGACCAGGTG
CTCAAGTGCATCCACGTCGGGCTCCTGTGCGTGCAGAGGAAACCGGCGAGCAGGCCGACGATGTCGTCGG
TGAATATCATGTTCAGCAGCCACACCGTCCGTCTCCCTTCTCTGTCCAGGCCGGCATTCTGCATCCAGGA
GGTCAGTGTCAGTGAAACCTCGACTGCCTATTCAGAAGCATATCCGCTCACGGAAAATTCAACTGTGATG
TCTTCGAATCAAGTGTCCATCACGGAGCTTTCGCCAAGATGA
>TaCRK_12_B.1_TraesCS2B03G0582300.1
ATGGCGATGGTGGCCATGCGCATGCGACGCAGCCCTGCTCTTTGTTACCACCTCGCCGCCGCCCTCCTCC
TCCTCCTCCTCCTCGCGTTCCTCAACGCGCCGCTCGCGGGCGCGCAGCCGCTTCCGTGGCAGCTCTGCGA
CGCCGCCGCCGGGTACTACACCGAGGGCAGCGCCTACCAGGCCAACATACGCGCCCTCGCCAGCGGCCTC
CCCAGGAACGCCTCCTTGTCCCCGGCGCTCTTCGCCAAGGGCGCCGCCGGCGCCGCGCCGGACGCCGTCT
ACGCGCTCGCGCTCTGCCGCGGCGACACCAACGCCTCCTCCTGCGCGGCCTGCGTTGCCGCCGCCTTCCG
GAACGCGCAGCAGCTCTGCGCCTTCAACAGGCACGCCACCATGTTCGACGATCCCTGCATCCTCCGCTAC
TCCGGCCAGGACTTCCTGGCCAACGTCACCGACAACAGCGGCAGGTTCGTCGCGTTCAACGGCAACAACG
TCACCGCGGGGGCGGCCGCGGCGGCGTTCGACGCCGCCTCCGGACGCCTCGTCAACGCCACCGCAGACTA
TGCCGCCGAGGACCCGACCCGGCGGTTCGGCACGGGGGAGGAGGGGTACGATGCGACGTACCCCAAGATT
TACTCGCTGGCGCAGTGCACGCCGGACATGGCGGCGGACGACTGCCGGAGCTGCCTCAGGGACATAATCG
AGAAATTTACCCCACAGTACTTCGTCGGGAAGCCGGGCGGGAGAGTGTTCGGCGTGCGATGCAACTTCCG
GTTCGAGACCTACTCGTTCTTCTCTGGACGCCCACTGCTGCAACTCCCGGACGTGCTGCCCCCGGCACCA
GCGCCAGCGCCAGCGGCGGCCGAAGAGGAAGGAACAAGAAATAGGACAGGATTGATCTTGGCCATCACAC
TACCTATAGTTGCTGCACTGCTTCTCATTTCAACGTGCGTTTGCTTTTGGAGGAGGAGAAAACCGGCAGA
AAGAAAGCCGTCAGTACCATATTCAGCTACTAATCCAGATGACATCCAAAGCATAGATTCCCTCCTTCTG
GACCTATCGACGCTGCGGGCTGCAACAGATAACTTCGCTGAGAGCAACAAGCTTGGCGAAGGAGGGTTCG
GTGCGGTTTACAAGGGTGTCCTCTCTGAAGGTGAAGAGATAGCCGTGAAGAGGCTGTCACAGAGCTCCAC
GCAAGGGATAGAAGAGCTGAAAACAGAGCTGGTTCTGGTCGCTAAGCTTCAGCACAAGAACCTTGTGAGG
CTCCTTGGCGTTTGCTTGGAAGGACAGGAGAAGCTGCTCGTGTATGAATACATGCCGAACCGGAGCCTCG
ACACCGTTCTGTTCGATGCAGAGAAAAGCAGGGGCCTGGACTGGGGGAAGCGGCTGAAGATCGTGAACGG
GGTTGCCCGGGGCCTGCAGTACCTCCACGAGGACTCCCAGCTGAGGATCGTCCACCGGGACCTCAAGGCC
AGCAATGTGCTCCTGGACTCGGACTGCAACCCCAAGATTTCGGACTTCGGGCTGGCGAAGCTGTTCGGCT
GGGATCAGTCGCAGGCCGTCACCAGCCACATCGCCGGAACGTACGGATACATGGCGCCGGAGTACGCCAT
GCGCGGGCAGTATTCAGTCAAGTCGGACGCCTTCAGTTTCGGCGTTCTGCTCCTGGAGATCGTCACGGGG
AGGAAGAACAGCAGCTTCGCTACCTCGGAGCCATCCCTTGACCTCTTAAGCCTCGTATGGGAGCACTGGA
CTAGCGGGACAGTCGAGCAGCTGGTGGATCCGTCCCTGGGCGGCCGTTCGCCGGGAGGCCAGATGCTGAA
GCTGGTCAACATCGGGCTGCTGTGTGTCCAGGACAGCCCCGCGGACAGGCCTACGATGTCGGTGGTGAAC
GTCATGCTCAGCAGCAGCACGGTGTCTCTGCAGGCGCCGTCGAGGCCAACGTTCTGCGTCGACGACATGG
AGGGTTTCTCGGGCATGTACTCGGGTGCGTATCCAAGGGGATCCCAGTCCCAGTCCACCGGGGACAGCAA
GCCCCAGGCAGCGATGTCGCCGTCGCCCAACGAGGTGTCCCTCACGGAGATCGAACCAAGATGA
>TaCRK_12_B.2_TraesCS2B03G0582300.2
ATGCGACGCAGCCCTGCTCTTTGTTACCACCTCGCCGCCGCCCTCCTCCTCCTCCTCCTCCTCGCGTTCC
TCAACGCGCCGCTCGCGGGCGCGCAGCCGCTTCCGTGGCAGCTCTGCGACGCCGCCGCCGGGTACTACAC
CGAGGGCAGCGCCTACCAGGCCAACATACGCGCCCTCGCCAGCGGCCTCCCCAGGAACGCCTCCTTGTCC
CCGGCGCTCTTCGCCAAGGGCGCCGCCGGCGCCGCGCCGGACGCCGTCTACGCGCTCGCGCTCTGCCGCG
GCGACACCAACGCCTCCTCCTGCGCGGCCTGCGTTGCCGCCGCCTTCCGGAACGCGCAGCAGCTCTGCGC
CTTCAACAGGCACGCCACCATGTTCGACGATCCCTGCATCCTCCGCTACTCCGGCCAGGACTTCCTGGCC
AACGTCACCGACAACAGCGGCAGGTTCGTCGCGTTCAACGGCAACAACGTCACCGCGGGGGCGGCCGCGG
CGGCGTTCGACGCCGCCTCCGGACGCCTCGTCAACGCCACCGCAGACTATGCCGCCGAGGACCCGACCCG
GCGGTTCGGCACGGGGGAGGAGGGGTACGATGCGACGTACCCCAAGATTTACTCGCTGGCGCAGTGCACG
CCGGACATGGCGGCGGACGACTGCCGGAGCTGCCTCAGGGACATAATCGAGAAATTTACCCCACAGTACT
TCGTCGGGAAGCCGGGCGGGAGAGTGTTCGGCGTGCGATGCAACTTCCGGTTCGAGACCTACTCGTTCTT
CTCTGGACGCCCACTGCTGCAACTCCCGGACGTGCTGCCCCCGGCACCAGCGCCAGCGCCAGCGGCGGCC
GAAGAGGAAGGAACAAGAAATAGGACAGGATTGATCTTGGCCATCACACTACCTATAGTTGCTGCACTGC
TTCTCATTTCAACGTGCGTTTGCTTTTGGAGGAGGAGAAAACCGGCAGAAAGAAAGCCGTCAGTACCATC
TACTAATCCAGATGACATCCAAAGCATAGATTCCCTCCTTCTGGACCTATCGACGCTGCGGGCTGCAACA
GATAACTTCGCTGAGAGCAACAAGCTTGGCGAAGGAGGGTTCGGTGCGGTTTACAAGGGTGTCCTCTCTG
AAGGTGAAGAGATAGCCGTGAAGAGGCTGTCACAGAGCTCCACGCAAGGGATAGAAGAGCTGAAAACAGA
GCTGGTTCTGGTCGCTAAGCTTCAGCACAAGAACCTTGTGAGGCTCCTTGGCGTTTGCTTGGAAGGACAG
GAGAAGCTGCTCGTGTATGAATACATGCCGAACCGGAGCCTCGACACCGTTCTGTTCGATGCAGAGAAAA
GCAGGGGCCTGGACTGGGGGAAGCGGCTGAAGATCGTGAACGGGGTTGCCCGGGGCCTGCAGTACCTCCA
CGAGGACTCCCAGCTGAGGATCGTCCACCGGGACCTCAAGGCCAGCAATGTGCTCCTGGACTCGGACTGC
AACCCCAAGATTTCGGACTTCGGGCTGGCGAAGCTGTTCGGCTGGGATCAGTCGCAGGCCGTCACCAGCC
ACATCGCCGGAACGTACGGATACATGGCGCCGGAGTACGCCATGCGCGGGCAGTATTCAGTCAAGTCGGA
CGCCTTCAGTTTCGGCGTTCTGCTCCTGGAGATCGTCACGGGGAGGAAGAACAGCAGCTTCGCTACCTCG
GAGCCATCCCTTGACCTCTTAAGCCTCGTATGGGAGCACTGGACTAGCGGGACAGTCGAGCAGCTGGTGG
ATCCGTCCCTGGGCGGCCGTTCGCCGGGAGGCCAGATGCTGAAGCTGGTCAACATCGGGCTGCTGTGTGT
CCAGGACAGCCCCGCGGACAGGCCTACGATGTCGGTGGTGAACGTCATGCTCAGCAGCAGCACGGTGTCT
CTGCAGGCGCCGTCGAGGCCAACGTTCTGCGTCGACGACATGGAGGGTTTCTCGGGCATGTACTCGGGTG
CGTATCCAAGGGGATCCCAGTCCCAGTCCACCGGGGACAGCAAGCCCCAGGCAGCGATGTCGCCGTCGCC
CAACGAGGTGTCCCTCACGGAGATCGAACCAAGATGA
>TaCRK_13_B.1_TraesCS2B03G0583000.1
ATGCTTCTCGCCGTCATCGCCGTCGTCCTGCTCCTGCTGCCGCAGGCCATGCCGTTCGAGGCCTCCTCCT
GCGACGGCAGCACCTACGCGCCCAACAGCCCTTTCCAGGCGAGCCTCAACCTCGTCGCCGCGGCGCTCCC
CGGCAACGCCTCCTCCATGCCGTCCGGCTTTGCCACCGCCGACGCCGGCACGTCTCCCACCCGGGCCTAC
GCCATGGCGCTCTGCCGCGGCGACGTCAACGCCTCCACCTGCGCCGCCTGCGTGGCCGCCGCGTTCCGTG
CCGCCGGCGCGCAGGACAACTGCCCCAACAACACGGGCGCCACCATGTACGAGGACGCCTGCGTCCTTCG
GTTCTCCACCGTGCAGTTCCTCGACTTCCTCAGGGCCGACCAGTGGCAGCCCGGAGAGCTTACTTTTCAA
ATTGCCCCGGCGTCTTCGAATGTCGGGTCAGCACAGGGAGCATGGTTCAGCGCCGCCGCCACGTCCATCC
TCACCGCGGTGGTCGACCACGCATTGGCCGCGGCGGGCAACTCGACGACCGCCAAGAAGTACTTCGCCAC
GGGCGAGGTGGACTTCCAGCCCAGGATCTACGCGCTCGCGCAGTGCCTCCCGGAGATGACGCCGTCACAG
TGCCAGAGCTGCCTCGGGACCCTCCTCGTGCAAACAACACCCATGCTCAGCACCAAGCCCCGATGGATCA
TGGCTTTAGTGGCCTGGTGCAACCTGAGGTACAGCGTGCGGCCGTTCTACGAGGGCTGGTCGATGCTGCG
GCTCCCGGCGCCACCACCGCCAGCAGTCGTGCCGCCATCTGTAACTCCAAAGTCTGGAGGAACAGGGAAG
AAAATGAGTGTAGCAGGAATCTCCGTGGGCATTGTTTGTTCCGTCCTCTTGCTATTTGTTCTTTCGGTTT
TTGCTTTCGTTCGATTCAAGAGAAGGACTACTAAGCATTCAGAAGACGACCACCCATTCAAGAAAATTGT
GGGAGCACAATGCATGATCTTTGATTTATCGGCGCTGCAAGAGGCAACTGAAAGCTTCTCGGAAAAGAAT
AAGCTCGGAGAAGGTGGTTTTGGCATTGTGTACAAGGGGATACTAGCAGATGGGCAGGAAATAGCAGTGA
AGAAGCTTTTGGGAGGAACCGGGAGCGGTTTGCATCAGCTGCACAATGAGGTGCAGCTATTGGCAGAGCT
GCAGCACAAGAACCTTGTTAGATTACAGGGGTTTTGCTCGCATCGGGATGATACGCTGCTCGTTTATGAA
TATATCAAGAATGGGAGCCTCGACAACTTTCTATTCGAAACCAGTGAGGAAAACACACTGAGCTGGGCGC
AACAGCACAACATCATTCTTGGGATTGCCAAGGGAATTTTGTATCTTCACGAGGATTCAAGCATGAGGAT
CATCCACCGGGACCTGAAACCTAACAACATTCTCGTTGACGACGGCATGAATCCGAAAATCGCAGACTTT
GGACTTGCAAGGCTGCTAGGAGAAGGTCATACTCATACTAAGACAGCTAGAGCTGTTGGAACACTAGGTT
ACATGGCACCCGAGTATGCAATACACGGACGCGTGTCGCCCAAGATCGATATTTTCAGCTTCGGTGTCTT
GGTCCTCGAAATTGTTACTGGGAGACGGAACAGCAGTTCTGATGATCGCGATGAAGTGAATCTTATTAGT
GATGTGTGGAACTGCTGGACCAAAGGGACGATATCGCAGATGATAGACCGATCGCTGGATGAACACGCTC
GAAGCCAGGCTTTACGATGTATCCACATCGGGTTGATGTGCGTCCAGTCGGACCCTATCGACAGGCCTTA
CATATCATCCGTCATTTTCATGTTAACCAGGGACAACACGGAGATTCAAGCACCCGCGCAACCTGCATTC
TTCTTTGGGAGAGAAGCGGCTTTAGCTTCTCCGGCATATGACCGATCTGATTTCATCCTGGGACAGGATG
TCTCTGTGAATGCGGTTACAATTACTGAGCCGTATCCTAGGTAG
>TaCRK_13_B.2_TraesCS2B03G0583000.2
ATGCTTCTCGCCGTCATCGCCGTCGTCCTGCTCCTGCTGCCGCAGGCCATGCCGTTCGAGGCCTCCTCCT
GCGACGGCAGCACCTACGCGCCCAACAGCCCTTTCCAGGCGAGCCTCAACCTCGTCGCCGCGGCGCTCCC
CGGCAACGCCTCCTCCATGCCGTCCGGCTTTGCCACCGCCGACGCCGGCACGTCTCCCACCCGGGCCTAC
GCCATGGCGCTCTGCCGCGGCGACGTCAACGCCTCCACCTGCGCCGCCTGCGTGGCCGCCGCGTTCCGTG
CCGCCGGCGCGCAGGACAACTGCCCCAACAACACGGGCGCCACCATGTACGAGGACGCCTGCGTCCTTCG
GTTCTCCACCGTGCAGTTCCTCGACTTCCTCAGGGCCGACCAGTGGCAGCCCGGAGAGCTTACTTTTCAA
ATTGCCCCGGCGTCTTCGAATGTCGGGTCAGCACAGGGAGCATGGTTCAGCGCCGCCGCCACGTCCATCC
TCACCGCGGTGGTCGACCACGCATTGGCCGCGGCGGGCAACTCGACGACCGCCAAGAAGTACTTCGCCAC
GGGCGAGGTGGACTTCCAGCCCAGGATCTACGCGCTCGCGCAGTGCCTCCCGGAGATGACGCCGTCACAG
TGCCAGAGCTGCCTCGGGACCCTCCTCGTGCAAACAACACCCATGCTCAGCACCAAGCCCCGATGGATCA
TGGCTTTAGTGGCCTGGTGCAACCTGAGGTACAGCGTGCGGCCGTTCTACGAGGGCTGGTCGATGCTGCG
GCTCCCGGCGCCACCACCGCCAGCAGTCGTGCCGCCATCTGTAACTCCAAAGTCTGGAGGAACAGGGAAG
AAAATGAGTGTAGCAGGAATCTCCGTGGGCATTGTTTGTTCCGTCCTCTTGCTATTTGTTCTTTCGGTTT
TTGCTTTCGTTCGATTCAAGAGAAGGACTACTAAGCATTCAGAAGACGACCACCCATTCAAGAAAATTGT
GGGAGCACAATGCATGATCTTTGATTTATCGGCGCTGCAAGAGGCAACTGAAAGCTTCTCGGAAAAGAAT
AAGCTCGGAGAAGGTGGTTTTGGCATTGTGTACAAGGGGATACTAGCAGATGGGCAGGAAATAGCAGTGA
AGAAGCTTTTGGGAGGAACCGGGAGCGGTTTGCATCAGCTGCACAATGAGGTGCAGCTATTGGCAGAGCT
GCAGCACAAGAACCTTGTTAGATTACAGGGGTTTTGCTCGCATCGGGATGATACGCTGCTCGTTTATGAA
TATATCAAGAATGGGAGCCTCGACAACTTTCTATTCGCATTTGTGGGCAATAGAAACCAGTGA
>TaCRK_14_B.1_TraesCS2B03G0583400.1
ATGGCTCACCACCGTGTCCTGTCCGTGGCCATCGTCGCCGTCGCACTGCTGGCTTCCCCCGCCGCGGCAG
TATACCCATGGACAATTTGCGGCCGCAGCACCTACACGGCCAAGAGCCAGTACCTGGCCAACATCAACCG
CATCGGAGCCACGCTTCCGAGGAACGCCTCCCGGTCGCCGGACGTGTTCGCCACCGCCCTGGTCGGCGCC
GTTCCGCAGCAAGTCTGGGCCCTGGCACTCTGCCGCGGCGACGCCAACGCCTCCTACTGCCTCACCTGCC
TCGACCAGGCCTTCCAGGACCTGCCCAACGCGTGCCCCTACAGCAGGGACAGCACCATCTACTACGACTC
CTGCGTGCTCCACTACTCCAACATCCGGTCCCGCCCCGACGACGACACCACCTACAACCCGACGATCCCG
CTCCGCAACAACGTCAACGCCACGGCGGAGCCGGCCCGGTTCCAGCGCGTCGTGGCCGCGCTCTTGAACG
CCACCGTGAGCTACGCCGTCACCAACTCCACGCGGCTGTATGCGTCCGGGGAGGCCGACTTCGACCAGGA
GCTCCCCAAGGTGTACGCCTGGGCGCAGTGCACGCCTGACCTGACGCCGGCGCGGTGCCGGGACTGCCTC
ACCGTGAACATCAAGACATGGGAGCCTGTGTTCACGGACGCTATTGGAGCCAGGATTCTTGGGATGAGGT
GCAGCTACCGCTACGAAACAACGCCCTTCTTTAATGGCCCGGTGATGGTGCGGCTGGCAGGAACGTCGGC
CAGCTCGGGCGCACCGGCGTCGGCGCCGGCTGTGGTGCCCAACGTTTTGACGCCACAAGCGGCGGCGGCC
GGAGAAGGGAGAAAGTACAGTGTTCCTGGCATGGTTCTCATAGTTCTTCTTCCTAGCGCAGCAGCCATAA
ACCTTGTCCTCTGCTTCCTTCTCTGGAGGCGGCGCCCACTGGCAGAAGCAAACCAGTCATATGGAGGTTA
TTCTGCCGAAGCCAAGGACATTGAAAGTGTGGACTCGATGTTGATCGACATCTCAACTTTACGAGCTGCA
ACCGGGGATTTTGCGGAAGCCAACAAGCTTGGCGAAGGCGGATTCGGTGCGGTGTACAAGGGTACTCTCC
CGGACGGCGAAGAAATAGCAGTGAAGAGACTGTCCAAGAGCTCAACACAAGGAGTGGAGGAGCTGAAGAA
TGAGCTCGCCTTGGTTGCCAAGCTTAAGCACAAGAACCTGGTCAGGCTTGTCGGCGTCTGCCTGGAGCAG
CAGGAGAGGCTGCTCGTCTATGAGTTCGTCCCGAACCGGAGCCTCGATAAGATTCTATTCGACACGGAGA
AGCGCGAGCAGCTCGACTGGGGAAAGAGGTACAAGATCATAAACGGGATTGCTCGAGGCCTGCAGTACCT
CCACGAAGACTCCCAGCTCAAAGTCGTCCACCGTGACCTCAAAGCCAGCAACATCTTGCTTGACACCAAC
ATGAACCCCAAGATCTCGGACTTCGGCCTCGCCAGGCTCTTCGGGCGAGACCAGACGCAGGCCGTCACCA
GCCGTGTCATCGGAACATACGGGTACATGGCGCCGGAGTACGTGATGCGCGGGAACTACTCCGTGAAGTC
GGACGCGTTCAGCTTCGGGGTCATGGTGCTGGAGATCGTGACGGGGAGGAAGAACAACGACTGCTACAAC
TCCCAGCAGTCTGAAGATCTCTTGACTACGATATGGGAGCACTGGACGGCCGGAACAGTGTTGACTACGG
TGGACCCGAGCATCAGCAGCAGCTTCTCGGAGAGCGACGTCCGGAGGTGCGTCCACGTAGGGCTTCTGTG
CGTTCAGGGGAACCCGGCGGATCGGCCGGTGATGTCGTCGGTGGTCATGATGCTCGGAGGCGAAACCGTC
TCTCTCAGTGCCCCGTCCAAGCCGGCGTTCTATGCGAGGAACGCCGATGCCGATCACCCGGTCATCTCGT
CCACTGTCTCCGTGCAGGATGGTCCTGGAGTGTCTATTTAA
>TaCRK_23_B.1_TraesCS2B03G0583500.1
ATGCTGGGCGGCTACCTCCTCGCGGTCGTGCTGCTGCCGCTGGCCGCGGCCCAGGGGACGCAGTGGCAGT
CCACCACATGCGCCAGCGGCGCCTACGCGGCCAACAGCACCTATCAGACCAATCTGGGCCTGCTCGCCGC
GGCGCTACCGGCCAACGTCTCGGCATCGCCGGCCGGCTTCGCCACGGCCACCGTGGGCGTGGTGCCGGAC
CTCATCTCCGCGCTGGCTCTCTGCCGTGGCGACGCCAACGCCTCGTCCTGCCGCGCCTGCGTCGCGGCGG
GCTTCCCGGGCGCGCAGCGCGGCTGCCCCAACAGCAAGGACGTCGCCATCTACCAGGACGACTGCGTCCT
CCGCTTCTCCGACCAGCGCTTCCTGGACTTCATAGGCGTGGAATCCCCCGCCGGCACCTACTCCTCGGAC
GAGGAGAACCTCACAGCCCCTGCGGCCTGGTTCAACGCCGCCGCCCTCGCGCTCCTCAACGCGACGGTCG
ACCAGGCCGTGGCCGCTCGCGGCGACCCCGCCAAGAAGTACTTCGCCACGGGCGAGGGGAGCTTCGACGC
GACGTACTACCCGAAGATTTACGGGCTGGCGCAGTGCGTGCCGGAGATGACGGCCGCGCAGTGCCGAGGC
TGCCTCGGCGGCTTCATCGGAGCCGCGCCGTGGTTCTTGTTCCAGAACGGGAAGTCTGGCGGCCGAGCTC
TTGGGGTTTGGTGCAACCTGAGGTACGGCGTGAACCCGTTCTACACGGGCGGCGCCATGGTGAAGCTCTC
GGCGCCGCCGGCACCAGCACCCGCAGCCGTGCCTTCGATTGCTACCGCAGAGACGCCAGCAGGGAGGAAA
GGGAGAGTGGCAGGGATCTCTACAGGCGCCGCTTGTTTCGCCGTCCTGATGTTGATTCTTGCAGTCTTTG
CTTTTATTCGCTTCAAGAGAAGAAAGGCCAAGAAGCATGATGACTCATTTAACAAAATGGCGAGGGGGAA
GTGCACTATCTACGATTTTCCGACGCTGCAAGAGGCAACCGGAAACTTCTCAGAGAAGCATAAGCTTGGA
GAAGGCGGTTTCGGAACTGTATACAAGGGAAACCTCCCGGACGGGCAGGAAATAGCAGTGAAGAAACTTA
TAGATGGTGCTGGTGCTGGACATGGACTGGATCAGATCCGCAATGAAGTGCTGGTGTTGGCACAGCTCCA
GCACAAGAACCTTGTTAGGCTACTGGGGTTTTGCTGGCATCAGAAGGAGATGCTACTTGTCTACGAATAC
ATCAAGAACGGGAGCCTCGATAACTTCCTTTTTGTAGATGCTAGTCGAAGAAACACACTAAGCTGGGATG
AAGAGTACAACATCATTCTCGGAATTGCCAAGGGCATAATGTATCTTCACGAGGACTCGAGCGTAAGGAT
CATCCACCGAGACCTGAAAGCTAACAACATTCTGATTGATGATGCCATGGATCCGAAGATTGCGGACTTC
GGGTTAGCTAGGCTGCAAGTCGGAGGCCATACTCAAACCATGACAGCTAGAGTTGTTGGAACATACGGGT
ATATGGCGCCAGAGTATGCAATACATGGAAACGTGTCGCCAAAGATCGATATTTTCAGCTTTGGTGTCTT
GGTGCTTGAAATTGTAACCAAGAGGAGGAACTGTGGCTCCGATGATTGCGAGACGGACACGGTGAATCTC
CTAAGTGATGTATGGACTTGTTGGACCAAAGGGACGATATTACAGATGATTGATGAATCACTTGAAGGAC
ACCCCCGAATCCAGGCGCTAAGATGTATCCACATTGGGTTGCTGTGCGTCCAAGCAGACCCTGACGACAG
GCCTGACATCCCATCCATCATCTTCATGTTGAACAGGGAGGACATGGAGCTTCAGCCACCGGCACAGCCT
GCATTCTTCTTCGGGGAAGACTCAAACTCACCTTCTCCGCCATGCCAGCAGGGCATCTACGTGTACAACC
GCTCTGAGGTGGTCTTTGAAAACACCTCTGTGAATGGGCTCACAATTACTGACGCATATCCTAGATAA
>TaCRK_24_B.1_TraesCS2B03G0584200.1
ATGCCATACACACAGACACAGAACACAATGAGCCCCCTCGCCGTGGTCGTGACATCCCTCGCCGTCGTGC
TGCTGGCGCGGTGCGCAGCGGCGTATCCGTGGCAGGTGTGCGGCACGGCAGCCAACTTCACGGCCAACAG
CACGTACCAGGCCAACCTCGGCCTCCTCGCCGCGGCGCTGCCCAGGAACATCTCCTCCTCCCCGGACCTC
TTCGCCACCGCTGTGGTCGGCGCCGCCCCGGACCAGGTCTCGGCGCTCGCGCTCTGCCGGGGCGACGCCA
ACGCCACGGCCTGCTCCGGCTGCCTCGCCATGGCCTTCCAGGACGTGCAGAACCAGTGCGCCTACGACAA
GGACGCCGCCATCTACTACGACCCCTGCGCCCTCTACTACTCCTCCAACGCCACCTCCCTCTCCTCCTTG
GACAACGTCGGGAGGACGAACCGCATCAACAACCAGAACGTCACGTCCGACCCCGGGCGGTTCAACCGCC
AGGTGGCCGCGCTCGTGAACGCCACCGCCGACCACGCGGCGTACAACTCCACGCGCCGGTACGCGTCCGG
GGAGGCCGACCTCGGCGGCCAGTTCCCCAGGGTGTACAGCTGGGCGCAGTGCACGCCGGACCTCACGCCG
GCGCGGTGCCGTGGTTGCCTCGCCGGACTCATTGCCGGAATGCCGAGGCGGTTCACCGACCGCGTCGGAG
GGAGATCTCTTGGGGTCAGGTGCAGCTACCGGTACGAGACGTACTCCTTCCTCGACGGCCCGGTGATGGT
CAGGCTGGCCGCGCCGCCGAGCTCGGCCGCGCCTGCGCCTGCAGTTGGGCCCACGGTTCCGACTCCAGGG
GCGGTCGCCGGAGAAAGGAAGTTCATCGTTACTGCCACGGTCCTTGTCATTGTGCTGCCTACTATCGCAG
CTCTGGTGATAATCAACCTTCTTGTTTGGCTCTGTATCTGGAGGAGGATGAGGAGACCACAAGCAGGAGC
AACTCAACCATATTCTAGTCGTGAGAACATGGAAAGCGTAGAATCGATGCTCATCGACATTTCTACGTTG
AGAGCTGCGACCGGGGGTTTCGCAGAGAGCAACAAGCTTGGCCAAGGCGGATTTGGTGCGGTGTACAAGG
GTACTCTCCCAGATGGCGATGAAATAGCGGTGAAAAGGCTCGCCAAGAGTTCGACGCAAGGAGTTGGAGA
GCTGACGAATGAACTCCTTTTGGTCGCAAAGCTCCAGCACAAGAATCTCGTGAGGCTTATTGGCGTCTGC
TTAGAGCAGGAGGAGAGACTGCTCGTTTACGAGTTAGTCCCCAACCGGAGCCTAGATAAGATCCTGTTCG
ACACCGAGAAGCGCGGTCAACTTGATTGGGGAAAGAGGTACAAGATCATAAGCGGAGTCGCACGAGGCCT
GCAGTACCTCCACGAAGACTCGCAGCTCAAAGTAGTCCACCGCGACCTTAAGGCGAGCAACATCTTGCTT
GACACCAACATGAACCCCAAGATTTCCGACTTCGGCATGGCGAGGCTCTTCGGGGGAGACCAGACGCAGG
GCATCACCAGCCGTGTCGTCGGAACATATGGTTACATGGCACCGGAGTACGTGATGCGCGGGAACTACTC
GGTCAAGTCTGACGTGTTCAGCTTCGGGGTCATGGTTCTGGAGATGGTGACGGGAAAGAAGAGCAACGAC
TGCTACACCTCCCGGCTGTCTGAAGATCTGCTGACGCTTGTGTGGGAGCGCTGGACGGCCGGGTCGGTAT
CGGGGCTGATAGACCCGTGCTTGGGCGACAGCTTCTCCCGGACCGACGCGCTGCGGTGCATCCACATCGG
GCTGCTGTGCACCCAGGGAGACCCGGCGGCCCGGCCGGCGATGTCGTCGGTGGTCACGATGCTCGGCAGC
GACACGGTGTCTCTCCAGGCCCCGCCCAAGCCGGTCTTCTACGCCAGGAGAAGCTCGGCCACGTCCTCCA
GCATGTCCACGGCGTCAGCTTAG
>TaCRK_15_B.1_TraesCS2B03G0584300.1
ATGGCGACTCGCCACGGCACGTTCTACCGCCTCGCCGCCACAATCCTCATTGCATTCCTCCTCACACCAC
TGACCGCGGCCCAGCCGCCGTGGCAGATCTGCGGCAAGAGCGGCAACTATGCGGCGAACGACACCTATCA
ATCCAACATCCGGCAGCTCTCCGCCACCCTCCCCAAGAACGCCTCCGCCTCCCGGACGCTTTTCGCCACC
GGCAGCATCGGTTCCCTACCGGACATCGCCTACGCCCTCGCGCTCTGCCGCGGCGACGGCAACGCCTCCG
CCTGCGAGGCCTGCGTCACCACCGCCTTCCAGGACGCGCAGCAGCTCTGCGCCTTCAACAAGGACGCCAC
CGTCATCTACGACCCCTGTTACCTCCGCTTCTCCAACCAGAACTTCCTCGCCACAACCAGCAACGACAAC
CTCATCATCCTCAAGAACTCGCAGAGCGTGAGCTCGCCGGTGGACGTGTTCGACGCCGCCGTCCAAACGC
TCCTCAACGCCACCGGGGACTACGCGGCGGCAAACTCGTCCAGGCGGTTCGCCACGGGAGAGGAGGGCTT
CGACACCGTCTACGGGCTCGTGCAGTGCACGCCCGACATGTCACCGGCCGATTGCCGGAGCTGCCTCGGA
GACATAATTACGCAGATGCCGCGGGATCTCAGCGGGAGCATAGGCGGGAGGTTGATTGGGGTGCGGTGCA
ATTTCAGGTACGAGGTGGTTCCTTTCTTCTCCGGAAGCCCGACGCTGCGGTTGCCAGCACCTCCAGCGCC
GCCGGCTCCTCCTCCTGCGCCTGTTAACGTGACGCCGACGGCGACCCCAGGAGGAAAATCGGCAAATAAT
GTTCTGGCTATTGTGCTGCCTATCATTGCTGCAATTCTGGCTATCAGTACCGTTTGTCTCTGTTATTTGA
GGAGGAGGAGAAGGAGAAGACCAGCGAGCACTGAGCAAGCACATTATTCGACTAATCATGAAGACATAGA
CAGCATTGATTCACTTATCATTGATCTATCAACCTTACGCGATGCGACAAATAACTTTGCTGAGGCTAAT
AAGCTTGGTGAGGGAGGATTTGGTGCAGTTTATAAGGGAGACCTTCCTGATGGTCAAGAAATAGCTGTGA
AGAGGCTCTCCAGGAATTCAGGGCAAGGAATAGGGGAGCTCAAGAATGAGCTTGTTTTGGTCGCCAAGCT
TCAACATAAGAATCTTGTCAGGCTTGTTGGCGTATGCTTGCAAGAGCATGAGAAACTGCTTGTGTACGAA
TACATGCCCAATAGAAGCATTGACACCATTCTTTTTGATCCTGAGAGAAAAAAGGAGCTAGACTGGGGAA
AGAGATTAAAGATAATAAATGGGATTGCTCGAGGATTGCAGTATCTTCATGAAGATTCACAGCTGAGAAT
AATCCACCGGGACCTCAAAGCTAGCAATGTTCTGTTAGACTCTGATTACACTCCGAAGATTTCAGACTTT
GGCTTGGCAAGGCTATTTGGAGCAGATCAATCACGGGAGGTCACAAACCGTGTTGTTGGAACATATGGAT
ACATGGCCCCGGAGTATGCAATGCGCGGTCACTATTCTATAAAATCGGATGTGTTCAGCTTTGGCATTTT
GATGTTAGAATTTGTGACCGGACGACGAAGCAGTGGCTCCTATAACTTTGACGAGTCTGTCGATCTCTTG
AGCCTCATATGGGAACACTGGAGCACGGGGACAATTTCAGAGATCATAGACGCATCTCTGAGAAGTCATG
CGCCAGGAGACCAGATGGTGAAGATTTTTCACATTGGGCTGCTCTGTGTTCAAGATAACCCAGCTGATAG
GCCTATGATGTCGACAGTAAATGTCATGCTTAGCAGTAACACCGTGTCCCTCCAGTCTCCATCCAAGCCA
TCATTTTTCATCACCAAGAGCGGCACATACTCGACTCCATACTCGGAGTCGTCATACCCTATGGCTTCCC
AGTCGACCGCTAAGTCAGCTATGGCTTCACCAAATGAAGTTTCAATCACAGAGCTTGAACCAAGATGA
>TaCRK_15_B.2_TraesCS2B03G0584300.2
ATGGCGACTCGCCACGGCACGTTCTACCGCCTCGCCGCCACAATCCTCATTGCATTCCTCCTCACACCAC
TGACCGCGGCCCAGCCGCCGTGGCAGATCTGCGGCAAGAGCGGCAACTATGCGGCGAACGACACCTATCA
ATCCAACATCCGGCAGCTCTCCGCCACCCTCCCCAAGAACGCCTCCGCCTCCCGGACGCTTTTCGCCACC
GGCAGCATCGGTTCCCTACCGGACATCGCCTACGCCCTCGCGCTCTGCCGCGGCGACGGCAACGCCTCCG
CCTGCGAGGCCTGCGTCACCACCGCCTTCCAGGACGCGCAGCAGCTCTGCGCCTTCAACAAGGACGCCAC
CGTCATCTACGACCCCTGTTACCTCCGCTTCTCCAACCAGAACTTCCTCGCCACAACCAGCAACGACAAC
CTCATCATCCTCAAGAACTCGCAGAGCGTGAGCTCGCCGGTGGACGTGTTCGACGCCGCCGTCCAAACGC
TCCTCAACGCCACCGGGGACTACGCGGCGGCAAACTCGTCCAGGCGGTTCGCCACGGGAGAGGAGGGCTT
CGACACCGTCTACGGGCTCGTGCAGTGCACGCCCGACATGTCACCGGCCGATTGCCGGAGCTGCCTCGGA
GACATAATTACGCAGATGCCGCGGGATCTCAGCGGGAGCATAGGCGGGAGGTTGATTGGGGTGCGGTGCA
ATTTCAGGTACGAGGTGGTTCCTTTCTTCTCCGGAAGCCCGACGCTGCGGTTGCCAGCACCTCCAGCGCC
GCCGGCTCCTCCTCCTGCGCCTGTTAACGTGACGCCGACGGCGACCCCAGGAGGAAAATCGGCAAATAAT
GTTCTGGCTATTGTGCTGCCTATCATTGCTGCAATTCTGGCTATCAGTACCGTTTGTCTCTGTTATTTGA
GGAGGAGGAGAAGGAGAAGACCAGCGAGCACTGAGCAAGCACATTATTCGACTAATCATGAAGACATAGA
CAGCATTGATTCACTTATCATTGATCTATCAACCTTACGCGATGCGACAAATAACTTTGCTGAGGCTAAT
AAGCTTGGTGAGGGAGGATTTGGTGCAGTTTATAAGGGAGACCTTCCTGATGGTCAAGAAATAGCTGTGA
AGAGGCTCTCCAGGAATTCAGGGCAAGGAATAGGGGAGCTCAAGAATGAGCTTGTTTTGGTCGCCAAGCT
TCAACATAAGAATCTTGTCAGGCTTGTTGGCGTATGCTTGCAAGAGCATGAGAAACTGCTTGTATCCTGA
>TaCRK_16_B.1_TraesCS2B03G0584600.1
ATGGCAACGGGCCACCGCGCCCTCGCCAATCTCACTGCCGTGCTCCTCGCGCCCATCTTCTTCGTGTGGC
TGGCTGCCGCGCAACCACAGGTGTGCGGTGACAGCGGGAGCTACTCGGCGAACAGCACTTACCAGTCCAA
CCTCGGGCAGCTCTCCGTCAGCCTCCCCAAGAACGCATCCGCGTCCCCAACGCTCTTCGCCACCGGCAGT
GTGGGCTCCGTGCCGGACATCGTCTACGCCCTCGCGCTCTGCCGCGGCGACACCAACGCCTCCGCCTGCG
CGGCCTGCGTCACCACCGCCTTCCAGGACGCGCAGCAGCTCTGCGCCTTCAGCAAGGACGCGTCCGTCTT
CTACGACCTCTGCCTCCTCCACTTCTCCAACCAGAACTTCCTGCCCGACACCGACGGGCGAGGCAACCAG
TTCATCTTCCAGACGGACGCGCGGAACGTGTCCGCGCCGGCGGTGGTGTTCGACAACGCCGTCGGCGTGC
TCCTGAACGCCACCGCCGACTACGCGTCCTCGAACTCGTCCAAGCGGTTTGCCACGGGCGAGGAGATGTT
CGACAGAGGCGGAATCCCCGCGATCTACGCGCTGGTGCAGTGCACGCCGGACTTGGCGCCGGCCGCCTGC
CGGAGTTGCCTCGGGGATATAATTCAGATGATGCCCAGGTATCTCAGCGGGGGGCAGAGCGGAAGGGCTT
TTTGGATCCGATGCAACTACCGGTACGAGTTGTATCCTTTCTTCTCAGGCAGCCCTCTTCTGCGGCTTCC
GGTGCCGGCATTTGCTGGAATGCCGCCGTCACCAGTGGACATTTCGCCGCCGTCACCGGTGGACATTTCA
CCGCCGTCGAATAAAAGAGGGCAGAAGGAAAGATCAGCAGCAAAGATCTCTGCATCGGTGGCCAGTACCA
TTGTCTTTGTATTAATACTTTCTGCTTCTGCTTTTATTTGCTTCAAGAAAAGAAAACCTTTGAAGAAGCA
GCCAGGACTGGCATTTCATAACGCTGCGAGAGGAAAATGTATGATCTTTGATTTACCTACACTGCAAGAG
GCAACAGAGAACTTCTCCGAGGAGAATAAGCTCGGAGAGGGCGGTTTTGGTACTGTGTACAAGGGAACAC
TTCCAGATGAGCAAGAAGTGGCAGTGAAAAGGCTTTCACAGACTAGTAGAGAGGGACTGAATCAGCTGCA
CAATGAAGTGCAAGTTTTGGCTCAGCTCCAGCACATAAAACTTGTCAGGTTACTGGGGTATTGCTCACAT
CAGAATGAAGTGATGCTTGTCTACGAGTTCGTAAAAAACGGGTGCCTCCACAACTTCCTGTTTGATGAAA
GGAAGGGAAGGAAATTAAATTGGAACCTGCGGTATAATATCATTGTTGGAATCGCCAAGGGAATATTGTA
TCTTCATGAAGACTCGAGCATAAGAATCATTCACCGGGATTTGAAGTCTAACAACATTTTGCTGGATGAG
AACATGAATCCAAAAATCGCAGACTTCGGGTTGGCAAGGCTGTTAGGAGGAGGCCATACTCAGACCAAGA
CAGCTAATGTTGCTGGAACATACGGTTATATGGCACCAGAGTATGCAATATTTGGAAACGTGTCTCCCAA
GATTGATATTTTCAGCTTCGGTGTTTTAATCCTCAAGATTGTAACTAGGAGAAAGAATAACAGTTCGGAT
GATTACAATAACACAGTGAATCTCCTAAGCGATGTATATAACTGCTGGACTAAGGATATGACATTGCAAA
TAGTTGACAAATCGCTCAATGTATACTCCAAAAGTGAAGTATTGCGCTGCATCCACATCGGTCTTCTTTG
CATCCAAGAGGATCCAGATGACAGACCGAACATATTCTCAGTTGTACTCATGCTAACCCGAGACAGAGTA
AAACTACAGCCACCACGACAACCAGCATTTTTCTTTGCGAGAGACTCCAGTTCAGTTTTCGAACATGCCA
GACATGGCAATTATATATACGACAAATCTGATGTGATTGTGGAGGATAATTTCTCAGTGAATGAGGTCAC
TAATACTGATCCCTATCCTAGATAA
>TaCRK_16_B.2_TraesCS2B03G0584600.2
ATGGCAACGGGCCACCGCGCCCTCGCCAATCTCACTGCCGTGCTCCTCGCGCCCATCTTCTTCGTGTGGC
TGGCTGCCGCGCAACCACAGGTGTGCGGTGACAGCGGGAGCTACTCGGCGAACAGCACTTACCAGTCCAA
CCTCGGGCAGCTCTCCGTCAGCCTCCCCAAGAACGCATCCGCGTCCCCAACGCTCTTCGCCACCGGCAGT
GTGGGCTCCGTGCCGGACATCGTCTACGCCCTCGCGCTCTGCCGCGGCGACACCAACGCCTCCGCCTGCG
CGGCCTGCGTCACCACCGCCTTCCAGGACGCGCAGCAGCTCTGCGCCTTCAGCAAGGACGCGTCCGTCTT
CTACGACCTCTGCCTCCTCCACTTCTCCAACCAGAACTTCCTGCCCGACACCGACGGGCGAGGCAACCAG
TTCATCTTCCAGACGGACGCGCGGAACGTGTCCGCGCCGGCGGTGGTGTTCGACAACGCCGTCGGCGTGC
TCCTGAACGCCACCGCCGACTACGCGTCCTCGAACTCGTCCAAGCGGTTTGCCACGGGCGAGGAGATGTT
CGACAGAGGCGGAATCCCCGCGATCTACGCGCTGGTGCAGTGCACGCCGGACTTGGCGCCGGCCGCCTGC
CGGAGTTGCCTCGGGGATATAATTCAGATGATGCCCAGGTATCTCAGCGGGGGGCAGAGCGGAAGGGCTT
TTTGGATCCGATGCAACTACCGGTACGAGTTGTATCCTTTCTTCTCAGGCAGCCCTCTTCTGCGGCTTCC
GGTGCCGGCATTTGCTGGAATGCCGCCGTCACCAGTGGACATTTCGCCGCCGTCACCGGTGGACATTTCA
CCGCCGTCGAATAAAAGAGGGCAGAAGGAAAGATCAGCAGCAAAGATCTCTGCATCGGTGGCCAGTACCA
TTGTCTTTGTATTAATACTTTCTGCTTCTGCTTTTATTTGCTTCAAGAAAAGAAAACCTTTGAAGAAGCA
GCCAGGACTGGCATTTCATAACGCTGCGAGAGGAAAATGTATGATCTTTGATTTACCTACACTGCAAGAG
GCAACAGAGAACTTCTCCGAGGAGAATAAGCTCGGAGAGGGCGGTTTTGGTACTGTGTACAAGGGAACAC
TTCCAGATGAGCAAGAAGTGGCAGTGAAAAGGCTTTCACAGACTAGTAGAGAGGGACTGAATCAGCTGCA
CAATGAAGTGCAAGTTTTGGCTCAGCTCCAGCACATAAAACTTGTCAGGTTACTGGGGTATTGCTCACAT
CAGAATGAAGTGATGCTTGTCTACGAGTTCGTAAAAAACGGGTGCCTCCACAACTTCCTGTTTGAGCGCC
ACATGATTAAGTTCCTGACTTTATTGAAACAGATGAAAGGAAGGGAAGGAAATTAA
>TaCRK_17_B.1_TraesCS2B03G0584900.1
ATGGCCTCGTCGCACTACCGCGGCCGCATCCCCTCCGACCTGGCCACCGCCGCTGCCCTCCTCCTTGCCT
TCCTCCTCCCGCCGCTGGCCGCTTCCCAGTGGCCCAACTGCGACAAGAACGGCAACTTTACCACGAACAG
CCCCTACCAAGCTAACATCCGGGCCCTCTCCAGCACCCTTCCCAAGAACGCCTCCTCCTCGCGGACGCTC
TTCGCGTTCGCCACCGTCGGCACCGTTCCGGACATCGTCTACGCGCTCGCGCTCTGCCGCGGCGACGCCA
ACGCCTCCGCCTGCGGCAACTGCGTGTCCAACGGCTTCAAGGACGCGCAGCAGCTCTGCCCCTACGTGGA
GGCGTTCGACGCCGCCGTGGGCGTCCTCATGAACGCCACCGCCGATTACGCGGCCGCGAACAACTCCAGG
CGGTTCGGCACCGGGGTGGAGGGTTTCGAGACGGTCGACAAGGGGAACCCCAAGATTTACGGTGTGGCGC
AGTGCAGGCCAGACATGGCACCAGGCGATTGCCGGACCTGCCTCGGAAATATCATCGCGATGAGGTCCCA
GTACTTAATCGGGAGGCAGGGTGGTAGGATTCTTGGATTGCGGTGCAACTACAGGTACGAGCAGTATTCC
TTCTTCACCGGGCCTTCTATGCTGCAGCTCCCGGCGCCATCCGTGGGGGCAGCTCCAGCTCCAGCGCCGG
CGAGCGTGAGGCCACCACCAGTCGGAGGAGAAAGCACAGGGAACAGAACGGCTAGAATTTTAGCTATTAC
ACTGCCGATAGTTGCTGCAATACTGGCCGCTGTTGTAATTTGCCTTTATCTATGGAGGAGGAAGAGCAAA
CCGGCGCGAAAGGCATCACTGTCATATCCAACTAATCCAGAGGACATACAGAGTATCGATTCACTCATTC
TCGATCTATCAACTCTACGAGCCGCAACAGATAACTTTGATGAAAGGAATAAACTTGGTGAAGGAGGGTT
TGGTGTGGTTTATAAGGGAATCCTTCCTGACAATGAAGAAATAGCAGTTAAAAGGCTCTCACAAAGTTCT
CGCCAAGGGATAGAGGAGCTGAAAAATGAGCTTGTTTTGGTTGCTAAGCTTCAACACAAGAATTTAGTGA
GACTTCTTGGTGTTTGCTTGGAGGAACAAGAAAAGTTACTTGCGTATGAATACATGCCCAACAAAAGCCT
TGACACCATTCTTTTTGATCCTGATAGGAGCAGTCAGCTAGATTGGGGGATGAGATTTAGGATAGTCAAT
GGGATTGCTCGAGGCTTACAATACCTTCATGAAGATTCTCAGCTGAAGATAATTCACCGGGACCTCAAAG
CGAGCAATGTTCTTTTAGACTCTGAATTTAATCCTAAAATTTCAGATTTTGGCTTAGCAAGGCTATTTGG
CAGTGACCAATCCCATGATGTCACCAACCGTGTCGTCGGAACCTATGGATACATGGCCCCTGAGTATGCT
ATGCGTGGGAATTACTCTATCAAGTCAGACGTGTTCAGCTTCGGCGTCTTGATTTTAGAAATTGTCACTG
GAAAAAGAAACAGCATCGCATATGACTCTGAGCAAGCTGTAGATCTCTTAAGTTTGGTGTGGGAGCACTG
GACGATGGGAACAATTGTAGAGATCATGGATTCGTCTATGACAAGCCATTCTCCTGGAGACCAGATGCTC
AAGTGCATGCACATCGGACTTCTGTGCGTTCAAGAAGACCCCGCTGATAGACCGATGATGTCGGTTGTGA
CTGTCATGCTAAGCAGCAGCACTGTGTCTCTCCAAGCTCCATCAAGGCCAGCATTTTGCATCCAAAAGAG
TGGCATGAACTACTCAGGCATGCACACGGATCCATATCCAGGAGTTACGCATTCTACCAGCAGATCACCT
ATGTCACCGAACGAAGTTTCGATTACTGAACTTGAGCCGAGATAA
>TaCRK_17_B.2_TraesCS2B03G0584900.2
ATGGCCTCGTCGCACTACCGCGGCCGCATCCCCTCCGACCTGGCCACCGCCGCTGCCCTCCTCCTTGCCT
TCCTCCTCCCGCCGCTGGCCGCTTCCCAGTGGCCCAACTGCGACAAGAACGGCAACTTTACCACGAACAG
CCCCTACCAAGCTAACATCCGGGCCCTCTCCAGCACCCTTCCCAAGAACGCCTCCTCCTCGCGGACGCTC
TTCGCGTTCGCCACCGTCGGCACCGTTCCGGACATCGTCTACGCGCTCGCGCTCTGCCGCGGCGACGCCA
ACGCCTCCGCCTGCGGCAACTGCGTGTCCAACGGCTTCAAGGACGCGCAGCAGCTCTGCCCCTACGAAAG
CACAGGGAACAGAACGGCTAGAATTTTAGCTATTACACTGCCGATAGTTGCTGCAATACTGGCCGCTGTT
GTAATTTGCCTTTATCTATGGAGGAGGAAGAGCAAACCGGCGCGAAAGGCATCACTGTCATATCCAACTA
ATCCAGAGGACATACAGAGTATCGATTCACTCATTCTCGATCTATCAACTCTACGAGCCGCAACAGATAA
CTTTGATGAAAGGAATAAACTTGGTGAAGGAGGGTTTGGTGTGGTTTATAAGGGAATCCTTCCTGACAAT
GAAGAAATAGCAGTTAAAAGGCTCTCACAAAGTTCTCGCCAAGGGATAGAGGAGCTGAAAAATGAGCTTG
TTTTGGTTGCTAAGCTTCAACACAAGAATTTAGTGAGACTTCTTGGTGTTTGCTTGGAGGAACAAGAAAA
GTTACTTGCGTATGAATACATGCCCAACAAAAGCCTTGACACCATTCTTTTTGATCCTGATAGGAGCAGT
CAGCTAGATTGGGGGATGAGATTTAGGATAGTCAATGGGATTGCTCGAGGCTTACAATACCTTCATGAAG
ATTCTCAGCTGAAGATAATTCACCGGGACCTCAAAGCGAGCAATGTTCTTTTAGACTCTGAATTTAATCC
TAAAATTTCAGATTTTGGCTTAGCAAGGCTATTTGGCAGTGACCAATCCCATGATGTCACCAACCGTGTC
GTCGGAACCTATGGATACATGGCCCCTGAGTATGCTATGCGTGGGAATTACTCTATCAAGTCAGACGTGT
TCAGCTTCGGCGTCTTGATTTTAGAAATTGTCACTGGAAAAAGAAACAGCATCGCATATGACTCTGAGCA
AGCTGTAGATCTCTTAAGTTTGGTGTGGGAGCACTGGACGATGGGAACAATTGTAGAGATCATGGATTCG
TCTATGACAAGCCATTCTCCTGGAGACCAGATGCTCAAGTGCATGCACATCGGACTTCTGTGCGTTCAAG
AAGACCCCGCTGATAGACCGATGATGTCGGTTGTGACTGTCATGCTAAGCAGCAGCACTGTGTCTCTCCA
AGCTCCATCAAGGCCAGCATTTTGCATCCAAAAGAGTGGCATGAACTACTCAGGCATGCACACGGATCCA
TATCCAGGAGTTACGCATTCTACCAGCAGATCACCTATGTCACCGAACGAAGTTTCGATTACTGAACTTG
AGCCGAGATAA
>TaCRK_17_B.3_TraesCS2B03G0584900.3
ATGGCCTCGTCGCACTACCGCGGCCGCATCCCCTCCGACCTGGCCACCGCCGCTGCCCTCCTCCTTGCCT
TCCTCCTCCCGCCGCTGGCCGCTTCCCAGTGGCCCAACTGCGACAAGAACGGCAACTTTACCACGAACAG
CCCCTACCAAGCTAACATCCGGGCCCTCTCCAGCACCCTTCCCAAGAACGCCTCCTCCTCGCGGACGCTC
TTCGCGTTCGCCACCGTCGGCACCGTTCCGGACATCGTCTACGCGCTCGCGCTCTGCCGCGGCGACGCCA
ACGCCTCCGCCTGCGGCAACTGCGTGTCCAACGGCTTCAAGGACGCGCAGCAGCTCTGCCCCTACGGTAA
GGACGCCGCCGTCTACTACGACCTCTGCTACGTTGCCTTCTCCAACCAGAACATCCTCTCCGCCACCGGC
GGCGGCAACAGCGTCCTCATACTGATGAGCGACAATAACGTGACCGCGCCAGTGGAGGCGTTCGACGCCG
CCGTGGGCGTCCTCATGAACGCCACCGCCGATTACGCGGCCGCGAACAACTCCAGGCGGTTCGGCACCGG
GGTGGAGGGTTTCGAGACGGTCGACAAGGGGAACCCCAAGATTTACGGTGTGGCGCAGTGCAGGCCAGAC
ATGGCACCAGGCGATTGCCGGACCTGCCTCGGAAATATCATCGCGATGAGGTCCCAGTACTTAATCGGGA
GGCAGGGTGGTAGGATTCTTGGATTGCGGTGCAACTACAGGTACGAGCAGTATTCCTTCTTCACCGGGCC
TTCTATGCTGCAGCTCCCGGCGCCATCCGTGGGGGCAGCTCCAGCTCCAGCGCCGGCGAGCGTGAGGCCA
CCACCAGTCGGAGGAGAAAGCACAGGGAACAGAACGGCTAGAATTTTAGCTATTACACTGCCGATAGTTG
CTGCAATACTGGCCGCTGTTGTAATTTGCCTTTATCTATGGAGGAGGAAGAGCAAACCGGCGCGAAAGGC
ATCACTGTCATATCCAACTAATCCAGAGGACATACAGAGTATCGATTCACTCATTCTCGATCTATCAACT
CTACGAGCCGCAACAGATAACTTTGATGAAAGGAATAAACTTGGTGAAGGAGGGTTTGGTGTGGTTTATA
AGGGAATCCTTCCTGACAATGAAGAAATAGCAGTTAAAAGGCTCTCACAAAGTTCTCGCCAAGGGATAGA
GGAGCTGAAAAATGAGCTTGTTTTGGTTGCTAAGCTTCAACACAAGAATTTAGTGAGACTTCTTGGTGTT
TGCTTGGAGGAACAAGAAAAGTTACTTGCGTATGAATACATGCCCAACAAAAGCCTTGACACCATTCTTT
TTGATCCTGATAGGAGCAGTCAGCTAGATTGGGGGATGAGATTTAGGATAGTCAATGGGATTGCTCGAGG
CTTACAATACCTTCATGAAGATTCTCAGCTGAAGATAATTCACCGGGACCTCAAAGCGAGCAATGTTCTT
TTAGACTCTGAATTTAATCCTAAAATTTCAGATTTTGGCTTAGCAAGGCTATTTGGCAGTGACCAATCCC
ATGATGTCACCAACCGTGTCGTCGGAACCTATGGATACATGGCCCCTGAGTATGCTATGCGTGGGAATTA
CTCTATCAAGTCAGACGTGTTCAGCTTCGGCGTCTTGATTTTAGAAATTGTCACTGGAAAAAGAAACAGC
ATCGCATATGACTCTGAGCAAGCTGTAGATCTCTTAAGTTTGGTGTGGGAGCACTGGACGATGGGAACAA
TTGTAGAGATCATGGATTCGTCTATGACAAGCCATTCTCCTGGAGACCAGATGCTCAAGTGCATGCACAT
CGGACTTCTGTGCGTTCAAGAAGACCCCGCTGATAGACCGATGATGTCGGTTGTGACTGTCATGCTAAGC
AGCAGCACTGTGTCTCTCCAAGCTCCATCAAGGCCAGCATTTTGCATCCAAAAGAGTGGCATGAACTACT
CAGGCATGCACACGGATCCATATCCAGGAGTTACGCATTCTACCAGCAGATCACCTATGTCACCGAACGA
AGTTTCGATTACTGAACTTGAGCCGAGATAA
>TaCRK_18_B.1_TraesCS2B03G0585300.1
ATGATCTCCCACAAACTCTGCTGCTGCGTCTCCATTCTCGTCGCCCCCTTCCTTGCACAGCTCGCCTCCG
GCGACGTGCTGTGGCAAGAATGCGACAACAGCCGGAACTACACGGCGAACAGCGGCTTCCAATCAAACCT
AAAGCAGCTCTCCACCACCCTCCCCACTGAATCCTCCTCATCTCCCACCCTCTTCGCTACCGCCGCCGTA
GGTGCCATCCCGGACACCGCGTACGCGCTCTCGCTCTGCCGTGGCGACACCACCAACGCCTCCGCCTGCG
GCGACTGCGTCGCCAACGCCTTCCGGGACGCGCAGCAGGTGTGCTCGTACAACATGGACGTGACCATCTA
CTACGACCCCTGCTACCTCCGCTTCTCCAACCAGAACTTCCTGACTTCCATCGACAACACCAAACGGCAC
ATCATGCCCAATGGCGAGAACGTGACGTCGCCGGCCGCAACGTTCGACGCCGCCGTGGGTGTTCTCCTTG
CTGCTGTCGCGGACTACGCAGCGTTGAACTCATCCAGGCGGTTTGGCACAGGGGTAGAGGACCTCGACGT
GAGCACCCCGAGAATCTATGCGATGGCGCAGTGCACGCCGGACATGGCACCGGCCGATTGCCGGAGCTGC
CTGGAGGGAATAGTAAGTGTGATGCCGAAGCACTTCAGCAGGCGGCAGGGAGGAAGGATCCTGGGTTTAC
GGTGCAACTACAGGTTTGAGCTATATCCTCCATTCTCGGACAGTCCGCTTCTACACCTCCCAGCACCGGC
CTCGGGCGTGACACCCTCGGTAGATGGAGATGGAGGAGGGAGAAGAAATAAACCAAGTACCATCCTACTG
GCCCTAGCAGTTGCACTGGCCGTTGTTTCTGCAGCATTGACTTTCACTATAGTTTGCTTTTGTGTAAGGA
GAAGGAGAAGACAACAAGAATTACCGTCACAACCATATTCTGGAAACTGGGAAAGCGTTCCAAACATCAA
TTTACCCATGCTAGATTTGTCAGCACTGGAAGTTGCAACAGAGAACTTTTCAGAAGGAAATAAGCTTGGT
GAAGGAGGGTTTGGTGCCGTTTACAAGGGATCCCTTGCTGATGGCCAAGAGATAGCAGTGAAGAGACTCT
CACAAGGTTCAGCACAAGGAATAGCAGAGCTAAAAACTGAGCTGGTATTGGTTGCTAAGCTTCAGCACAA
AAACCTTGTGAGGCTTATCGGCGTTTGTTTGGAAGAACACGAGAAGCTCGTTATCTACGAATACATGCCC
AATAGAAGCCTTGACACGATCCTCTTTGATCCTGAGAGGAGCAAGCATCTTGATTGGGGGAAGAGGTTCA
AGATAATAAATGGGATTGCCAGAGGTTTGCAATACGTTCATGAAGATTCTCAGTTGAAAATAATCCACAG
AGACCTCAAAGCAAGCAATGTTCTGTTAGACTCAGATTTGAATCCAAAGATTTCAGACTTCGGTTTGGCG
AGGTTGTTTGAAGGGGATCAATCAAAGGATGTCACAAACAGAGTTGTTGGGACGTTCGGATACATGGCAC
CTGAATATGTTGTTCGCGGGCACTATTCGACAAAATCAGACGTGTTCAGCTTCGGAATTCTGGTTTTAGA
GATCATAACAGGAAGAAGAAACTGTGGATCTTACAACTCCGAGCAATCCGTTGACCTCTTAAGTCTTATA
TGGGAACACTGGACCAGCGGAACGATCTTGGAGATAGCTGACCCGTCCCTTGCAAGCAGAAGCAGTGTTC
CCGAAGAGGAGATACTCACGTACGTGCACATCGGACTGATGTGCGTTCAGGAGAGCCCTGCGGACAGGCC
TACGATGTCACGGGCGAATGCGATCCTTAACAGCGACACCGTCTCGCTTCAGGCCCCGTCCAAGCCGGCT
TTCTGCATCCGGGCATGTACCGCCGGGCCGGAACCACGACACGGCGCCTCGCAAGGCCGTGGCAGGCCGG
CGGTGGTTTCACCAAACGAGGTTTCGCTCACGGAGCTTGTACCGAGATAA
>TaCRK_20_B.1_TraesCS2B03G0585700.1
ATGAAAGAGGCCGGCATGGTTGGCGTCCTGCCCTGCCTCCTCCTCCTCCTCCTCTTCCTGAAGCCGCGCG
CCAACGCTGCCGCCGCCGCCGCCTACTCCGAGTACTCGTGCAATGGCACCACCGGCAACTACACGGCGCG
CGACGCCTTCGGGGCCAACCTCGCGCGCCTCACCGCCGAGCTCCCCGCCTCCGCCTCCGCCTCTCCGTCC
CTCTACGCCTCGGCGGCCATCGGCGCCTCCCCTGACAAGGTCTTCGCCCTCGCGCTCTGCCGCGGCGACA
TCACGGACGCCAGGACGTGCTCCGGCTGCCTGGACAACGCGTTCAGGCAGCTACGGGGGCTCTGCGCCGG
CGAGAGGGACGCCACGTTCTACAACGACCTCTGCACCCTCCGCTACTCCGGCGAGGACTTCCTGGCGCGG
CCGGACGACAACAACCCGGTGATCAACGGCATGGACGTGAACGGGTCGACGTACGCCGCGTGGGACAGCC
GCAACGCCACGTCCCGGAGCTTCTTCCTGTCCCTGGTTGGCACGCTGTTCGGGGAGATGTCCATGTACGG
CGCGTACAACTCCTCGGTGCGCCGGTTTGCCAGCGCCATCATGTACATCAACCCGCAGCTGCCCACGGTG
TACGGCCTGGCGCAGTGCACGCCGGACCTCTCCCCGGGGCAGTGCTGGCACTGCTTCCTGGGCCTCCAGG
AGCAGACCCGCCAGTGGTACGATGGCCGCGAGGGCGGCCGCATCGTCGGCGTCCGGTGCAATATTCGCTA
TGAAGGCTACCAGTTCTACGACGGCATGGCCGACGTCAGGATCGGCACACACGGTGACTCATCTTCACCA
ACAGAAAGCAATGGAAGCAAGCACAGGCGGACCCTAATAATCGTTGTATGCGTGTCCGTTACGGTGTTCT
GTTCTATGTTGGTTGGCTGCCTTCTACTCATCAGAAGACTAAGAAAAGGAGCTGGAAACACGAAATTAGA
ACAAGGTCATAAGAGGAACAACTCGAAGACAGAGGAGGCGCTGAAGCTGTGGAAGATCGAAGAGAGCAGC
TCAGAGTTCACCTTGTACGACTTCCCTGAGCTCGCCGCTGCCACGGACAGTTTCTCCGAAGAGAACAAGC
TCGGACAAGGCGGCTTCGGTCCGGTTTACAAGGGGAAGTTTTCCGACGGGGCGGAGGTGGCGGTGAAGAG
GCTGGCGGCGCAGTCCGGGCAGGGGCTTGTGGAGTTCAAGAACGAGATCCAGCTCATCGCCAAGCTGCAG
CACACGAACCTCGTCAAGCTCGTGGGCTGCTGCGTGCAGGAGGAGGAGAAGATGCTGGTGTACGAGTACC
TGCCCAACCGAAGCCTAGACTTCTTTATCTTCGACCAAGAGCGAGGTCCCTTGCTGGACTGGCAGAAACG
GCGGCACATAATGGAAGGGATCGCGCAGGGGCTCCTGTACCTGCACAAGCACTCCCGGGTGCGCATCATT
CACCGGGACATGAAGGCCAGCAACATATTGCTGGACAAGGATCTCAACCCCAAGATCTCCGACTTCGGCA
TGGCCAGGATCTTCGGCTCCAACATGACGGAGGCCAACACCAACAGGGTGGTCGGCACCTACGGTTACAT
GGCACCTGAGTATGCTTCCGAGGGCCTCTTCTCGGTCAAGTCTGACGTCTTCAGCTTCGGCGTGTTGCTG
CTCGAGATAGTGAGCGGCAAGAGGAACAGCAGCGGCCACGGCCAGCACTACGGAGAATTCGTCAACCTCC
TCGGCTACGCATGGCAGCTGTGGAGGGATGGGAGAGCGTTCGAGCTGGTCGACCCGACGCTGGGCCACTG
CAGCGAGGTGGCGGACATCATGCGGTGCGTCAAGGTGGCGCTGCTTTGCGTGCAGGACAACGCCATGGAC
CGGCCGACGATGACCGACGTGACGGCGATGCTGGGGAACGACGGGGTGCCGCTGCCGGACCCGAGGCGGC
CGCCGCATTTCCACCTCCGGGTCACCAGCGACGATGAGGAGGACGGCGTGGGCGGGTCTGGGACGCGGAC
ACGCTCCACGCACTTCACCGGATCCTGCAGCACCAACGACGTGACCATCAGCACCATCGAGGAAGGGAGG
TGA
>TaCRK_25_B.1_TraesCS2B03G0586900.1
ATGCCACTATTATCTCTCTTAGTTCTCTTCCTCTCCTCGGCTTCGTCAGAAGGTCAGGCTCTCTGCAGCG
ACAATAATGGCGGCATGTACATGCCAAACAGCACCTACAAATCCAACCTTGTATCCCTCGCTGAACTACT
GTTTGCCAAAGCCACAGAGGATCACTCAGCTACTGGCACGGCTGGCATAGGACCAGACAAGGTCTATGGT
GCAGTGCTTTGTCGGGGTGATTCTGACGGCTCCGACTGTCGGAAGCACCTAACCAGGGCCCTTGATGAAG
CAATCAACAGCAAAGCTGGCAACTCTTACTCCCTCCAGAGTAACAACGTGACCTACTACTACGACCAATA
CCAGGCACAGATAAGCTTCTCCGACCAGGACTTCCTTTCCAACTTCAGTGACATGCCCGGGTGCACCGTG
AATACTAACCTGAATTCTGTGACGGCCACTGTAGTAACCGAGCGTTATGAAGACCTTGTCACCAAGCTGC
TGCATGCGCTTGCTGATGTTGTGGTGAGCCGAGCAGAAAAATATGCAGTCGGCAAAGTGTGGTTTGAGGA
GACAGGACAGACGGTGTATGGGCTGGCGCAGTGCATACGGGATATGCCATATGAGCGTTGCGTGGCATGC
CTGGATCGCATAATCTCTGGCAGGCAGAATAAGATCATTTCTGGCCAGATGGGGGCAGCATTTCTTGGGG
TGTGGTGCACATTGCGTTATGAGACGGACACACAGTTCTTTACTGATACCAAGATGCGGTCGCTCGATGC
GCTCCCAAGAAGTAAAACACACTTTTTTCGATGGAACAATGCAGTCTTGGTTGGCGTTGGAGGTTTCATA
CTAGTAATATCAATTTCTTGCTTGGTTTTTCATATCTGGGTCAAAACACAACGACGAAGAGAACAAACAA
TATTTAAACTAGGACAGCTGTATTTGTCAATACAAATTGCAATAAATCTTTGGAGGATGGGAGGAGCCAA
CCCAGAATTTTCACTTTATGATTTCTCCAAGATAAAAGAAGCTACAAATAACTTCTCAATTGGTAACAAA
CTGGGACAAGGTGGCTTTGGTCCTGTATATAAGGGCCGATTAAGAAATGGACACAAAATAGCAGTCAAGA
GACTGGAAACATCTTCTTTGCAAGGTTTACTGGAATTCCAAAACGAAATTCAACTTATAGCAAAGGTTCA
ACACAAAAATCTCGTTAAACTGCTGGGATGTTGCACTCAAGGAGATCGAGAAAAGATGCTTGTATATGAA
TACATGGAAAACAAAAGCCTAGACTACTTCATCTTTGATACCATTAAAGGAAGGCGATTAAACTGGTCAA
AACGTTTGCGCATAATTGATGGGACAGCTCAAGGTCTTCTTTATCTTCACAACTACTCACGAATATGCAT
TGTTCATAGGGATTTGAAAGCAAGTAACATTCTCTTGGATAGTGTCATGAATCCAAAAATATCTGATTTC
GGAGTGGCCAGAATATTCTGCTCAAATATGGCAGAGTCAAATACCACCAGAATAGTGGGAACACATGGCT
ATATACCTCCGGAGTATGCTTTTGAGGGGGTTTGCTCGATCAAGACAGATGTATTTAGCTTTGGCGTATT
GATTCTGGAAATAATAAGTGGAAAGAGGACAGCCCAGTTCTATCGATACAATGGGAAACTATACAATCTC
ATTGCATATGCCTGGCAACTTTGGATAGATGGAAAATGGAGTGAGATGGCTTATTGTCCAGCAGAGAACG
AAAATCAAGAGATAGAGAGGTGCGTTCATGTGGCACTTTTATGTGTTCAAGAAAGTGCAGAGGATCGACC
AACTATGGAGCATGTTGTCACAATGCTAAACACCAAGAGCATGAGCTTACCTCCACCTAAGCAACCAGCT
TACTTCCATGTAAATCCGAGTGAGCAAGAAGTTTCATCATGCAACATTACTATAAGCATCACATTAGAGA
GATAA
>TaCRK_26_B.1_TraesCS2B03G1544300.1
ATGACACTGGGAAGACCCTCATTTTCTTCATTCTTGTTCCTTTGTTCCCATGTTCTGCTGGCTGCATTCC
ACACTACCTGCGATGCAGCCCAGAGCTCACACCCAGTTCTACAGGTAAACTGCTCGACGTCGGGCAACTA
CACCTCTACCAGCACCTATGCCGCCAACCTGAACCAGTTCCTCGCCGCGCTCCCCGAGAAGGCCGTCCCC
AAGAATGGCGGTTTCTTCAACGGCACGGTTGGGGAGGGCCCAGACACTGTTTATGGCCTCGCAATGTGCT
CCGCGGACTACTCACGTTCTGACTGCGGTGACTGCCTTGCAGCCACAGCTAGCAGCGACGCTAATGGTCT
GCCGAACCTCTGCCCTGGGAGCACCACTGTGCTCGCCTGGTTCGAGCCGTGCCTCGTCCGCTACTCTGAC
ACCAACTTCTTTGGCACAGCTGAGATAGGTTCAATCTACACATCGGATGGTCCAAGCGCAGGTGCTGCGG
GGTTGCAGTACAGCAAGGACGTGCAGAGAAACTTGAAGGAGGCGACAGGGGGCGCGGTGGCCTCGCCGCA
GAGATTCGGAGCGTCTTCGACAGATCCATACACGTTGGTGCAGTGCACGTGGGATCTGTCGCCGGACCGG
TGCAAGCAGTGCCTGGACGTGCTGTCGGCCAATGCCTCCGGGGAGTGGACTTCCATGACAGTGTATGGCC
AGCGTAGGAGCTATAGCTGTGCTGTTAGGTACAGCAACAGCAGCTTCATGGTTGTGCCGTTGGGTGGTGC
GGCTGTTGCCCCTACACCGCAATCTGTTGAGCAAGCTACCACATCAGCTACTCAGTCGAGCGGGGCCACG
GGCAAAGGTTCTCTGACAATTGGCGTGGTGGGATCTGTACTGGGTGTAATTCTTCTGGCTTGTTTAGCAG
GTTTGATTTGGTATGTGCGATATGGACGGAACCAGCCTAACACAATAGGGCGTGCTGAAAAGTTCACTTA
CCAGCGATTGGCAGCTGCGACGCGTGACTTCGCAGTGGACCGAAAGCTTGGAGAGGGTGCCTTTGGCGCC
GTCTACAAAGGCACACTGATGCTGCGAGGAAGAGAAGTGGACGTGGCTATAAAAAAGAATGCGCATACTA
CGTCAGATCAAGCAAAGGCTGCCTTTTATAAAGAGGTTGAAATTATGAGCCCACTGAGCCATCGCAACAT
CATACGTCTTGTGGGCTGGTGCGACGAAAGGAACAGTCTCCTGCTTGTCTACGAACTAGTGGATGATCGC
AACCTTCAGGCTCGTCTTTATGGCCATGGTGCTCGTGTGGATGCGGAACTTTCCGGTGCAAGGGCTCCGG
GTTCAGCTCTTGATCTAGATTGGCACAAAAGGTACAACATACTGCATGGAATAGCCTCAGGTCTTGAGTA
CCTCCATAATAATTGTGCAAAGGCCGTCATGCATAGAGACATCAAGCCAGGTAATGTAATGTTGGATAGG
GACTCCAATGCTAAACTGTGTGACTTCGGGCTGGTGACACAACTCACCCACGCCATAACCTCGCGCTCAA
CAAACAACGTCATTGGAACACAAGGCTACATGGACCCAGCATACCAAAGCACCGGCCAGGTAACAAAGGG
TTCTGACGTCTACAGCTTTGGCGTGCTGTTGCTTGAGGTTGTATGTGGCGTGGCGCCAAACCTGATTGGA
AGTCCGCCAAAAAACAGCCTCATCGAGAAGGTCCGGGAGTGCTGTGAGAGAAATGCAATTCTTGACGCAG
CCGACCAACGGCTGAGGGGTAATTTTGATGAGGAAATTAAAGGAGTGTTGTTGATCGGGCTGCGTTGTGT
GGAAACAAGCCGTGGTGACCGTCCAAGTATACAAATTGTGTTGGCTGATCTAGTAAGCATTGCGGCTAAA
TCAACTTCACATAACCGTCGTACAAGCGCAGTGGTGGGTGCTGAGGTGTGA
>TaCRK_27_B.1_TraesCS2B03G1544700.1
ATGGCACTCCAACGACCTCCACTGTTGCTCCTTTGCTTCCATCTGCTGGCTGCATTACACACAACCTCCT
ATGCGGCCTTGAGCTCACACCTGCCGCAAGCCATGGACTGTTCAACGTCCGGGAACTACACCTCTACCAG
TGCCTACGCCGCCAACCTGAACAAATTCCTTGCTTCCCTCCCGGAGAAGACTATCTTCAAGAACGGTGGC
TTCATCAACGACACGGTCGGGGAGGGCACGGGCACTGTGTACGGCCTCGCAATGTGCTCCGCTGACTACT
CGCGCTCTGACTGCGGTGACTGCCTCGCGGCCGCTGCCAGCAGCAACGCTAATGGTCTGCCGAACCGCTG
CCCTGGGAGCACCACTGTGCTCGCCTGGTTCGACCCGTGCCTCGTCCGCTACTCTGACACCAACTTCTTT
GGCACCGCTCAGACAGGTGAAATCTACACGCTGAATGGTCCAAGAGCCATCTGGGAGCCGCTGCAGTACC
GTAACGACGTAGTCAGAAACTTGAACGAGTCGATAGCGGCCGCAGTGGCCTCGTCGCAGCGATTCGCGGC
ATCGTCGACGGATCCATACACGTTGGTTCAGTGCACGTGGGACCTGCCGCCGGACCAGTGCAAGCAGTGC
CTGGACGTGCTGACGGCCAATGCGTCGAAGGACTGGACATCCATGGCAGTAGATGGTAAGCGTAGGAGCT
ACAGCTGTTCTGTTAGGTACGGCAACACAAGCTTCGTGGTTGTGCCGTTCGGTGGTGCCCCTACGCCGCA
ATCTGTAGATCAAGCGACCACATCAGCTAATCAGTCGAGCAGCGCCGCGGGGAAAGGTTCTCTGACAGCT
GGCGTGGTGGGTTCTGTAGTTGGCCTAATTTTGTTGGCTTGTGCATGTTTGATTTGGTATCGACGGAATG
GCACAGCAGGGAATGAACGAAAGTTTTTTCGTTTGCATAAGACACAGACGGACACGCAAACGCTAGCACA
CCCAAATGCTCACAAATTCACTTACCAACAATTGGTGGGTGCAACCCGTGACTTCGCAGACACGCGAAGG
CTTGGACAGGGTGCCTTTGGTGTTGTCTATAAAGGTGCAGTGATGGTGCAAGACAAAGAGGTGGACGTGG
CTATAAAAACGGCACTTGTTGTGTCAGATGAAGCTAGGGCTGCCTTTAAGAACGAGGTTGAGATTATGAG
CCCGCTGAACCATTCCAACATTATACGTCTTGTGGGTTCGTGCGACGAAGAGGACAATCTCTTGCTTGTT
TACGAACTAGTGGAGGATCGCAACCTTCAGGCTCGGCTTTATGGCCGTGGTGCTCGTGTGGACGCAGAAC
TAACCGGTGTAAGGGCTCGGGGTTCAAGCCTTGATCTAGATTGGCGGAAAAGGTATAACATACTGCTTGG
AATAACCTGGGGTCTTGAATACCTCCATGCTAAATGCGCTAAATGTGTCCTGCATAGGGACATCAAGCCA
GGCAATGTGATGCTGGATAGGGACTCCAATGCTAAACTGTGTGACTTCGGGCTGGTGACGCAACTCACCC
ACGCAATAACCTCACGCTCGACGAACAACATCATTGGAACACAAGTCTACATGGACCCAGCATACCGGAA
CACCGGGAAGATAACTAAGGAATCTGATGTGTACAGCTTCGGTGTGCTGTTGCTTGAGGTTGTATGTGGC
GAGGAGCCAGTCCTAATTGACGGCGCTGGGAAAAACAGCCTCATCGAGAAGGTCCGAGAATGTGAGAAGA
GAAATGCAATTCTCGATGCAGCTGACCAACAACTAAGGGGCGAGTTTGATGAGGAAATCAAAGCAGCACT
ATCGATTGGGCTCTGTTGTGTCGAAACAAGACGTGGTGACCGTCCAACAATCCAAATTGTGTTGGGCCGG
TTATTAAGCCTGACCGGCAAATTAGCTTCCAATAACCGCCATCCAAACGCAGTCTGTGATGAGGTGTGA
>TaCRK_22_B.1_TraesCS2B03G1559100.1
ATGAAAGAGGCCGGCATGGTTGGCGTCATGCCCTGCCTCCTCCTTCTCCTCTTCCTAGAGCTGCGCGCCG
TCGCCGCCGCCTACTCGGAGTACTCATGCAATGGCACCACCGGCAACTACACGGCGAGCGACGCCTTCGG
GGCTAACCTCGCGCGCCTCACCGCCGAGCTCCCCATCAACGCGTCCACCTCTCCATCCCTCTACGCCTCG
GCGGCCATCGGCACCTCCTCGGAGAAAGTCTCCGCCCTCGCGCTCTGCCGCGGTGACATCACGGACGCCA
GCACGTGCTCTGGCTGCCTCGACAACGCATTCCAGCAGCTGAGGGCGCTCTGCGCCGGCGAGAGGGATGC
GACGTTCTACCACGACCTCTGCACCCTCCGCTACTCCGGCGAGGACTTCCTGGGGCGGCCGGAAGATAAC
AGCCCGGTCATAAACGCCATGGACGTGAACGGGTCGACGTTTGCTGCATGGGACAGCGGGAACGCGACGT
CCCGGAGCTTCTTCCTGTCCCTGGTTGGCACTCTATTCGGGGAGATGGCGATGTACGGCTCGTACAATTC
CACGGTGCGCCGGTTTGCCAGCGCCGTTATGTACGTCAACCCGCAGCTGCCGACGGTGTACGGCCTGGCG
CAGTGCACGCCGGACCTCTCCCCGGGGCAGTGCTGGCACTGCTTCCAGGGCCTCCAGGAGCAGACGCGCC
AGTGGTACGACGGCCGTGAGGGCGGCCGCATCATCGGCGTCCGGTGCAATATTCGCTATGAAAGCTACCA
GTTCTACGACGGCATGGCCGACGTCAGGATTGGCTTACAGGGTGGCTCATCTTCACCAACAGAAAGCAAT
GGAAGCAAGCACAGAAAGACCCTAATAGTCCTTCTATGTGTGTCCATTACGGTGTTCTGTTCTGTATTGG
TTTGCTGCCTTCTACTCATGAGAAGGCTAAGAAAAGGAGGTGGAAAGACAAAATTAGAACAAGCACATAA
GAGGAACAACTCCAAGACAGAGGAGGCTCTGAAGCTATGGAAGATCGAAGAGAGCAGCTCAGAATTCACC
TTGTACGACTTCCCTGAGCTCGCTGCTGCCACGGACAATTTCTCCGAAGAGAACAAGCTCGGACAAGGCG
GCTTCGGTCTGGTGTACAAGGGAATGTTTTGTGATGGAACCGAGGTGGCGGTTAAGAGGCTCGCGGCGCA
GTCTGTGCAGGGGCTTGTTGAGTTCAAGAACGAGATCCAGCTCATTGCCAAGCTGCAGCACACGAACCTC
GTCAAGCTCGTGGGTTGCTGCGTGCAGGAGGAGGAGAAGATGCTGGTGTACGAGTACATGCCCAACGGAA
GCCTAGACTTCTTTATCTTCGACCAAGAGAGAGGGCCCTTGTTGGACTGGAAAAAACGGCAACACATAAT
CGAAGGGATCGCGCAGGGGCTCCTGTACCTCCACAAGCACTCATGGGTGCGCATCATTCACCGGGACATG
AAGGCCAGCAACATATTGCTGGACAAAGATCTCAGCCCCAAGATCTCCGACTTCGGCATGGCCAGGATCT
TCGGCTCAAACGTGATGGAAGTCAACACCAACAGGGTTGTCGGCACCTACGGTTATATGGCACCTGAGTA
TGCTTCGGAGGGCCTCTTCTCGGTCAAGTCTGACGTCTTCAGCTTTGGTGTGTTGCTGCTGGAGATAGTG
AGCGGCAAGAGGAACAGCAGCGGTCACGGCCAACACTATGGAGAATTTGTCAACCTCCTCAGCTACGTAA
GCTTCTGCTGA
>TaCRK_28_D.1_TraesCS2D03G0007300.1
ATGGCCACCGTCGGCGTCGTCCTCCTGCTCCTCGTACTCACACGGTTCCTCGCGGCTGCCGATGTGTTCT
GCGACAACCTTAAGACCGTCTTGGTCACCCTCCCAAATAACACCTCCTCCTCCCCGGTACGCTTCGCCAC
TGCCGCCTTCGGCCAAGCCCCCGACATCGTCTACGCATTCGCGCTATGCCGCGGCGACATCGTCGGCGTC
GTCTTCAACGAGTCCTACTGCCGCGAGTGCGTCCGCAACATGACTGACAAGGTGCTGAACGCTGCGCCGC
GGGAGCAGTGCTACAAGGACACCTACCACGACTACGGCGACCGCTGTATCCTCGTCTACTCCAGAGACGA
CATCATCGCGCCGCCGTCTGGCGAAAACGGCGGCGATGACACGCCAGCCGAGAGATGGAACGACAAGAAC
GTCACCGGCGATGTGGATGACGTCCGCCTCATCACCAGCCTCACCCGCGAGCTTCTGGTGCAGACGGTGG
AGAAGGCGGCCAGCGCGGCGCCGCGGCGATTTGCCACCGGCATCATGGACAGCGGCACGACCTTCCCGAT
GGTGCGCTCCCTGGCACAGTGCAGACCAGACGCGTCCACCGTCGACTGCTTGGCGTGCCTGCGTCGTCTC
CTCGGCGTGGTCAACGCCACCATGTCCCTACGCATGGGAGCACAGATCAACGCCATACGGTGTTATTTCA
GGTACGAGGCGTATCGGTTCTATGGCGGTGAAGCAACGCTGCGCCTCACGCCACCGCCGGCGCCGTCGCT
AGCCCCGACTCCGGCAAAACGGAGGAGTATGAGCAAACTGTGGGCAATTCCCATAGTTATACTTCTTCTA
GCGGCAGCAGCATTTCTCTGCTTCATCTTTTGCTCCCGTCGGATTACAAGGAAAAGAAGAGGTAAAGCGG
GAGAGGAACAACTAGTTTGGCAAGGGAAGAATTCAGAGTTCTCCATGTTTGAGTTTGAACAGGTACTAGT
GGCCACAAATAACTTTTCAGAAGAAAACAAACTTGGACAATGTGGCTTTGGCACTGTCTACAAGGGCCAG
TTACCCGAGGGATCAGAGATAGCACTTAAGAGACTTGCTCCACATTCGGGTCAAGGTTTCACAGAGTTCA
AAAATGAAGTCCAGCTCATAGCCAAACTCAAGCATAAGAATTTGGTTAGGCTCTTAGGTTGTTGCTCTCA
TGAAGAGGAGAAGATATTGGTCTATGAATATTTGCCAAACACAAGCTTGGACTCGTTCATCTTTGATGAA
AATAAAAGAGCTTTGCTAGATTGGTCCACACTTGTAGCAATAATTCAAGGAATAGCTCATGGACTTCTTT
ACCTACATAAGCACTCCCAATTGCGCGTCGTACATCGAGATCTTAAACCGAGCAACATTCTCTTGGATAG
CGAAATGAAGCCGAAAATTTCGGATTTCGGGCTAGCAAAAATATTCAACTCAAATGGCAGTGAACAAAAC
ACTACAAGAAGAGTGTTTGGTACATACGGCTACATGCCCCCTGAGTATGCTTCGGAAGGCATCTTCTCTA
TTAAATCCGACGTCTTCAGCTTTGGTGTTATTATTTTTGAGATCATTAGTGGAAAGCGAAATTCTGGTGG
CCGACAATGTGGAGATTTCATCAATCTCCTTGGATATGCATGGCAATTATGGAAAGAGGGAAGATGGATT
GATCTCGCTGATGCATCATTGGTTACTAAGAGTAACCCGATAGAGATGATGAGATGCATTAACATAGCAT
TATTGTGTGTACAAGATAATGCATCTGATCGACCAACCACGGCAGATGTTGTTGCGATGCTAAGCAATGA
GAGAATGATCATGGCCGAGCCTAAACAACCAGCATATTTCAATGTAAGGGTGGAAAATCACGGGACATCT
TGTGCTCCCGAGTCATGCAGCATTAATGATATTACCATATCGGTCACAGTTCCTAAATAG
>TaCRK_29_D.1_TraesCS2D03G0007400.1
ATGCCGCTGCCGTCGGCAGCGGCAACGGCGCAGCTCTGTGGCAGCGGCGGCAACTACACGGCCAACAGCA
CCTACCAGTCCAACCTCGCCGTCGTCGCCGCCACCCTCCCCAACAAGGCGTCTTCCTCCTCGCAACTGTT
TGCCACCGCAACCGCCGGCCAAGTCACCGATGTGGTGTACGCGCTCGCGCTCTGCCGTGGCGACACCGTG
AACGCCACGGCGTGCAGGGACTGCGTCGCCGCATCGTTCCAGGAAGCTCAGCGGGCGTGCCCGTACCACC
TGGGCGCCACCGTCTACCACGACAACGGCGAGCAGCAGCAGCAGACGTGCGTCCTCGGCTTCTCCAGCGA
CGACCTCCTCGTCCCCAGCATCACCGAGAACGACACGCTCTTCCAGTCATTCCAAAATGACAGCTTCTTC
GGTGACCCTGGCACCGTCACTCCGGACGTGCACGACCTGCTCACACGGACGGCCCAGGACGCGGCCGCTG
CAGAGAGGCGGTTCGCCACCGCGGTCATGGACTCCGTTAGCACTGTTACCCGAACGCTCTACTCTCTGGC
TCAGTGCACGCCGGATCTGTCCACTGGCGACTGCCTGGCGTGCCTCCAGCGGATCATCAGCATGGTCAAC
ACCACCACGGCGGTGCGCCTGGGAGGACAGATCCTCGTGCTGCGCTGCAACATCAGGTTCGAGGTGAATA
TGTTCTACCAAGGCCAACCCATGCGGCGGGTCACTCCATCATCCATCACTCCGGTGCCGCCAGTCCCAAC
TACTACTACCACTACTGCTGCTACAGGAAAGAGACATGGAATCAAACCTTGGGTAATCGCCATATCTGTT
GCTGCTCCAGTAGCACTGGTCGCATTCTGCTTCATCGTTTGCTATCCTCGGCTCAGAAGAAGGTACATGA
AAGGTCAAGTGAGATTGCGAGAAAAGCGGCATACCCACGAGTTGCAAGGAGGAGATGAACATGTTTGGGA
AATGGAAGCAGAGTTCTCTGAGTTTTCTATCTTCGAATTTCATCAAATATTAGAGGCCACAAATAACTTT
TCTGAAGAAAATAAACTTGGCAAAGGTGGATTTGGCCCTGTTTATAAGGGCCACTTTCCCGATGGAATTG
AAATTGCAGTAAAGAGACTTGATTCACATTCCGGACAAGGTTTGATGGAGTTCAAAAATGAAGTTGAGCT
CATAGCCAAACTTCAACACATGAATTTGGTTAGGCTCTTGGGATGCTGCTCTCAAGCAGAGGAGAAAATA
TTGGTCTATGAATACTTGCCAAACAAAAGCTTGGACTTCTTCATCTTTGATAATAATAGAAAAGTTTTAA
TTGATTTGAACAAACGTCTTGAAATAATTGAAGGAATTGCAGAAGGACTTCTTTACCTACATATGCACTC
TCGGTTGTGTGTCATACATCGAGACCTTAAACCAAGCAACATTCTCCTGGACAACGAAATGAATCCTAAA
ATTTCAGACTTTGGACTAGCAAAAATATTTAGCTCTAACGCCGAAGGAATCATTACAAGAAGAGTGGCTG
GTACATATGGCTACATGGCTCCCGAGTATGCTTCTCAGGGCATCTTTTCCATCAAATCCGATGTATTCAG
CTTTGGTGTTTTAACTCTCGAGATCCTTAGTGGGAAAAGGAATTCTGGAAGCCATCAATGTGGAGATTTC
ATCTATCTCCTTGGATATGCTTGGCAATTATGGAAAGAGAGAAGATGGATCGAACTTGTTGAAACCTCAT
TGCTTCCCAATTGTCACTCGACAGTAATGATGAGGTGCGTTAACATCGCACTGTTGTGTGTACAAGAGAA
TGCAGTTGATCGTCCAACCATGTTGGATGTTGTTGCGATGCTAAGCAGCATGACTATGAATCTACCTGAG
CCTAAGCATCCAGCGTATTTCAATTTAATGGTGGGCAACGGAGAGTCATCTAAAACTACTGTACCATGTA
GTGTTAATGATGTAACCATATCTGCCACAACTCCTAGGTAG
>TaCRK_30_D.1_TraesCS2D03G0039500.1
ATGGCTCCACGGCGCCTTCTCCTCCTCCTGCTGCTGCTCCTCGCCGTTGCCGACGTCGCTGTAGAAGCAG
AGGGGCAGACGTACTTCCCGCTCTATCCTTACTGCTCGACCACGGACAACTACGCGGAGGACAGCCAGTA
CCGGTTCAACCTTCTCGCACTGTTCGGCGACCTCCCGTGGCGCGCCATCAGCAACCGTGGCTTCTACGCC
GGCACGGCCGGCGAAGCGCCCGACGAGGTGTTCGGCCTCATGGGGTGCTACGCGGACAGCAGCTGGACCG
CGTGCCACGACTGCCTCTACACGGCGGCCGCCGGGATACAGCTATCGTGCCGGTACAGCCGGGAGATGAA
GGGCGCCTACGACGCGTGCATCCTCCGCTACTCCAACCGGGCCTTCGTCTCCGTCGCCGACCTCAGCATC
GCCTTCAACACGTCGCTGGACTCCCACGTCGCCGACCCGGCCAGCATGAACGCCACCAGGTGGGACCTCA
TCACCCGGCTCGCGTGGGAGGCCTCGCGTTCGCCTCTGCGGTTCGCCAACGGGAGCGTGCCGTGCATGGT
GAACGGGGCCTCGCAGATGATGCACGGGCTGGCGCAGTGCACCAGGGACCTCAACGCCAGCGAGTGCAGC
AGGTGTCTTACGGAATTCGTGGCAGCCCTCTCGGATGTGCGCCCCGACAACATCAAAGGTGGCGTGAAAG
GCTACAGCTGCTACGTGGCGTACAGCATCGGTGAGGACCTCAAAATTACCATTCCACCACCACTTGCACA
GCCACCACCTGCCGAAGAAGCTACACCACTTTCTTCCCACCAAACCGGTACAAGGACACAACTGATGGCT
GGCGCGTATGCTAGTTCAGTTGCCATGGTTATTATCACCATGAATCTCTTGATTTGGTTTTTTATACGGC
GGAGGCTAAACCGCATGGCCAGAGAGGAAAAGGTAGATGCTTTTGACAATGATCCATTAGAAGACGACTT
CGAGAAAAGGACTGGGCCAAAGCGGTTTCTCTACAGCGATCTTGCCATTGCCACCGACAATTTCTCAGAT
GAGAAGAAGCTGGGGGAAGGAGGATTCGGATCGGTGTACAAAGGATTTTTGAAGGAGCTAAAAGTTGAGG
TAGCTATAAAAAAGGTGTCCAAGAGCTCCAAGCAAGGAAGGAAGGAGTACATCTCCGAGGTGAAGATCAT
AAGCCAGTTGAGGCATCGGAACCTCGTGCAACTCATTGGCTGGTGCCATTGTGGCGACGAGCTCTTGCTT
GTCTACGATATTATGCTCAACGGCAGCCTCGACACCCATCTTTACAGTTCAAACACTATATTATCGTGGC
CACTCAGGCATGAGATAGTGCTCGATTTAGGATCTGCACTCGTGTATCTACATCGGGACTGGGAGCAATG
TGTTCTGCACCGGGACATCAAGCCAAGCAACATCATGCTCGATGCGTCATTCCATGCAAAGCTTGGTGAT
TTTGGTTTGGCGCGGCTCGTGGACCACGGACGAGCACCATACACGACAGGTCTTGCAGGAACACTGGGCT
ACATGGACCCTGAGTGTATGGTCACAGGAAAGACCAGCGCCGAGTCTGATGTCTATAGCTTTGGTGTGGT
TCTCCTCGAGATCGCTTGTGGAAAGCAGCCAGCGGTAGCTTGTGAAGAAACCAAGGACGTAATTCACCTT
GTACAATGGGTATGGGATTCACTGGGAGGTGGAAGGATCCTTGATGCAGCAGATGTGCGGCTCGGCACGG
TGTTCCATGACCGTGAGATGGAGTGTGTGATGGTAGTTGGGCTCTGGTGCGCCCACCCTGACCTCAACCT
AAGGCCATCCATCAAGCAAGCTGTCAACGTGCTGCGGTTTGAGGCGCCACTGCCAAACCTACCCGCGAAA
ATGCCGGTAGCAACATTTAAGCCGACTTCTGATTCTATCATTTCCGCTTCTCAACTCTCAGGTGGCAGAT
AA
>TaCRK_31_D.1_TraesCS2D03G0100900.1
ATGCCGTCCGTGATGTCTTCCCCAGCGCCGGCCCTTGTGCTCCTTCTCCTCGCGGCAAGCATGGCAGATT
CCCAGGCGGGGCTAAACTGCAGCAACTCCTCCGCGTCTCCCTCCTCAGCACCATCACCACCAACGTCCAA
CACAACCAACAGCAGCGCGTACCGCAACAACGTCTTGAAGCTACTGGACGCCCTCCCCGAGGCCGTGCCG
CCCACAGGCTTCACCTCCCACTCCTTGGGCGCTAGTCCCGACCGTGCCTTCGTCCGCGGCCTCTGCCACG
TCGACTCCACACGGTCCGAGTGCCGCAAGAACCTGCAAGAAGCCGTTAACGACATCGGCCGTTACTGCGC
CTCCAGTCGGAGCGGGGCAGCGTTGTACGACAAGTGCTGCATCACCTACGCCGATACCAACGCCTCGATC
GGCTACGAGGATGTCTTCTCGGAGGTGTGGTATGAGGGCGACAAAGTGTCCGGCTCCGACCTGCTGGATA
GCTACGAGCGGACCTACCACTCGCTGATGGATGGCCTGGTGGCGCGGGTGGCCAGTGGCTCGGCGATGTT
CGCCACAGGGGAAGCTGTCTACGCACCCAGCGATCCGAATGGGAGGACGTACGGTCTCGTGGAGTGCATG
AGGGACCTCAGCGCCGCGGAGTGCCGCCGGTGCCTGCAGTTGTTGGTACCAAAGCTACCGCTCTGCTGCG
GAGGGACTGCGCAAAACTTCAACTGCCGACTTCAGGTTCAAGTATATGCCTTCTACGACCTGGCGCTCGA
CGCTCCGCCCCCGGCTGCTTCACCTGCACAGCAGCGGCCGATCTCCTCGCTCGGAAAGAGGAGATTACAA
CATGTCATCCTTGTTGTTGGGACACTATTCGTCATAGTCGTCGTGCTTGCTTGTGTTCGCAGACAGAGGA
AAAGGATCAAGGCGAATAAGGAACAACAAGATAACGCAGGAGAGGGCATGAACTATATTAGTCTGGAAGT
GTTAAGAGCTGCAACATCCAATTTTTCTATAAACAATAAACTAGGAGAGGGAGGATTCGGAGAGGTTTTT
AAGGGTGAATTGCAGAATGGAATGAAAATAGCCGTGAAAAGGCTGTCGAATAACTCAGCTCAAGGGTTTG
ATGAGCTAAAAAATGAGCTAGTGTTAGCTAACAGACTTAAGCACAAGAATCTGGTGCCGCTTCTTGGTGT
TTGCTTGCAAGAGAAACTGGTAGTGTATGAATATATGCCTAATGGAAGCCTACACACGAGCCTTTTCAAT
TCGGAGAAGGCACATCAATTGGACTGGATGAAAAGAAAGACAATCATCTCTGGAATTGCTCGAGGTCTAT
TGTATCTCCATGAGGAGTCTCGTCTAAAAGTCATACACCGTGATCTGAAGCCAAGCAACGTCTTACTGGA
CCTGGAAATGAACGCTAAAATTTCAGACTTTGGTTTGTCTAGAGCTTTCGGTGAAGATCAATCGATCGAT
ATAACAAAACGCCCTGTTGGTACACTTGGATACATGTCTCCGGAGTATGCATATCGCGGTCAAGTCTCTA
CAGAGTCAGACATGTACAGCTTCGGTGTCATGGTTATAGAGATTGTGACTGGTCGGAGGAACTATAGATC
ACTTGACGATGATACTGCCTCCAGATATCTGCCCAGCTACGTATGGGAAAAGTGGAGAGCTGGCTCGATG
GAAGAGGTGGTAGACCCTTCCCTAGGCGGGCGTTACCCAAAGAGCGAGTTGCTAAACTGCGTGCAAATCG
GGTTGCTATGCCTTCAAGTCAATCCCAGCTCCAGACCGGACGCGTCAGAGGTGGTCCTCATGCTCGACGG
CCACTCCACGTCCATGACTATGCGGACTCCCTCCAGGCCAGCGTTCTGCTTCCCACGACCTGGCGTTGTT
AACCCGGCGCTCGGTTATGCCACGACCAGCGGCCAGCTGCCTACCACCGTTTCAGACAACGGCATGACAA
TTTCCGATCTCCAGCCTAGGTAG
>TaCRK_11_D.1_TraesCS2D03G0468200.1
ATGGCCAAACCCCACCGCTGCTTCTCCCCGCACCTCGCCGGCGTCGCTGCCACCTTCCTCATCTCCGTCC
TCCACGCGCCACTCGCCGCCGCCGACGACGAGCCGCCTCCGTGGCCGATCTGCGGGCCCTATCCCCCCAG
CGGCAACTACACGCAGAACAGCACCTACCGGGCCAACATCGATCTTCTCTCCGCCACCCTCCCCAGGAAC
GCCTCCTTGTCTCCCGCGCTCTACGCCACCGGAGACGTCGGCGACGTGCCGGACATCGTCTACGGCCAGG
CGCTCTGCCGCGGCGACGTCGCCAACGCCTCCGCCTGCGAGGCCTGCGTCGCGGCCGCCTTCCGCGGCGC
GCGGCGGGCGTGCCCGCTCTACAAGGACGTCATCATCTTCTACGACCTCTGCCAGCTCCGCTTCTCCAAC
CGCAACTTCTTCCTCGACGACGACTACCTCGTCACCACCTACACGCTCCTGCGCTCGCGGGTCGTGGGCA
CGCCGGCGTTCGACGCCGCCGTCGGGCTGCTCCTCAACGCCACCGCGGACCACGCGGTGGAGGACTCCTC
CAGGCGGTTCGGCACGGGGGAAGAGGGCTTCGACGACAGGAGGAACCCCAAGATTTACGCGCTGGCGCAG
TGCGCGCCGGAAAAGACGGCGGACGTCTGCCGGAGCTGCCTCAACGTCATAATTGGGCAGCTGCCGAACT
CGTTCAGAGGCAGGACAGGAGGGGGCATGTTCGGGGTGTGGTGCAACTTCCGGTACGAGGTGTACCCTTT
CTTCCCCGGCCGTCCGCTGGTGCAGCTTCCCCGGTTCGTAGAGAGGCCGCCTGCTTCCGCGCCACCGGTG
ACCGGAGGAGAAGAGAAAAAGAGAAATAGTGCAGGTAAAGTTCTAGCTATTCTGATGCCTACAATTGCTG
TGATATTGGCCATCGCTGTGGTATACTTTTTCTGTTGGAGGAAGAGAAGACCTGAAGAAGATGCGTATCT
ACCTTCTACCTCAGATGATATTCAACACATCGATTCGCTTCTTCTCGATCTAGCAACACTGAGAATTGCC
ACCGATGACTTTGACAACAGCAAAATGCTTGGTAAAGGAGGATTTGGTATGGTTTATAAGGGAGTCCTAC
CTGACGGTGAAGAAATAGCCGTGAAAAGGCTTGGTCAGACTTCCAGACAAGGAATAGGAGAGCTGAAGAG
TGAACTGGTTCTGGTTGCCAAGCTTCACCACAAGAATCTTGTGAGACTTGTTGGTGTTTGCCTGGAAGAA
CAAGAGAAAATACTTGTTTATGAATATATGCCCAATAGAAGCCTTGATATGATTCTTTTTGATTCTGAAA
AAAACAAAGAGCTGGACTGGGGAAAGAGGTTCAAGATAATCAATGGAATCGCTCGAGGCTTGCAATACCT
CCACGAAGATTCTCAATTGAAGATAGTTCACCGTGACCTTAAAGCGAGCAATATACTACTAGATGTCGAC
TACAATCCTAAAATTTCCGACTTCGGCTTAGCGAAGATATTCGGAGGTGATCAATCAGAAGATGTGACTC
GTCGTATCGCCGGCACATACGGATACATGGCGCCGGAATACGCCATGCGCGGGCAGTATTCCAGCAAGTC
GGACGTGTTCAGCTTCGGCGTCTTGGTCCTGGAGATCGTCACAGGGAGAAGAAACAGTGGCTCATATAAC
ACTGAGCAAGACGTGGATCTCCTGAATCTTGTATGGGAGCACTGGACCCGGGGAAACGTCGTCGAGTTGA
TGGATCCATCCCTGAGCAACCATCCTCCCGTCGACCAGGTGCTCAAGTGCATCCACGTCGGGCTCCTGTG
CGTGCAGAGGAAACCGGCGAGCAGGCCGACGATGTCGTCGGTGAATATCATGTTCAGCAGCCACACCGTC
CGTCTCCCTTCTCTGTCCAGGCCGGCATTCTGCATCCAGGAGGTCAGTGTCAGTGGAACCTCGACTGCCT
ATTCGGAAGCATATCCGCTCACAGAAAATTCAACTGTGATGTCTTCGAACCAAGTGTCCATCACGGAGCT
TTCGCCAAGATGA
>TaCRK_11_D.2_TraesCS2D03G0468200.2
ATGGCCAAACCCCACCGCTGCTTCTCCCCGCACCTCGCCGGCGTCGCTGCCACCTTCCTCATCTCCGTCC
TCCACGCGCCACTCGCCGCCGCCGACGACGAGCCGCCTCCGTGGCCGATCTGCGGGCCCTATCCCCCCAG
CGGCAACTACACGCAGAACAGCACCTACCGGGCCAACATCGATCTTCTCTCCGCCACCCTCCCCAGGAAC
GCCTCCTTGTCTCCCGCGCTCTACGCCACCGGAGACGTCGGCGACGTGCCGGACATCGTCTACGGCCAGG
CGCTCTGCCGCGGCGACGTCGCCAACGCCTCCGCCTGCGAGGCCTGCGTCGCGGCCGCCTTCCGCGGCGC
GCGGCGGGCGTGCCCGCTCTACAAGGACGTCATCATCTTCTACGACCTCTGCCAGCTCCGCTTCTCCAAC
CGCAACTTCTTCCTCGACGACGACTACCTCGTCACCACCTACACGCTCCTGCGCTCGCGGGTCGTGGGCA
CGCCGGCGTTCGACGCCGCCGTCGGGCTGCTCCTCAACGCCACCGCGGACCACGCGGTGGAGGACTCCTC
CAGGCGGTTCGGCACGGGGGAAGAGGGCTTCGACGACAGGAGGAACCCCAAGATTTACGCGCTGGCGCAG
TGCGCGCCGGAAAAGACGGCGGACGTCTGCCGGAGCTGCCTCAACGTCATAATTGGGCAGCTGCCGAACT
CGTTCAGAGGCAGGACAGGAGGGGGCATGTTCGGGGTGTGGTGCAACTTCCGGTACGAGGTGTACCCTTT
CTTCCCCGGCCGTCCGCTGGTGCAGCTTCCCCGGTTCGTAGAGAGGCCGCCTGCTTCCGCGCCACCGGTG
ACCGGAGGAGAAGAGAAAAAGAGAAATAGTGCAGCTACCTCAGATGATATTCAACACATCGATTCGCTTC
TTCTCGATCTAGCAACACTGAGAATTGCCACCGATGACTTTGACAACAGCAAAATGCTTGGTAAAGGAGG
ATTTGGTATGGTTTATAAGGGAGTCCTACCTGACGGTGAAGAAATAGCCGTGAAAAGGCTTGGTCAGACT
TCCAGACAAGGAATAGGAGAGCTGAAGAGTGAACTGGTTCTGGTTGCCAAGCTTCACCACAAGAATCTTG
TGAGACTTGTTGGTGTTTGCCTGGAAGAACAAGAGAAAATACTTGTTTATGAATATATGCCCAATAGAAG
CCTTGATATGATTCTTTTTGATTCTGAAAAAAACAAAGAGCTGGACTGGGGAAAGAGGTTCAAGATAATC
AATGGAATCGCTCGAGGCTTGCAATACCTCCACGAAGATTCTCAATTGAAGATAGTTCACCGTGACCTTA
AAGCGAGCAATATACTACTAGATGTCGACTACAATCCTAAAATTTCCGACTTCGGCTTAGCGAAGATATT
CGGAGGTGATCAATCAGAAGATGTGACTCGTCGTATCGCCGGCACATACGGATACATGGCGCCGGAATAC
GCCATGCGCGGGCAGTATTCCAGCAAGTCGGACGTGTTCAGCTTCGGCGTCTTGGTCCTGGAGATCGTCA
CAGGGAGAAGAAACAGTGGCTCATATAACACTGAGCAAGACGTGGATCTCCTGAATCTTGTATGGGAGCA
CTGGACCCGGGGAAACGTCGTCGAGTTGATGGATCCATCCCTGAGCAACCATCCTCCCGTCGACCAGGTG
CTCAAGTGCATCCACGTCGGGCTCCTGTGCGTGCAGAGGAAACCGGCGAGCAGGCCGACGATGTCGTCGG
TGAATATCATGTTCAGCAGCCACACCGTCCGTCTCCCTTCTCTGTCCAGGCCGGCATTCTGCATCCAGGA
GGTCAGTGTCAGTGGAACCTCGACTGCCTATTCGGAAGCATATCCGCTCACAGAAAATTCAACTGTGATG
TCTTCGAACCAAGTGTCCATCACGGAGCTTTCGCCAAGATGA
>TaCRK_11_D.3_TraesCS2D03G0468200.3
ATGGCCAAACCCCACCGCTGCTTCTCCCCGCACCTCGCCGGCGTCGCTGCCACCTTCCTCATCTCCGTCC
TCCACGCGCCACTCGCCGCCGCCGACGACGAGCCGCCTCCGTGGCCGATCTGCGGGCCCTATCCCCCCAG
CGGCAACTACACGCAGAACAGCACCTACCGGGCCAACATCGATCTTCTCTCCGCCACCCTCCCCAGGAAC
GCCTCCTTGTCTCCCGCGCTCTACGCCACCGGAGACGTCGGCGACGTGCCGGACATCGTCTACGGCCAGG
CGCTCTGCCGCGGCGACGTCGCCAACGCCTCCGCCTGCGAGGCCTGCGTCGCGGCCGCCTTCCGCGGCGC
GCGGCGGGCGTGCCCGCTCTACAAGGACGTCATCATCTTCTACGACCTCTGCCAGCTCCGCTTCTCCAAC
CGCAACTTCTTCCTCGACGACGACTACCTCGTCACCACCTACACGCTCCTGCGCTCGCGGGTCGTGGGCA
CGCCGGCGTTCGACGCCGCCGTCGGGCTGCTCCTCAACGCCACCGCGGACCACGCGGTGGAGGACTCCTC
CAGGCGGTTCGGCACGGGGGAAGAGGGCTTCGACGACAGGAGGAACCCCAAGATTTACGCGCTGGCGCAG
TGCGCGCCGGAAAAGACGGCGGACGTCTGCCGGAGCTGCCTCAACGTCATAATTGGGCAGCTGCCGAACT
CGTTCAGAGGCAGGACAGGAGGGGGCATGTTCGGGGTGTGGTGCAACTTCCGGTACGAGGTGTACCCTTT
CTTCCCCGGCCGTCCGCTGGTGCAGCTTCCCCGGTTCGTAGAGAGGCCGCCTGCTTCCGCGCCACCGGTG
ACCGGAGGAGAAGAGAAAAAGAGAAATAGTGCAGGTAAAGTTCTAGCTATTCTGATGCCTACAATTGCTG
TGATATTGGCCATCGCTGTGGTATACTTTTTCTGTTGGAGGAAGAGAAGACCTGAAGAAGATGCGTATCT
ACCTTATGATATTCAACACATCGATTCGCTTCTTCTCGATCTAGCAACACTGAGAATTGCCACCGATGAC
TTTGACAACAGCAAAATGCTTGGTAAAGGAGGATTTGGTATGGTTTATAAGGGAGTCCTACCTGACGGTG
AAGAAATAGCCGTGAAAAGGCTTGGTCAGACTTCCAGACAAGGAATAGGAGAGCTGAAGAGTGAACTGGT
TCTGGTTGCCAAGCTTCACCACAAGAATCTTGTGAGACTTGTTGGTGTTTGCCTGGAAGAACAAGAGAAA
ATACTTGTTTATGAATATATGCCCAATAGAAGCCTTGATATGATTCTTTTTGATTCTGAAAAAAACAAAG
AGCTGGACTGGGGAAAGAGGTTCAAGATAATCAATGGAATCGCTCGAGGCTTGCAATACCTCCACGAAGA
TTCTCAATTGAAGATAGTTCACCGTGACCTTAAAGCGAGCAATATACTACTAGATGTCGACTACAATCCT
AAAATTTCCGACTTCGGCTTAGCGAAGATATTCGGAGGTGATCAATCAGAAGATGTGACTCGTCGTATCG
CCGGCACATACGGATACATGGCGCCGGAATACGCCATGCGCGGGCAGTATTCCAGCAAGTCGGACGTGTT
CAGCTTCGGCGTCTTGGTCCTGGAGATCGTCACAGGGAGAAGAAACAGTGGCTCATATAACACTGAGCAA
GACGTGGATCTCCTGAATCTTGTATGGGAGCACTGGACCCGGGGAAACGTCGTCGAGTTGATGGATCCAT
CCCTGAGCAACCATCCTCCCGTCGACCAGGTGCTCAAGTGCATCCACGTCGGGCTCCTGTGCGTGCAGAG
GAAACCGGCGAGCAGGCCGACGATGTCGTCGGTGAATATCATGTTCAGCAGCCACACCGTCCGTCTCCCT
TCTCTGTCCAGGCCGGCATTCTGCATCCAGGAGGTCAGTGTCAGTGGAACCTCGACTGCCTATTCGGAAG
CATATCCGCTCACAGAAAATTCAACTGTGATGTCTTCGAACCAAGTGTCCATCACGGAGCTTTCGCCAAG
ATGA
>TaCRK_11_D.4_TraesCS2D03G0468200.4
ATGGCCAAACCCCACCGCTGCTTCTCCCCGCACCTCGCCGGCGTCGCTGCCACCTTCCTCATCTCCGTCC
TCCACGCGCCACTCGCCGCCGCCGACGACGAGCCGCCTCCGTGGCCGATCTGCGGGCCCTATCCCCCCAG
CGGCAACTACACGCAGAACAGCACCTACCGGGCCAACATCGATCTTCTCTCCGCCACCCTCCCCAGGAAC
GCCTCCTTGTCTCCCGCGCTCTACGCCACCGGAGACGTCGGCGACGTGCCGGACATCGTCTACGGCCAGG
CGCTCTGCCGCGGCGACGTCGCCAACGCCTCCGCCTGCGAGGCCTGCGTCGCGGCCGCCTTCCGCGGCGC
GCGGCGGGCGTGCCCGCTCTACAAGGACGTCATCATCTTCTACGACCTCTGCCAGCTCCGCTTCTCCAAC
CGCAACTTCTTCCTCGACGACGACTACCTCGTCACCACCTACACGCTCCTGCGCTCGCGGGTCGTGGGCA
CGCCGGCGTTCGACGCCGCCGTCGGGCTGCTCCTCAACGCCACCGCGGACCACGCGGTGGAGGACTCCTC
CAGGCGGTTCGGCACGGGGGAAGAGGGCTTCGACGACAGGAGGAACCCCAAGATTTACGCGCTGGCGCAG
TGCGCGCCGGAAAAGACGGCGGACGTCTGCCGGAGCTGCCTCAACGTCATAATTGGGCAGCTGCCGAACT
CGTTCAGAGGCAGGACAGGAGGGGGCATGTTCGGGGTGTGGTGCAACTTCCGGTACGAGGTGTACCCTTT
CTTCCCCGGCCGTCCGCTGGTGCAGCTTCCCCGGTTCGTAGAGAGGCCGCCTGCTTCCGCGCCACCGGTG
ACCGGAGGAGAAGAGAAAAAGAGAAATAGTGCAGGTAAAGTTCTAGCTATTCTGATGCCTACAATTGCTG
TGATATTGGCCATCGCTGTGGTATACTTTTTCTGTTGGAGGAAGAGAAGACCTGAAGAAGATGCGTATCT
ACCTTCAACACTGAGAATTGCCACCGATGACTTTGACAACAGCAAAATGCTTGGTAAAGGAGGATTTGGT
ATGGTTTATAAGGGAGTCCTACCTGACGGTGAAGAAATAGCCGTGAAAAGGCTTGGTCAGACTTCCAGAC
AAGGAATAGGAGAGCTGAAGAGTGAACTGGTTCTGGTTGCCAAGCTTCACCACAAGAATCTTGTGAGACT
TGTTGGTGTTTGCCTGGAAGAACAAGAGAAAATACTTGTTTATGAATATATGCCCAATAGAAGCCTTGAT
ATGATTCTTTTTGATTCTGAAAAAAACAAAGAGCTGGACTGGGGAAAGAGGTTCAAGATAATCAATGGAA
TCGCTCGAGGCTTGCAATACCTCCACGAAGATTCTCAATTGAAGATAGTTCACCGTGACCTTAAAGCGAG
CAATATACTACTAGATGTCGACTACAATCCTAAAATTTCCGACTTCGGCTTAGCGAAGATATTCGGAGGT
GATCAATCAGAAGATGTGACTCGTCGTATCGCCGGCACATACGGATACATGGCGCCGGAATACGCCATGC
GCGGGCAGTATTCCAGCAAGTCGGACGTGTTCAGCTTCGGCGTCTTGGTCCTGGAGATCGTCACAGGGAG
AAGAAACAGTGGCTCATATAACACTGAGCAAGACGTGGATCTCCTGAATCTTGTATGGGAGCACTGGACC
CGGGGAAACGTCGTCGAGTTGATGGATCCATCCCTGAGCAACCATCCTCCCGTCGACCAGGTGCTCAAGT
GCATCCACGTCGGGCTCCTGTGCGTGCAGAGGAAACCGGCGAGCAGGCCGACGATGTCGTCGGTGAATAT
CATGTTCAGCAGCCACACCGTCCGTCTCCCTTCTCTGTCCAGGCCGGCATTCTGCATCCAGGAGGTCAGT
GTCAGTGGAACCTCGACTGCCTATTCGGAAGCATATCCGCTCACAGAAAATTCAACTGTGATGTCTTCGA
ACCAAGTGTCCATCACGGAGCTTTCGCCAAGATGA
>TaCRK_12_D.1_TraesCS2D03G0468300.1
ATGCGACGCAGCCTTGCTCTCTGTTACCACCTCACCGCCGCCCTCCTCCTCCTCGCGTTCCTCCACGCGC
CGCTCGCCGGCGCGCAGCCGCTCCCGTGGCAGCTCTGCGACTCCGCCGCCGGGAACTACACGGAGGGCAG
CGCCTACCAGGCCAACATACGCGCCCTCGCCGGCGGCCTCCCCAGGAACGCCTCCGCGTCCCCGGCGCTC
TTCGCCAAGGGCGCCGCCGGCGCCGCGCCGGACGCCGTCTACGCGCTCGCGCTCTGCCGCGGCGACACCA
ACGCCTCCTCCTGCGCGGCCTGCGTCGCCGCCGCCTTCCGGAACGCGCAGCAGCTCTGCGCCTTCAACCG
GCACGCCACCATGTTCGACGACCCCTGCATCCTCCGCTACTCCGGCCAGGACTTCCTGGCCAACGTCACC
GACAACAGCGGCAGGTTCGTCGCGTTCAACGGCAACAACGTCAGCGCGGGCGCGGCCGCGGCGGCGTTCG
ACGCCGCCTCCGGCCGGCTCGTCAACGCCACCGCCGACTATGCCGCCGGGGACCCGACCCGGCGGTTCGG
CACGGGGGAGGAGGGGTACGACGCGACGTACCCCAAGATTTACTCGCTGGCGCAGTGCACGCCGGACATG
GAGGCGGCCGACTGCCGGAGCTGCCTCAGGGACATAATCGAGAAGTTTACCCCACAGTACTTCGTCGGGA
AGCCGGGTGGGAGAGTGTTCGGCGTGCGATGCAACTTCCGGTTCGAGACCTACTCCTTCTTCTCCGGACG
CCCACTGCTGCAACTCCCGGACGTGCTGCCGCCTGCACCAGCGCCAGCGCCAGCGGCGGCCGAAGAAGAA
CGAACAAGAAATAGGACAGGGTTGATCTTGGCCATCACACTACCTATAGTTGCTGCACTACTTCTCATTT
CAACGTGCGTTTGCTTTTGGAGGAGGAGAAAATCGGCAGAAAGAAAGCCGTCAGTACCACTACCATCTAC
TAATCCAGATGACATCCAAAGCATCGATTCCCTCCTCCTCGACCTATCGACGCTGCGGGCTGCAACAGAT
AACTTCGCTGAGAGCAACAAGCTTGGCGAAGGAGGGTTCGGTGCGGTTTACAAGGGTGTCCTTTCTGAAG
GTGAAGAGATAGCCGTGAAGAGGCTGTCACAGAGCTCCACGCAAGGGATAGAAGAGCTGAAAACAGAGCT
GGTTCTGGTCGCTAAGCTTCAGCACAAGAACCTTGTCAGGCTCCTTGGCGTTTGCCTGGAAGGACAGGAG
AAGCTGCTCGTGTACGAGTACATGCCGAACCGGAGCCTCGACACCGTTCTATTCGGTACGTTCCATCGTC
GTTTTTTATATGAGAGCACTAGCAGTTCTGATCGTTTCCTCGTTGTTCCGTTGGCAGATGCAGAGAAAAG
CAGGGGCCTGGACTGGGGGAAGAGGCTCAAGATCGTGAACGGGGTTGCCCGGGGCCTGCAGTACCTCCAC
GAGGACTCCCAGCTGAGGATCGTCCACCGGGACCTCAAGGCCAGCAATGTGCTCCTGGACTCGGACTGCA
ACCCCAAGATCTCGGACTTCGGCCTGGCAAAGCTGTTCGGCTGGGATCAGTCGCAGGCCGTCACCAGCCA
CATCGCCGGAACATAG
>TaCRK_12_D.2_TraesCS2D03G0468300.2
ATGGCGACGGCGGCCATGCGCATGCGACGCAGCCTTGCTCTCTGTTACCACCTCACCGCCGCCCTCCTCC
TCCTCGCGTTCCTCCACGCGCCGCTCGCCGGCGCGCAGCCGCTCCCGTGGCAGCTCTGCGACTCCGCCGC
CGGGAACTACACGGAGGGCAGCGCCTACCAGGCCAACATACGCGCCCTCGCCGGCGGCCTCCCCAGGAAC
GCCTCCGCGTCCCCGGCGCTCTTCGCCAAGGGCGCCGCCGGCGCCGCGCCGGACGCCGTCTACGCGCTCG
CGCTCTGCCGCGGCGACACCAACGCCTCCTCCTGCGCGGCCTGCGTCGCCGCCGCCTTCCGGAACGCGCA
GCAGCTCTGCGCCTTCAACCGGCACGCCACCATGTTCGACGACCCCTGCATCCTCCGCTACTCCGGCCAG
GACTTCCTGGCCAACGTCACCGACAACAGCGGCAGGTTCGTCGCGTTCAACGGCAACAACGTCAGCGCGG
GCGCGGCCGCGGCGGCGTTCGACGCCGCCTCCGGCCGGCTCGTCAACGCCACCGCCGACTATGCCGCCGG
GGACCCGACCCGGCGGTTCGGCACGGGGGAGGAGGGGTACGACGCGACGTACCCCAAGATTTACTCGCTG
GCGCAGTGCACGCCGGACATGGAGGCGGCCGACTGCCGGAGCTGCCTCAGGGACATAATCGAGAAGTTTA
CCCCACAGTACTTCGTCGGGAAGCCGGGTGGGAGAGTGTTCGGCGTGCGATGCAACTTCCGGTTCGAGAC
CTACTCCTTCTTCTCCGGACGCCCACTGCTGCAACTCCCGGACGTGCTGCCGCCTGCACCAGCGCCAGCG
CCAGCGGCGGCCGAAGAAGATTCAGCTACTAATCCAGATGACATCCAAAGCATCGATTCCCTCCTCCTCG
ACCTATCGACGCTGCGGGCTGCAACAGATAACTTCGCTGAGAGCAACAAGCTTGGCGAAGGAGGGTTCGG
TGCGGTTTACAAGGGTGTCCTTTCTGAAGGTGAAGAGATAGCCGTGAAGAGGCTGTCACAGAGCTCCACG
CAAGGGATAGAAGAGCTGAAAACAGAGCTGGTTCTGGTCGCTAAGCTTCAGCACAAGAACCTTGTCAGGC
TCCTTGGCGTTTGCCTGGAAGGACAGGAGAAGCTGCTCGTGTACGAGTACATGCCGAACCGGAGCCTCGA
CACCGTTCTATTCGATGCAGAGAAAAGCAGGGGCCTGGACTGGGGGAAGAGGCTCAAGATCGTGAACGGG
GTTGCCCGGGGCCTGCAGTACCTCCACGAGGACTCCCAGCTGAGGATCGTCCACCGGGACCTCAAGGCCA
GCAATGTGCTCCTGGACTCGGACTGCAACCCCAAGATCTCGGACTTCGGCCTGGCAAAGCTGTTCGGCTG
GGATCAGTCGCAGGCCGTCACCAGCCACATCGCCGGAACATACGGATACATGGCGCCGGAGTACGCGATG
CGCGGGCAGTATTCCGTCAAGTCGGACGCCTTCAGCTTCGGCGTTCTGCTACTGGAGATCGTCACGGGGA
GGAAGAACAGCAGCTTCGCTAGCCCGGACTCGGAGCCATCCCTTGACCTCTTAAGCCTCGTATGGGAGCA
CTGGACTACCGGGACAGTCGAGGAGCTGGTGGATCCGTCCCTGGGAGGCCGTTCGCCGGGAGGCCAGATG
CTGAAGCTGGTCAACATCGGGTTGCTGTGCGTCCAGGACAGCCCCGCGGACCGGCCCACGATGTCGGCGG
TGAACGTCATGCTCAGCAGCAGCACGGTGTCTCTGCAGGCGCCGTCGAGGCCGACGTTCTGCGTCGACGA
CATGGAGGGTTTCTCGGGCATGTACTCGGGTGCGTATCCAAGGGGATCCCAGTCCACCGGGGACAGCAAG
CCCCAGGCAGCGATGTCGCCGTCGCCGAACGAGGTGTCACTCACGGAGATCGAACCAAGATGA
>TaCRK_12_D.3_TraesCS2D03G0468300.3
ATGCGACGCAGCCTTGCTCTCTGTTACCACCTCACCGCCGCCCTCCTCCTCCTCGCGTTCCTCCACGCGC
CGCTCGCCGGCGCGCAGCCGCTCCCGTGGCAGCTCTGCGACTCCGCCGCCGGGAACTACACGGAGGGCAG
CGCCTACCAGGCCAACATACGCGCCCTCGCCGGCGGCCTCCCCAGGAACGCCTCCGCGTCCCCGGCGCTC
TTCGCCAAGGGCGCCGCCGGCGCCGCGCCGGACGCCGTCTACGCGCTCGCGCTCTGCCGCGGCGACACCA
ACGCCTCCTCCTGCGCGGCCTGCGTCGCCGCCGCCTTCCGGAACGCGCAGCAGCTCTGCGCCTTCAACCG
GCACGCCACCATGTTCGACGACCCCTGCATCCTCCGCTACTCCGGCCAGGACTTCCTGGCCAACGTCACC
GACAACAGCGGCAGGTTCGTCGCGTTCAACGGCAACAACGTCAGCGCGGGCGCGGCCGCGGCGGCGTTCG
ACGCCGCCTCCGGCCGGCTCGTCAACGCCACCGCCGACTATGCCGCCGGGGACCCGACCCGGCGGTTCGG
CACGGGGGAGGAGGGGTACGACGCGACGTACCCCAAGATTTACTCGCTGGCGCAGTGCACGCCGGACATG
GAGGCGGCCGACTGCCGGAGCTGCCTCAGGGACATAATCGAGAAGTTTACCCCACAGTACTTCGTCGGGA
AGCCGGGTGGGAGAGTGTTCGGCGTGCGATGCAACTTCCGGTTCGAGACCTACTCCTTCTTCTCCGGACG
CCCACTGCTGCAACTCCCGGACGTGCTGCCGCCTGCACCAGCGCCAGCGCCAGCGGCGGCCGAAGAAGAA
CGAACAAGAAATAGGACAGGGTTGATCTTGGCCATCACACTACCTATAGTTGCTGCACTACTTCTCATTT
CAACGTGCGTTTGCTTTTGGAGGAGGAGAAAATCGGCAGAAAGAAAGCCGTCAGTACCACTACCATCTAC
TAATCCAGATGACATCCAAAGCATCGATTCCCTCCTCCTCGACCTATCGACGCTGCGGGCTGCAACAGAT
AACTTCGCTGAGAGCAACAAGCTTGGCGAAGGAGGGTTCGGTGCGGTTTACAAGGGTGTCCTTTCTGAAG
GTGAAGAGATAGCCGTGAAGAGGCTGTCACAGAGCTCCACGCAAGGGATAGAAGAGCTGAAAACAGAGCT
GGTTCTGGTCGCTAAGCTTCAGCACAAGAACCTTGTCAGGCTCCTTGGCGTTTGCCTGGAAGGACAGGAG
AAGCTGCTCGTGTACGAGTACATGCCGAACCGGAGCCTCGACACCGTTCTATTCGATGCAGAGAAAAGCA
GGGGCCTGGACTGGGGGAAGAGGCTCAAGATCGTGAACGGGGTTGCCCGGGGCCTGCAGTACCTCCACGA
GGACTCCCAGCTGAGGATCGTCCACCGGGACCTCAAGGCCAGCAATGTGCTCCTGGACTCGGACTGCAAC
CCCAAGATCTCGGACTTCGGCCTGGCAAAGCTGTTCGGCTGGGATCAGTCGCAGGCCGTCACCAGCCACA
TCGCCGGAACATACGGATACATGGCGCCGGAGTACGCGATGCGCGGGCAGTATTCCGTCAAGTCGGACGC
CTTCAGCTTCGGCGTTCTGCTACTGGAGATCGTCACGGGGAGGAAGAACAGCAGCTTCGCTAGCCCGGAC
TCGGAGCCATCCCTTGACCTCTTAAGCCTCGTATGGGAGCACTGGACTACCGGGACAGTCGAGGAGCTGG
TGGATCCGTCCCTGGGAGGCCGTTCGCCGGGAGGCCAGATGCTGAAGCTGGTCAACATCGGGTTGCTGTG
CGTCCAGGACAGCCCCGCGGACCGGCCCACGATGTCGGCGGTGAACGTCATGCTCAGCAGCAGCACGGTG
TCTCTGCAGGCGCCGTCGAGGCCGACGTTCTGCGTCGACGACATGGAGGGTTTCTCGGGCATGTACTCGG
GTGCGTATCCAAGGGGATCCCAGTCCACCGGGGACAGCAAGCCCCAGGCAGCGATGTCGCCGTCGCCGAA
CGAGGTGTCACTCACGGAGATCGAACCAAGATGA
>TaCRK_12_D.4_TraesCS2D03G0468300.4
ATGCGACGCAGCCTTGCTCTCTGTTACCACCTCACCGCCGCCCTCCTCCTCCTCGCGTTCCTCCACGCGC
CGCTCGCCGGCGCGCAGCCGCTCCCGTGGCAGCTCTGCGACTCCGCCGCCGGGAACTACACGGAGGGCAG
CGCCTACCAGGCCAACATACGCGCCCTCGCCGGCGGCCTCCCCAGGAACGCCTCCGCGTCCCCGGCGCTC
TTCGCCAAGGGCGCCGCCGGCGCCGCGCCGGACGCCGTCTACGCGCTCGCGCTCTGCCGCGGCGACACCA
ACGCCTCCTCCTGCGCGGCCTGCGTCGCCGCCGCCTTCCGGAACGCGCAGCAGCTCTGCGCCTTCAACCG
GCACGCCACCATGTTCGACGACCCCTGCATCCTCCGCTACTCCGGCCAGGACTTCCTGGCCAACGTCACC
GACAACAGCGGCAGGTTCGTCGCGTTCAACGGCAACAACGTCAGCGCGGGCGCGGCCGCGGCGGCGTTCG
ACGCCGCCTCCGGCCGGCTCGTCAACGCCACCGCCGACTATGCCGCCGGGGACCCGACCCGGCGGTTCGG
CACGGGGGAGGAGGGGTACGACGCGACGTACCCCAAGATTTACTCGCTGGCGCAGTGCACGCCGGACATG
GAGGCGGCCGACTGCCGGAGCTGCCTCAGGGACATAATCGAGAAGTTTACCCCACAGTACTTCGTCGGGA
AGCCGGGTGGGAGAGTGTTCGGCGTGCGATGCAACTTCCGGTTCGAGACCTACTCCTTCTTCTCCGGACG
CCCACTGCTGCAACTCCCGGACGTGCTGCCGCCTGCACCAGCGCCAGCGCCAGCGGCGGCCGAAGAAGAA
CGAACAAGAAATAGGACAGGGTTGATCTTGGCCATCACACTACCTATAGTTGCTGCACTACTTCTCATTT
CAACGTGCGTTTGCTTTTGGAGGAGGAGAAAATCGGCAGAAAGAAAGCCGTCAGTACCACTACCATATTC
AGCTACTAATCCAGATGACATCCAAAGCATCGATTCCCTCCTCCTCGACCTATCGACGCTGCGGGCTGCA
ACAGATAACTTCGCTGAGAGCAACAAGCTTGGCGAAGGAGGGTTCGGTGCGGTTTACAAGGGTGTCCTTT
CTGAAGGTGAAGAGATAGCCGTGAAGAGGCTGTCACAGAGCTCCACGCAAGGGATAGAAGAGCTGAAAAC
AGAGCTGGTTCTGGTCGCTAAGCTTCAGCACAAGAACCTTGTCAGGCTCCTTGGCGTTTGCCTGGAAGGA
CAGGAGAAGCTGCTCGTGTACGAGTACATGCCGAACCGGAGCCTCGACACCGTTCTATTCGATGCAGAGA
AAAGCAGGGGCCTGGACTGGGGGAAGAGGCTCAAGATCGTGAACGGGGTTGCCCGGGGCCTGCAGTACCT
CCACGAGGACTCCCAGCTGAGGATCGTCCACCGGGACCTCAAGGCCAGCAATGTGCTCCTGGACTCGGAC
TGCAACCCCAAGATCTCGGACTTCGGCCTGGCAAAGCTGTTCGGCTGGGATCAGTCGCAGGCCGTCACCA
GCCACATCGCCGGAACATACGGATACATGGCGCCGGAGTACGCGATGCGCGGGCAGTATTCCGTCAAGTC
GGACGCCTTCAGCTTCGGCGTTCTGCTACTGGAGATCGTCACGGGGAGGAAGAACAGCAGCTTCGCTAGC
CCGGACTCGGAGCCATCCCTTGACCTCTTAAGCCTCGTATGGGAGCACTGGACTACCGGGACAGTCGAGG
AGCTGGTGGATCCGTCCCTGGGAGGCCGTTCGCCGGGAGGCCAGATGCTGAAGCTGGTCAACATCGGGTT
GCTGTGCGTCCAGGACAGCCCCGCGGACCGGCCCACGATGTCGGCGGTGAACGTCATGCTCAGCAGCAGC
ACGGTGTCTCTGCAGGCGCCGTCGAGGCCGACGTTCTGCGTCGACGACATGGAGGGTTTCTCGGGCATGT
ACTCGGGTGCGTATCCAAGGGGATCCCAGTCCACCGGGGACAGCAAGCCCCAGGCAGCGATGTCGCCGTC
GCCGAACGAGGTGTCACTCACGGAGATCGAACCAAGATGA
>TaCRK_13_D.1_TraesCS2D03G0469400.1
ATGCTTCTGGCCGTCATCGCCGTCGTCCTGCTCCTGCTACCGCCGGCCATGCCGTTCGAGGACTTGTTGT
GCGATGGCAGCACCTACGCGCCCTACAGCACTTTCCAGGCGAGCCTCGACCTCGTCGCCGCGGCGCTCCC
CGGCAACGCCTCCTCCATGCCGTCCGGCTTCGCCACCGCCGAGGCCGGCACGCCGCCCAACCGGGCCTAC
GCCATGGCGCTCTGCCGCGGCGACGTGAACGCCTCCACCTGCGCCGCCTGCGTGGCCGCCGCATTCCGTG
CCGCCGGCGCGCAGGACAACTGCCCCAACAACACGGGCGCCACCATGTACGAGGACGTCTGCGTCCTTCG
GTTCTCCACCGTGCAGTTCCTCGACTTCCTCAGGGCCGACCAGTGGCAGCCCGGAGAGCTTACTTTTCAA
ATTACCCCGGCGTCTCGGAATGTCAAGTCGGCACAGGGAGCATGGTTCAGCGCCGCCGCCACGTCCATCC
TCACCGCGGTGGTCGACCACGCATTGGCCGTGGCGGGCAACTCGACGACCGCCAAGAAGTACTTCGCCAC
GGGGGTGCTGGACTTCGAGCCCAGGATTTACGGGCTCGCGCAGTGCCTCCCGGAGATGACGCCGTCGCAG
TGCCGGAGCTGCCTTGGGACCCTCCTCGTGCAAACAACGCCCATGCTCAGCACCAAGCCCCGATGGATCA
TGGCTTTTGTGGCCTGGTGCAACCTGAGGTACAGCGTGCGGCCGTTCTACGAGGGTCGGTCGATGCTGCA
GCTCCCGGCGCCACCACCGCCAGCAGTCGTGCCGCCATCTGTAACTCCAGAGTCTGGAGGAACAGGGAAG
AAAAAGAGTGCAGAAGGAATCTCTGCGGGCATTGGTTGTTCTGTGGTCTTCCTATTTCTTCTTTCGGTTT
TCGCTTTCGTTCGATTCAAGAGAAGGACTACTAAGCAATCAGAGGACGACCACCCATTCAAGAAAATTGT
GGGAGCACAATGCATGATCTTTGATTTATCGGCGCTGCAAGAGGCAACTGAAAACTTCTCGGAAAAGAAT
AAGCTTGGAGAAGGTGGTTTTGGCATTGTGTACAAGGGGATACTAGCAGATGGGCAGGAAATAGCAGTGA
AGAAGCTTTTGGGAGGAACAGGGAGTGGTTTGCATCAACTGCACAATGAGGTGCAGCTATTGGCAGAGCT
GCAGCATAAGAACCTTGTTAGATTACAGGGGTTTTGCTCGCATCGGGATGATACGCTGCTCGTTTATGAA
TATATCAAGAATGGGACCCTCGACAACTTTCTATTTGAAACTAACGAGGAAAATACACTGAGCTGGGAGC
AACAGTACAACATCGTTCTTGGGATTGCCAAGGGAATATTGTACCTTCACGAGGATTCAAGCATGAGGAT
CATCCACCGGGACCTGAAACCTAACAACATTCTCGTTGACGACGGCATGGATCCGAAAATCGCAGACTTT
GGACTTGCAAAGCTGCTAGGAGATGGTCATACTCATACTAAGACAGCTAGAGCTGTCGGAACACTAGGTT
ACATGGCACCGGAGTACGCAATACACGGACGCGTGTCGCCCAAGATCGATATTTTCAGCTTCGGTGTCTT
GGTCCTTGAAATTGTAACCAGGAGACGGAACAGCAGTTCTGACGATCGCGATGAAGTGAATCTTATTAGT
GATGTGTGGAACTGCTGGACGAAAGGGACGGTATCGCAGATGATAGACCGATCGCTGGATGAACACGCTC
GAAGCCAGGCATTACGATGTATCCACATCGGGTTGATGTGTGTCCAGTCGGACCCTGACGACAGGCCTTA
CATATCATCCGTCATTTTCATGTTAACCAGGGATAACACGGAGATTCAAGCACCTGCGCAACCTGCATTC
TTCTTTGGGAGAGAAGCCGCTTTAACTTCTCCGGCATATGACCGATCTGATTTCATCCTGGGACAGGATG
TCTCTGTGAATGCGGTTACAATTACTGAGCCGTATCCTAGGTAA
>TaCRK_14_D.1_TraesCS2D03G0469600.1
ATGGCTCACCACCCGGTCCTGTCCGTGGGCGTGGCCATCGTCGCCGTCGCACTGCTCGCTTCCCCCGCCG
CGGGAGTATACCCATGGACAATTTGCGGCCACAGCACCTACACGGCCAAGAGCCAGTACCTGGCCAACAT
CAACCGCATCGGCGCCACGCTTCCGAGGAACGCCTCCCGGTCGCCGGACCTGTTCGCCACAGCCCTGGTC
GGCGCCGTTCCGCAGCAAGTCTGGGCGCTGGCGCTCTGCCGCGGCGACGCCAACGCCTCCTACTGCCTCA
CCTGCCTCGACCAGGCCTTCCAGGACCTGCCCAACGCGTGCCCCTACAGCAGGGACAGCACCATCTACTA
CGACTCCTGCGTGCTCCACTACTCCAACATCCGGTCCCGCCCCGGCGACGACACCACCTACAACCCGACG
CTCCCGCTCCGCAACAACGTCAACGCCACGGCGGAGCCGGCCCGGTTCCAGCGCGTCGTGGCCGCGCTCT
TGAACGCCACCGTGAGCTACGCCGTCACCAACTCCACGCGGCTGTATGCGTCCGGGCAGGCCGACTTCGA
CCGGGAGCTCCCCAAGGTGTACGCCTGGGCGCAGTGCACACCTGACCTGACGCCGGCGCGGTGCCGGGAC
TGCCTCGCCGTGAACATCAAGACATGGGCGCCTGTGTTCACGGACTCCATCGGGGCCAGGATTCTTGGGA
TGAGGTGCAGCTACCGGTACGAAACAACGCCCTTCTTTGATGGCCCGGTGATGGTGCGGCTGGCAGGAAC
GTCGGCCAACTCTGCTGCACCGGCGTCGGCGCCTGCTGTGGTGCCCAACGTTTTGACGCCAGCGGCGGCG
GCCGGAGAAGGGAGAAAGTACAGTGTTCCTGGCATGGTTCTCATAGTTCTTCTTCCTACCGCAGCAGCCA
TAAACCTTGTCGTTTGCTTCCTTCTCTGGAGGAGGCGCCGGCCACTAGCAGAAGCAAATCAGCCATATCC
AGGTTATTCCGCCAAAGCCGAGGACATCGAAAGTGTGGACTCGATGCTGATCGACATCTCAACTTTACGA
GCTGCAACCGGAGATTTCGCGGAAACAAACAAGCTCGGCGAAGGTGGATTTGGTGCGGTGTACAAGGGTA
CTCTCCCGGACGGCGAAGAAATAGCAGTAAAGAGACTGTCGAAGAGCTCGGCACAAGGAGTGGAGGAGCT
GAAGAATGAGCTCGCCTTGGTTGCCAAGCTTAAGCACAAGAACCTGGTGAGGCTTGTGGGCGTCTGCCTA
GAGCAGCAGGAGAGGCTGCTCGTCTACGAGTTCCTCCCAAACCGGAGCCTCGATAAGATCCTATTCGACA
CGGAGAAACGCGAGCAGCTCGACTGGGGAAAGAGGTACAAGATCATACACGGGATTGCTCGAGGCCTGCA
GTACCTCCATGAAGACTCCCAGCTCAAAGTAGTCCACCGTGACCTCAAAGCCAGCAACATCTTGCTTGAC
ACCAACATGAACCCCAAGATCTCGGACTTCGGCCTCGCCAGGCTCTTCGGGCGAGACCAGACGCAGGCCG
TCACCAGCCGCGTCGTCGGAACATACGGGTACATGGCGCCGGAGTACGTGATGCGCGGGAACTACTCCGT
GAAGTCGGACGCGTTCAGCTTCGGGGTCATGGTGCTGGAGATCGTGACGGGCAGGAAGAACAACGACTGC
TACAACTCCCAGCAGTCTGAAGATCTCTTGACTACGATATGGGAGCACTGGACGGCCGGAACAGTGTTGG
CTACGGTGGACCCGAGCATCAGCAGCAGCTTCTCGGAGAGCGACGTCCGAAGGTGCGTCCACGTAGGGCT
TCTGTGCGTTCAGGGGAACCCGGCGGATCGGCCGGTGATGTCGTCGGTGGTCATGATGCTCGGAGGCGAA
ACAGTCTCTCTCAGCGCCCCGTCCAAGCCGGCGTTCTACGCGAGGAACGCCGGTGCCGATCACCCGGTCA
TCTCCTCCACTGTGTCCGTGCAGGATGGTCCTGGAGTGTCTATTTAA
>TaCRK_23_D.1_TraesCS2D03G0470000.1
ATGGCAATCCCGGAGGCCGGAGCTGTTGTCGATTGTGCAGCCAACTCGTGCTTGATCTACCATCTCTTCC
GCTTTCTGCCAGAGACAAGCATGCTCGGCGGCATCCTCGTTCTCGCGGCCGTGCTGCTGCCGCTGGCCGC
GCCCCAGGCGACGCAGTGGCAGTCCACGACATGCGCCAGCGGCGCCTACGCGGCCAACAGCACCTACCAG
ACCAACCTGGGCCTGCTCGCCGCGGCGCTACCGGCCAACGTCTCGGCCTCGCCGGCCGGCTTCGCCACGG
CCACCACATGCGTGGTGCCGGACCTCATCTCCGCGCTGGCGCTCTGCCGTGGCGACACCAACGCGTCGTC
CTGCCGCGCCTGCGTCGCGGCGGGCTTCCCCGGGGCGCAGCGCGGCTGCCCCAACAGCAAGGACGTCGCC
ATCTACCAGGACGGCTGCGTCCTCCGCTTCTCCGACCAGCGCTTCCTGGACTTCGTAGGCGTGGAATCCC
CCGCCGGCACCTACTCCACGGACGTGGGGAACCTCACAGCCCCAGCGGCCTGGTTCAACGCCGCCGCCCT
CGCGCTCCTGAACGCGACGGTCGACCAGGCCGTGGCCGCGACCGCGCGCGGCGACCCCGCCAAGAAGTAC
TTCGCCACGGGCGAGGGGAGCTTCGACGCGACCTACTACCCGAAGATTTACGGGCTGGCGCAGTGCGTGC
CGGAAATGACGGCCGCGCAGTGCCGGGGCTGCCTCGCTGGCTTCATCGGAGCCGCGCCGTGGTTCTTGTT
CCAGAACGGGAAGTCTGGCGGCCGAGCTCTTGGGGTCTGGTGCAACCTGAGGTACAGCGTGAGCCCGTTC
TACACGGGAGGCGCCATGGTGAAGCTCTCGGCGCCCGCAGCCGTGCTTTCTGTTGCTACCGCAGAGACGC
CAGCAGGGAGGAAAGGGAGAGTGGCAGGGATCTCTACAGGCGCCGCTTGTTTCGCTGTCCTGATGTTGAT
TCTTGCAGTCTTTGCTTTTATTCGCTCCAAGACAAGAAAGGCCAAGAAGCATGACGACTCATTTAACAAA
ATGGCAAGAGGGAAGTGCACTATCTACGATTTTCCGACGCTGCAAGAGGCAACCGGAAACTTCTCAGAGA
AGCACAAGCTTGGAGAAGGCGGTTTCGGAACTGTATACAAGGGGAACCTCCCAGACGGGCAGGAAATAGC
AGTGAAGAAACTTATAGATGGTGCTGGTGCTGGACATGGACTGGATCAGATACGGAATGAAGTGCTGGTA
TTGGCACAGCTCCAGCACAAGAACCTTGTTAGGTTGCTGGGGTTTTGCCTGCATCAGAAGGAGATGCTAC
TTGTCTACGAATACATCAGGAACGGGAGCCTCGACAACTTCCTTTTTGATGCAAGTCGAAGAAATACACT
AAACTGGGATGAAGAGTACAACATCATTCTCGGAATTGCCAAGGGCATAATGTATCTTCACGAGGACTCG
AGCGTAAGGATCATCCACCGAGACCTGAAAGCTAACAACATTCTGATTGATGATGCCATGGATCCGAAGA
TTGCGGACTTCGGGTTAGCTAGGCTGCAAGTCGGAGGCCATACTCAGACCATGACAGCTAGAGTTGTTGG
AACATACGGGTATATGGCGCCGGAGTATGCAATACACGGAAACGTGTCGCCAAAGATCGACATTTTCAGC
TTTGGTGTCTTGGTGCTTGAAATTGTAACCAAGAGGAGGAACTGCGGCTCAGATGATTGCGAGACGGATA
CGGTGAATCTCCTGAGCGATGTATGGACTTGTTGGAGCAAAGGGACGATATCACAGATGATTGATGAATC
ACTCGAAGGACACCCCCGAATCCAGGCGCTAAGATATATCCACATTGGGTTGCTGTGCGTCCAAGCTGAC
CCAGACGACAGGCCTGACATCCCATCCATCATTTTCATGTTGAGCAGGGAGGACATGGAGCTTCAGCCAC
CAGCACAGCCTGCATTCTTCTTCGGAGAAGACTCAAACTCACCTTCTCCGCCGTGCCAGCAGGGCATCTA
CGTGTACAACCGGTCTGAGGTGATCTTTGAAAATACTTCTGTGAATGAGCTCACAATTACTGACGCATAT
CCTAGATAA
>TaCRK_23_D.2_TraesCS2D03G0470000.2
ATGGCAATCCCGGAGGCCGGAGCTGTTGTCGATTGTGCAGCCAACTCGTGCTTGATCTACCATCTCTTCC
GCTTTCTGCCAGAGACAAGCATGCTCGGCGGCATCCTCGTTCTCGCGGCCGTGCTGCTGCCGCTGGCCGC
GCCCCAGGCGACGCAGTGGCAGTCCACGACATGCGCCAGCGGCGCCTACGCGGCCAACAGCACCTACCAG
ACCAACCTGGGCCTGCTCGCCGCGGCGCTACCGGCCAACGTCTCGGCCTCGCCGGCCGGCTTCGCCACGG
CCACCACATGCGTGGTGCCGGACCTCATCTCCGCGCTGGCGCTCTGCCGTGGCGACACCAACGCGTCGTC
CTGCCGCGCCTGCGTCGCGGCGGGCTTCCCCGGGGCGCAGCGCGGCTGCCCCAACAGCAAGGACGTCGCC
ATCTACCAGGACGGCTGCGTCCTCCGCTTCTCCGACCAGCGCTTCCTGGACTTCGTAGGCGTGGAATCCC
CCGCCGGCACCTACTCCACGGACGTGGGGAACCTCACAGCCCCAGCGGCCTGGTTCAACGCCGCCGCCCT
CGCGCTCCTGAACGCGACGGTCGACCAGGCCGTGGCCGCGACCGCGCGCGGCGACCCCGCCAAGAAGTAC
TTCGCCACGGGCGAGGGGAGCTTCGACGCGACCTACTACCCGAAGATTTACGGGCTGGCGCAGTGCGTGC
CGGAAATGACGGCCGCGCAGTGCCGGGGCTGCCTCGCTGGCTTCATCGGAGCCGCGCCGTGGTTCTTGTT
CCAGAACGGGAAGTCTGGCGGCCGAGCTCTTGGGGTCTGGTGCAACCTGAGGTACAGCGTGAGCCCGTTC
TACACGGGAGGCGCCATGGTGAAGCTCTCGGCGCCCGCAGCCGTGCTTTCTGTTGCTACCGCAGAGACGC
CAGCAGGGAGGAAAGGGAGAGTGGCAGGGATCTCTACAGGCGCCGCTTGTTTCGCTGTCCTGATGTTGAT
TCTTGCAGTCTTTGCTTTTATTCGCTCCAAGACAAGAAAGGCCAAGAAGCATGACGACTCATTTAACAAA
ATGGCAAGAGGGAAGTGCACTATCTACGATTTTCCGACGCTGCAAGAGGCAACCGGAAACTTCTCAGAGA
AGCACAAGCTTGGAGAAGGCGGTTTCGGAACTGTATACAAGGGGAACCTCCCAGACGGGCAGGAAATAGC
AGTGAAGAAACTTATAGATGGTGCTGGTGCTGGACATGGACTGGATCAGATACGGAATGAAGTGCTGGTA
TTGGCACAGCTCCAGCACAAGAACCTTGTTAGGTTGCTGGGGTTTTGCCTGCATCAGAAGGAGATGCTAC
TTGTCTACGAATACATCAGGAACGGGAGCCTCGACAACTTCCTTTTTGTAGATGCAAGTCGAAGAAATAC
ACTAAACTGGGATGAAGAGTACAACATCATTCTCGGAATTGCCAAGGGCATAATGTATCTTCACGAGGAC
TCGAGCGTAAGGATCATCCACCGAGACCTGAAAGCTAACAACATTCTGATTGATGATGCCATGGATCCGA
AGATTGCGGACTTCGGGTTAGCTAGGCTGCAAGTCGGAGGCCATACTCAGACCATGACAGCTAGAGTTGT
TGGAACATACGGGTATATGGCGCCGGAGTATGCAATACACGGAAACGTGTCGCCAAAGATCGACATTTTC
AGCTTTGGTGTCTTGGTGCTTGAAATTGTAACCAAGAGGAGGAACTGCGGCTCAGATGATTGCGAGACGG
ATACGGTGAATCTCCTGAGCGATGTATGGACTTGTTGGAGCAAAGGGACGATATCACAGATGATTGATGA
ATCACTCGAAGGACACCCCCGAATCCAGGCGCTAAGATATATCCACATTGGGTTGCTGTGCGTCCAAGCT
GACCCAGACGACAGGCCTGACATCCCATCCATCATTTTCATGTTGAGCAGGGAGGACATGGAGCTTCAGC
CACCAGCACAGCCTGCATTCTTCTTCGGAGAAGACTCAAACTCACCTTCTCCGCCGTGCCAGCAGGGCAT
CTACGTGTACAACCGGTCTGAGGTGATCTTTGAAAATACTTCTGTGAATGAGCTCACAATTACTGACGCA
TATCCTAGATAA
>TaCRK_15_D.1_TraesCS2D03G0470300.1
ATGGCGACGCGCCACCGCACGTTCTACCGCCTCGCCGCCACAATCCTCATTGCGTTCCTCCTCACACCAC
CGACCGCAGCCCAGCCGCCGTGGCAGATCTGCGGCAAGAGCGGCAACTATGCGGCGAACGACACCTACCA
ATCCAACATCCGGCAGCTCTCCGCCACCCTCCCCAAGAACGCCTCCGCCTCCCGGACGCTTTTCGCCACC
AGCAGCATCGGCTCCCTACCGAACATCGCCTACGCCCTCGCGCTCTGCCGCGGCGACGGCAACGCCTCCG
CCTGCGAGGCCTGCGTCACCACCGCCTTCCAGGACGCGCAGCAGCTCTGCGCCTTCAACAAGGACGCCAC
CGTCATCTACGACCCCTGCTACCTCCGCTTCTCCAACCAGAACTTCCTCGCCACCACCAGCAACGACAAC
ATCATCGTCCTCAAGAACACGCAGAGCGTGAGCTCGCCGGTGGACGTGTTCGACGCCGCCGTCCAAACAC
TCCTCAACGCCACCGGGGACTACGCGGCGGCAAACTCGTCCAGGCGGTTCGCCACGGGGGAGGAGGGCTT
TGACACCACTAACCCCACCATCTACGGGCTCGTGCAGTGCACGCCCGACATGTCACCGGCCGATTGCCGG
AGCTGCCTCGGAGACATAATTACGCAGATGCCGCAGGATCTCAGCGGGAGCATAGGCGGGAGGTTGATTG
GGGTGCGGTGCAATTTCAGGTACGAGGTGGTTCCTTTCTTCTCCGGAAGCCCGACGCTGCGTTTGCCAGC
ACCTCCAGCGCCGCCGGCTCCTCCTCCTGCGCCTGTTAACGTGACGCCAACGGCGACCCCACGAGCAGGA
AAATCGGCAAACAATGTTCTGGCTATTGTGCTGCCTATCGTTGCTGCAATTCTGGCTATCACTACCGTTT
GCCTTTGTTATTTGAGGAGGAGAAGGAGAAGACAAGCAAGGAGTGAGCTACCTCATGATTCAACTAATCA
TGAGGACATAGATAGCATTGATTCACTTATCATTGATCTATCAACCTTACGTGGTGCGACGAGTAACTTT
GCTGAGGAGAATAAGCTTGGTGAGGGAGGATTTGGTGCAGTTTATAAGGGAGACCTTCCTGATGGTCAAG
AAATAGCTGTGAAGAGGCTCTCCAGGAATTCAGGGCAAGGAATAGGGGAGCTCAAGAATGAGCTTGTTTT
GGTCGCCAAGCTTCAACATAAGAATCTTGTCAGGCTTGTTGGCGTATGCTTGCAAGAGCATGAGAAACTG
CTTGTGTACGAATACATGCCCAATAGAAGCATTGACACCATTCTTTTTGATTCGGAAAGAAGAAAGGAGC
TAGATTGGGGAAAGAGATTGAAGATAATAAGTGGAATTGCTCGAGGATTGCAGTATCTCCATGAAGATTC
ACAGCTGAGAATAATCCACCGGGACCTTAAAGCTAGCAATGTTCTGTTAGACTCTGATTACACTCCTAAG
ATTTCAGACTTTGGCTTGGCAAGGCTATTTGGAGCAGATCAATCACGGGAGGTCACAAACCGTGTTGTTG
GAACATATGGATACATGGCCCCGGAGTATGCAATGCGCGGTCACTATTCTATAAAATCGGACGTGTTCAG
CTTTGGCATTTTGATGTTAGAATTTGTGACCGGACGACGAAGCAGTGGCTCCTATAACTTTGACGAGTCT
GTCGATCTCTTGAGTCTCATATGGGAACACTGGAGCACGGGGACAATTTCAGAGATCATAGACTCATCTC
TGAGAAGTCATGCACCAGGAGACCAGATGGTGAAGATTATTCACATCGGGCTGCTCTGCGTTCAAGATAA
CCCAGCTGATAGGCCTATGATGTCGACAGTAAATGTCATGCTTAGCAGTAACACCGTGTCTCTCCAGTCT
CCATCCAAGCCATCATTTTTCATCACCAAGAGCGGCACATACTCAACTCCATACTCGGAGTCGTCATACC
CTACGGCTTCCCAGTCGACTGCTAAGTCAGCTATGGCGTCACCAAATGAAGTTTCAATCACAGAGCTTGA
ACCAAGATGA
>TaCRK_15_D.2_TraesCS2D03G0470300.2
ATGGCGACGCGCCACCGCACGTTCTACCGCCTCGCCGCCACAATCCTCATTGCGTTCCTCCTCACACCAC
CGACCGCAGCCCAGCCGCCGTGGCAGATCTGCGGCAAGAGCGGCAACTATGCGGCGAACGACACCTACCA
ATCCAACATCCGGCAGCTCTCCGCCACCCTCCCCAAGAACGCCTCCGCCTCCCGGACGCTTTTCGCCACC
AGCAGCATCGGCTCCCTACCGAACATCGCCTACGCCCTCGCGCTCTGCCGCGGCGACGGCAACGCCTCCG
CCTGCGAGGCCTGCGTCACCACCGCCTTCCAGGACGCGCAGCAGCTCTGCGCCTTCAACAAGGACGCCAC
CGTCATCTACGACCCCTGCTACCTCCGCTTCTCCAACCAGAACTTCCTCGCCACCACCAGCAACGACAAC
ATCATCGTCCTCAAGAACACGCAGAGCGTGAGCTCGCCGGTGGACGTGTTCGACGCCGCCGTCCAAACAC
TCCTCAACGCCACCGGGGACTACGCGGCGGCAAACTCGTCCAGGCGGTTCGCCACGGGGGAGGAGGGCTT
TGACACCACTAACCCCACCATCTACGGGCTCGTGCAGTGCACGCCCGACATGTCACCGGCCGATTGCCGG
AGCTGCCTCGGAGACATAATTACGCAGATGCCGCAGGATCTCAGCGGGAGCATAGGCGGGAGGTTGATTG
GGGTGCGGTGCAATTTCAGGTACGAGGTGGTTCCTTTCTTCTCCGGAAGCCCGACGCTGCGTTTGCCAGC
ACCTCCAGCGCCGCCGGCTCCTCCTCCTGCGCCTGTTAACGTGACGCCAACGGCGACCCCACGAGGAAAA
TCGGCAAACAATGTTCTGGCTATTGTGCTGCCTATCGTTGCTGCAATTCTGGCTATCACTACCGTTTGCC
TTTGTTATTTGAGGAGGAGAAGGAGAAGACAAGCAAGGAGTGAGCTACCTCATGATTCAACTAATCATGA
GGACATAGATAGCATTGATTCACTTATCATTGATCTATCAACCTTACGTGGTGCGACGAGTAACTTTGCT
GAGGAGAATAAGCTTGGTGAGGGAGGATTTGGTGCAGTTTATAAGGGAGACCTTCCTGATGGTCAAGAAA
TAGCTGTGAAGAGGCTCTCCAGGAATTCAGGGCAAGGAATAGGGGAGCTCAAGAATGAGCTTGTTTTGGT
CGCCAAGCTTCAACATAAGAATCTTGTCAGGCTTGTTGGCGTATGCTTGCAAGAGCATGAGAAACTGCTT
GTGTACGAATACATGCCCAATAGAAGCATTGACACCATTCTTTTTGATTCGGAAAGAAGAAAGGAGCTAG
ATTGGGGAAAGAGATTGAAGATAATAAGTGGAATTGCTCGAGGATTGCAGTATCTCCATGAAGATTCACA
GCTGAGAATAATCCACCGGGACCTTAAAGCTAGCAATGTTCTGTTAGACTCTGATTACACTCCTAAGATT
TCAGACTTTGGCTTGGCAAGGCTATTTGGAGCAGATCAATCACGGGAGGTCACAAACCGTGTTGTTGGAA
CATATGGATACATGGCCCCGGAGTATGCAATGCGCGGTCACTATTCTATAAAATCGGACGTGTTCAGCTT
TGGCATTTTGATGTTAGAATTTGTGACCGGACGACGAAGCAGTGGCTCCTATAACTTTGACGAGTCTGTC
GATCTCTTGAGTCTCATATGGGAACACTGGAGCACGGGGACAATTTCAGAGATCATAGACTCATCTCTGA
GAAGTCATGCACCAGGAGACCAGATGGTGAAGATTATTCACATCGGGCTGCTCTGCGTTCAAGATAACCC
AGCTGATAGGCCTATGATGTCGACAGTAAATGTCATGCTTAGCAGTAACACCGTGTCTCTCCAGTCTCCA
TCCAAGCCATCATTTTTCATCACCAAGAGCGGCACATACTCAACTCCATACTCGGAGTCGTCATACCCTA
CGGCTTCCCAGTCGACTGCTAAGTCAGCTATGGCGTCACCAAATGAAGTTTCAATCACAGAGCTTGAACC
AAGATGA
>TaCRK_15_D.3_TraesCS2D03G0470300.3
ATGGCGACGCGCCACCGCACGTTCTACCGCCTCGCCGCCACAATCCTCATTGCGTTCCTCCTCACACCAC
CGACCGCAGCCCAGCCGCCGTGGCAGATCTGCGGCAAGAGCGGCAACTATGCGGCGAACGACACCTACCA
ATCCAACATCCGGCAGCTCTCCGCCACCCTCCCCAAGAACGCCTCCGCCTCCCGGACGCTTTTCGCCACC
AGCAGCATCGGCTCCCTACCGAACATCGCCTACGCCCTCGCGCTCTGCCGCGGCGACGGCAACGCCTCCG
CCTGCGAGGCCTGCGTCACCACCGCCTTCCAGGACGCGCAGCAGCTCTGCGCCTTCAACAAGGACGCCAC
CGTCATCTACGACCCCTGCTACCTCCGCTTCTCCAACCAGAACTTCCTCGCCACCACCAGCAACGACAAC
ATCATCGTCCTCAAGAACACGCAGAGCGTGAGCTCGCCGGTGGACGTGTTCGACGCCGCCGTCCAAACAC
TCCTCAACGCCACCGGGGACTACGCGGCGGCAAACTCGTCCAGGCGGTTCGCCACGGGGGAGGAGGGCTT
TGACACCACTAACCCCACCATCTACGGGCTCGTGCAGTGCACGCCCGACATGTCACCGGCCGATTGCCGG
AGCTGCCTCGGAGACATAATTACGCAGATGCCGCAGGATCTCAGCGGGAGCATAGGCGGGAGGTTGATTG
GGGTGCGGTGCAATTTCAGGTACGAGGTGGTTCCTTTCTTCTCCGGAAGCCCGACGCTGCGTTTGCCAGC
ACCTCCAGCGCCGCCGGCTCCTCCTCCTGCGCCTGTTAACGTGACGCCAACGGCGACCCCACGAGCAGGA
AAATCGGCAAACAATGTTCTGGCTATTGTGCTGCCTATCGTTGCTGCAATTCTGGCTATCACTACCGTTT
GCCTTTGTTATTTGAGGAGGAGAAGGAGAAGACAAGCAAGGAGTGAGCTACCTCATGATTCAACTAATCA
TGAGGACATAGATAGCATTGATTCACTTATCATTGATCTATCAACCTTACGTGGTGCGACGAGTAACTTT
GCTGAGGAGAATAAGCTTGGTGAGGGAGGATTTGGTGCAGTTTATAAGGGAGACCTTCCTGATGGTCAAG
AAATAGCTGTGAAGAGGCTCTCCAGGAATTCAGGGCAAGGAATAGGGGAGCTCAAGAATGAGCTTGTTTT
GGTCGCCAAGCTTCAACATAAGAATCTTGTCAGGCTTGTTGGCGTATGCTTGCAAGAGCATGAGAAACTG
CTTGTGTACGAATACATGCCCAATAGAAGCATTGACACCATTCTTTTTGATTCGGAAAGAAGAAAGGAGC
TAGATTGGGGAAAGAGATTGAAGATAATAAGTGGAATTGCTCGAGGATTGCAGTATCTCCATGAAGATTC
ACAGCTGAGAATAATCCACCGGGACCTTAAAGCTAGCAATGTTCTGTTAGACTCTGATTACACTCCTAAG
ATTTCAGACTTTGGCTTGGCAAGGCTATTTGGAGCAGATCAATCACGGGAGGTCACAAACCGTGTTGTTG
GAACATATGGATACATGGCCCCGGAGTATGCAATGCGCGGTCACTATTCTATAAAATCGGACGTGTTCAG
CTTTGGCATTTTGATGTTAGAATTTGTGACCGGACGACGAAGCAGTGGCTCCTATAACTTTGACGAGTCT
GTCGATCTCTTGAGTCTCGTAAGTTCTTGTGCTGATCCTGAACTCCTTAAGGAGGTAGCTTTTGTAGTAA
TACAGTACTGA
>TaCRK_15_D.4_TraesCS2D03G0470300.4
ATGGCGACGCGCCACCGCACGTTCTACCGCCTCGCCGCCACAATCCTCATTGCGTTCCTCCTCACACCAC
CGACCGCAGCCCAGCCGCCGTGGCAGATCTGCGGCAAGAGCGGCAACTATGCGGCGAACGACACCTACCA
ATCCAACATCCGGCAGCTCTCCGCCACCCTCCCCAAGAACGCCTCCGCCTCCCGGACGCTTTTCGCCACC
AGCAGCATCGGCTCCCTACCGAACATCGCCTACGCCCTCGCGCTCTGCCGCGGCGACGGCAACGCCTCCG
CCTGCGAGGCCTGCGTCACCACCGCCTTCCAGGACGCGCAGCAGCTCTGCGCCTTCAACAAGGACGCCAC
CGTCATCTACGACCCCTGCTACCTCCGCTTCTCCAACCAGAACTTCCTCGCCACCACCAGCAACGACAAC
ATCATCGTCCTCAAGAACACGCAGAGCGTGAGCTCGCCGGTGGACGTGTTCGACGCCGCCGTCCAAACAC
TCCTCAACGCCACCGGGGACTACGCGGCGGCAAACTCGTCCAGGCGGTTCGCCACGGGGGAGGAGGGCTT
TGACACCACTAACCCCACCATCTACGGGCTCGTGCAGTGCACGCCCGACATGTCACCGGCCGATTGCCGG
AGCTGCCTCGGAGACATAATTACGCAGATGCCGCAGGATCTCAGCGGGAGCATAGGCGGGAGGTTGATTG
GGGTGCGGTGCAATTTCAGGTACGAGGTGGTTCCTTTCTTCTCCGGAAGCCCGACGCTGCGTTTGCCAGC
ACCTCCAGCGCCGCCGGCTCCTCCTCCTGCGCCTGTTAACGTGACGCCAACGGCGACCCCACGAGCAGGA
AAATCGGCAAACAATGTTCTGGCTATTGTGCTGCCTATCGTTGCTGCAATTCTGGCTATCACTACCGTTT
GCCTTTGTTATTTGAGGAGGAGAAGGAGAAGACAAGCAAGGAGTGAGCTACCTCATGATTCAACTAATCA
TGAGGACATAGATAGCATTGATTCACTTATCATTGATCTATCAACCTTACGTGGTGCGACGAGTAACTTT
GCTGAGGAGAATAAGCTTGGTGAGGGAGGATTTGGTGCAGTTTATAAGGGAGACCTTCCTGATGGTCAAG
AAATAGCTGTGAAGAGGCTCTCCAGGAATTCAGGGCAAGGAATAGGGGAGCTCAAGAATGAGCTTGTTTT
GGTCGCCAAGCTTCAACATAAGAATCTTGTCAGGCTTGTTGGCGTATGCTTGCAAGAGCATGAGAAACTG
CTTGTGTACGAATACATGCCCAATAGAAGCATTGACACCATTCTTTTTGATTCGGAAAGAAGAAAGGAGC
TAGATTGGGGAAAGAGATTGAAGATAATAAGTGGAATTGCTCGAGGATTGCAGTATCTCCATGAAGATTC
ACAGCTGAGAATAATCCACCGGGACCTTAAAGCTAGCAATGTTCTGTTAGACTCTGATTACACTCCTAAG
ATTTCAGACTTTGGCTTGGCAAGGCTATTTGGAGCAGATCAATCACGGGAGGTCACAAACCGTGTTGTTG
GAACATAG
>TaCRK_17_D.1_TraesCS2D03G0471300.1
ATGGCCTCGCACCACCGCGGCCGCATCCCCTCCCACCTCGCCCCCGCCGCTGCCCTCCTTTTTGCCTTCA
TAATCGCGCTTCCAGCATCCGGCGATCCCCTCGGACAGTTGTGCGGCAACAGTGGCAACTTCACCGCCAA
CAGCACCTACCAGGCCAACATCCGGCGCCTCTCCGCCACCCTCCCCAAGAACGCCTCCTCCTCGCCGACG
CTCTTCGCCACCGACACCTTCGGAACCCTCCCGGACATCGTCTACGCGCTCGCGCTCTGCCGCGGGGACA
CCAGCGCCGCCAACTGCAGCCAATGCGTCGCCACGGCTTTCCAAGACGCTCAGCAGCGCTGCCCGTACAA
CCAGGATGCTACCATCTTCTACGACCCCTGCGCACTCCGCTTCTCCAACCAGAACTTCCTGTCCTCCACC
AATGGCGACGGCACCCTCCTCCTCCTCATGAACACTCAGAACGTGTCCGCACCGGTGAAGGTGTTCAACG
CCGCCGTGGGCGTCCTCCTGAACGCCACCGCCAATTACGCGGCCGCGAATTCCTCCAGGAGGTTCGGCAC
AGGAGAGGAGGGGTTCGAGACGGTCGACAAGGGTACCCCAAAGATTTACGGTCTGGCGCAGTGCACGCCG
GACATGGCACCGGCCGATTGCCAGACCTGCCTCCAGGGTATCATCAAGAGGATGCCGGAATTCTTCAGTG
GGAAGCAGGGTGGCCGGGTTCTAGGATTGCGGTGCAATTACAGGTATGAGCAGTATCGCTTCTTCAATGG
GCCTTCGCTGCTGCAGCTCCCGGCGCCATCCGTGGGGTTAGCTCCAGCTCCAGCGCCGGCGAACGTGAAG
CCACCGCCAGTCGGAGGAGGAAGCACAGGGAACAGAACGGCTAGAATTTTAGCTATTACGCTGCCGATAG
TTGCTGCAATACTGGCTGCTGTTGTAATTTGCCTTTATCTATGGAGGAGGAAGAGCAAACCGGCGCGAAA
GGCATCACTATCATATCCAACTAATCCAGAGGACATACAGAGTATCGATTCACTCATTCTCGATCTATCA
ACTCTACGAGCCGCAACGGATAACTTTGATGAAAGGAATAAACTTGGTGAAGGAGGGTTTGGTGTGGTTT
ATAAGGGAATCCTTCCTGACAATGAAGAAATAGCAGTTAAAAGGCTCTCACAAAGCTCTCGCCAAGGGAT
AGAGGAGCTCAAAAATGAGCTTGTTTTGGTTGCTAAGCTTCAACACAAGAATTTAGTGAGACTTCTTGGT
GTTTGCTTGGAGGAACAAGAAAAGTTACTTGCGTATGAATACATGCCCAACAAAAGCCTTGACACCATTC
TTTTTGATCCTGATAGGAGCAGTCAGCTTGATTGGGGGACGAGATTTAGGATAGTCAATGGGATTGCTCG
AGGCTTACAGTACCTTCATGAAGATTCTCAGCTGAAGATAATTCACCGGGACCTCAAAGCGAGCAATGTT
CTTTTAGACTCTGAATTTAATCCGAAAATTTCAGATTTTGGCTTAGCAAGGCTATTTGGCAGTGACCAAT
CCCATGATGTCACCAACCGTGTCGTCGGAACCTACGGATACATGGCCCCTGAGTATGCTATGCGTGGGAA
TTACTCTATCAAGTCAGACGTGTTCAGCTTCGGCGTCTTGATTTTAGAAATCGTCACTGGAAAAAGAAAC
AGCGTCGCATATGACTCCGAGCAAGCTGTGGATCTCTTAAGTTTGGTGTGGGAGCACTGGACGATGGGAA
CAATTGTAGAGATCATGGATTCGTCTATGACAAGCCATTCTCCTGGAGACCAGATGCTCAAGTGCATGCA
CATCGGACTTCTGTGTGTTCAAGAAGACCCCGCTGATAGACCGATGATGTCGGTTGTGACTGTCATGCTA
AGCAGCAGCACTGTGTCTCTCCAAGCTCCATCAAGGCCAGCATTTTGCATCCAAAAGAGTGGCATGGACT
ACTCAGGCATGCACACGGATCCATATCCAGGAGTTTCGCATTCTACCAGCAGATCACCTATGTCACCGAA
CGAAGTTTCGATTACTGAACTTGAGCCGAGATAA
>TaCRK_18_D.1_TraesCS2D03G0471700.1
ATGATCTCCCACAAACTCTGCTGCTACGTCTCCATCCTCCTCGTCCCCTTCCTTGCACAGGTCGCCTCCG
GCGACGTGCTGTGGCAAGAATGCGACAACAGCCGGAACTACACGGCGAACGGCGCCTTCCAATCAAACCT
AAACCAGCTCTCCTCCACCCTCCCCACCGAATCATCCTCATCTCCCACCCTCTTCGCTACCGCCGCCGTA
GGCGCCGTCCCGGACATCGTGTACGCGCTCTCGCTCTGCCGTGGCGACACCACCAACGCCTCCGCCTGCG
GCGACTGCGTTGCCAACGCCTTCCGGGACGCGCAGCAGGTGTGCCCGTACAACATGGACGTGACCATCTA
CTACGACCCCTGCTTCCTCCGCTTCTCCAACCAGAACTTCCTGACTTCCATCGACAATACCAAACGGCAC
ATCATGCCCAATGGGGAGAACGTGACGTCGCAGGCCGCAACGTTCGACGCCGCCGTGGGTGTTCTCCTTG
CTGCCGTCTCGGACTACGCAGCGCTGAACTCATCCACGCAGTTTGGCACAGGGGTGGAGGACTTCGACGT
GAGCACCCCGAGAATCTATGCGCTGGCGCAGTGCACGCCGGACATGGCACCGGCCGATTGCCGGAGCTGC
CTGGAGGGAATAGTAAATGTGATGCCGAAGCACTTCAGCAGGCGGCAGGGAGGAAGGATCCTGGGTTTAC
GGTGCAACTACAGGTTTGAGCTATATCCACCATTCTCGGGCAGTCCGCTTCTACACCTCCCAGCACCGGC
CTCGGGCGTGACTCCCTCCGTAGATGGAGATGGAGGAGGGAGAAGAAATAAACCAAGTATCATCCTACTG
GTCCTAGCAGTTGCACTGGCCGTTGTTTCTGCAGCATTGACTTTCACTTTAGTTTGCTTTTGTATCTGGA
GGAGGAGAAGACAACAAGAATTACCTGTTCCAAACATCAGTTTATCCATGCTTGATCTGTCAACACTGGA
AGTTGCAACGGAGAACTTTTCAGAAGGAAATAAGCTTGGGGAAGGAGGGTTTGGTGCCGTTTACAAGGGA
TCCCTTGCTGATGGCCAAGAGATAGCAGTGAAGAGACTCTCACAAGGTTCAGCACAAGGAATAGCAGAGC
TAAAAACTGAGCTGGTTTTGGTTGCTAAGCTTCAGCACAAAAACCTTGTGAGGCTTATCGGCGTTTGTTT
GGAAGAACACGAGAAGCTCGTTATCTATGAATACATGCCCAACAGAAGCCTTGACACTATTCTCTTTGAT
CCTGAGAGGAGCAAGCATCTTGATTGGGGGAAGAGGTTCAAGATAATAAATGGGATTGCCCGAGGTTTGC
AATACGTTCATGAAGATTCTCAGTTGAAAATAATCCACAGAGACCTCAAAGCAAGCAATGTTCTGTTAGA
CTCAGATTTGAATCCGAAGATTTCAGACTTCGGTTTGGCGAGGCTGTTCGAAGGGGATCAATCAAAGGAT
GTCACGAATAGAGTTGTTGGAACGTTCGGATACATGGCACCTGAATATGTTGTTCGCGGGCACTATTCGA
CAAAATCAGACGTGTTTAGCTTCGGAATTCTGGTTTTAGAGATCATAACAGGAAGAAGAAACTGTGGATC
TTACAACTCCGAGCAATCCGTTGACCTCTTAAGCCTTATATGGGAGCATTGGACCAAGGGAACGATATTG
GAGATAGCTGATCCGTCCCTTGCAAGCAGAAGCACTGCTCCTGAAGAGGAGATACTCGCCTACGTTCACA
TCGGACTGATGTGCGTTCAGGAGAGCCCTGCGGATAGGCCTACGATGTCAAGGGCGAACGCGATCCTTAA
CAGCGACACCGTCTCGCTTCAGGCCCCGTCCAAGCCGGCTTTCTGCATCCGGGCAAGTACCGCCGGTCCG
GAACCACGACACGGCGCCTCGCAAGGCCGTGGCAGGCCGGCGGTGGTTTCAGCCAACGAGGTTTCGCTCA
CGGAGCTTGTACCGAGATAA
>TaCRK_20_D.1_TraesCS2D03G0471800.1
ATGAAAGAGGCCGGCATGGTTGGCGTCCTGCCCTGCCTCCTCCTCCTCCTCTTCCTGAAGCCGCGCGCCA
TCGCTGCCGCCGCCGCCGCCTACTCGGAGTACTCGTGCAATGGCACCACCGGCAACTACACGGCGCGCGA
CGCCTTCGGGGCCAACCTCGCGCGCCTCACCGCCGAGCTCCCCGCCGACGCCTCCACCTCTCCGTCCCTC
TACGCCTCGGCGGCCATCGGCGCCTCCCCTGACAAAGTCTTCGCCCTCGCGCTCTGCCGCGGCGACATCA
CGGACGCCAGGACGTGCTCCGGCTGCCTCGACAACGCGTTCACGCAGCTGCGGGCGCTCTGCGCCGGCGA
GAGGGACGCCACGTTCTTCCACGACCTCTGCACCCTCCGCTACTCCGGCGAGGACTTCCTGGCGCGGCCG
GACGACAACAACCCGGTCATCAACGCCATGGACGTGAACGGGTCGACGTACGCCGCGTGGGACAGCCGGA
ACGCCACGTCCCGGAGCTTCTTCCTGTCTCTGGTCGGCACGCTGTTCGGGGAGATGTCCATGTACGGCGC
GTACAACTCGTCGGTGCGCCGGTTTGCCAGCGCCGTCATGTACATCAACCCGCAGCTGCCCACGGTGTAC
GGCCTGGCGCAGTGCACGCCGGACCTCTCCCCGGGGCAGTGCTGGCACTGCTTCCAGGGCCTCCAGGAGC
AGACCCGCCAGTGGTACGACGGCCGCGAGGGCGGCCGCATCGTCGGCGTCCGTTGCAATATTCGCTATGA
AGGCTACCAGTTCTACGACGGCATGGCCAACGTCAGGATCGGCACACACGGTGACTCATCTTCACCAACA
GAAAGCAATGGAAGCAAGCACAGGCAGACCCTAATAATCGTTCTATGCGTGTCCGTTACGGTGTTCTGTT
CTATGTTGGTTGGCTGCCTTCTGCTCATCAGAAGACTAAGAAAAGGAGCTGGAAACACGAAATTAGAACA
AGCACATAAGAGGAACAACTCGAAGACAGAGGAGGCGCTGAAGCTGTGGAAGATCGAAGAGAGCAGCTCG
GAGTTCACCTTGTACGACTTCCCTGAGCTCGCCGCTGCCACGGACAATTTCTCCGAAGAGAACAAGCTCG
GACAAGGTGGCTTCGGTCCGGTTTACAAGGGAAAGTTTTCTGACGGGGCGGAGGTGGCGGTGAAGAGGCT
GGCGGCGCAGTCCGGGCAGGGGCTTGTGGAGTTCAAGAACGAGATCCAGCTCATCGCCAAGCTGCAGCAC
ACGAACCTCGTCAAGCTCGTGGGCTGCTGCGTGCAGGAGGAGGAGAAGATGCTGGTCTACGAGTACCTGC
CCAACCGAAGCCTGGACTTCTTTATCTTCGACCAGGAGCGAGGGCCCTTGCTGGACTGGCAGAAACGGCG
GCACATAATGGAGGGGATCGCGCAGGGGCTCCTGTACCTGCACAAGCACTCCCGGGTGCGCATCATTCAC
CGGGACATGAAGGCCAGCAACATACTGCTGGACAAGGATCTCAACCCCAAGATCTCCGACTTCGGCATGG
CCAGGATCTTCGGCTCCAACATGACGGAGGCCAACACCAACAGGGTGGTCGGCACCTACGGTTACATGGC
ACCTGAGTATGCTTCGGAGGGCCTCTTCTCGGTCAAGTCTGACGTCTTCAGCTTCGGCGTGTTGCTGCTG
GAGATAGTGAGCGGCAAGAGGAACAGCAGCGGCCACGGCCAGCACTACGGAGAATTCGTCAACCTCCTCG
GCTACGCATGGCAGCTGTGGAGGGATGGGAGAGCGTTCGAGCTGGTCGACCCGACGCTGGGCCACTGCAG
CGAGGTGGCGGACATCATGCGGTGCGTCAAGGTGGCGCTGCTTTGCGTGCAGGACAACGCCATGGACCGG
CCGACGATGACGGACGTGACGGCGATGCTGGGCAACGACGGGGTGCCCCTGCCGGACCCGAGGCGGCCGC
CGCATTTCCACCTCAGGGTCACCAGCGACGATGAGGAGGACGGCGCCGGCGGGTCTGGGACGCGGACACG
GTCCACGCACTTCACCGGATCGTGCAGCACCAACGACGTGACCATCAGCACCATCGAGGAAGGGAGGTGA
>TaCRK_21_D.1_TraesCS2D03G0471900.1
ATGCTCGCCCTCTTGCTCCTCCTCGTTTCCGCCAGCTCGTTGCCAGCGCCGGCGTCCGGCGATGAAGGAG
CCGTGCCGGTGATCAACGCTTTCTCCCACTTCTGCGGCCCCACGAGCGATGCCGATGGACTCTACCAGCC
CAGCAGCACCTTCGCGGCCAACCTCGCCAGCATGTCCGCGGTGCTCCCCAAGAACGCATCGGCCTCCGGC
TTCTCCGCTGGCGCGTTCGGCCGGGCGCCGGACACGGCGTACGGCTTGGCGCTCTGCCGCTGGGACTACA
CCGGCGACGACTGCGGCGCGTGCCTCTCCAGGGCGTTCAAGGACGCGGTGAACCTCTGCGGCCGCAGCAA
GGACGTCACCGTCTATCACGACCAGTGCCATATCCGGTTCCACAGCCAGGACTTCCTCGCCGGCGCCGTG
AACTCGCCCGAGAGCGTAGCGTCGAACATGAACAACGTTTCCAGAGGGAACGTCGCCGCGTTCGACGGCC
TGGTCACGAGGCTGGCCAACGCGGTGGCGGACAGGGCCAGCAACGTGAGCGGCAGGTACGCCACGGGCCA
GGCCGGCTTCCCGCCGGACAAGATCAACGTGTACGGCCTGGCGCAGTGCACGCCGGACCTCACGACGGCT
CAGTGCCGGGCCTGCCTCGCCGGCATCATCAAACAGATGCCCAAGTTCTTGAGCGGGAGGGTGGGCGGGA
GGATTCTTGGGGTGCGCTGCGCCGTCAGGTACGAGAAGGATATCTTCTTCGCGACCACCGGCGACATGGT
GACGCTCACGCCCCTGCTGGATCCGTCCAAAGGGAGCAGCAACACGCACACGCTTTGGATCGTCGCGATA
GCAGTCCCCGTAACCGTGCTCCTCTGCGGCTTCTTGGCATGTTTCATGTGGGTGAGAAGGCGAAGAAGAG
TGACCAATCTCTCAGGGACGGTGAACATACCAACCATGTCCATGGAGATGGAGCAGGTGCTGAAGCTATG
GAAAATCGAAGAGAGCGACTCTGAGTTCTCGCTCTACGATTTCGACCAGATCGCAGACGCCACCAGAAAC
TTCTCCGACGACTACAAGCTCGGTCAGGGCGGCTTTGGCGCTGTTTACAGGGGTGAACTGCCTGGCGGGC
TTGAGGTCGCAATCAAGAGGCTCTCTACCTGCTCCGTGCAGGGGTTGATGGAATTCAAGACCGAGATCCA
GCTGATCGCCAAGCTTCAGCACACCAACCTTGTCAGGCTCTTGGGCTGCTGCCTCCAGGCCGAGGAGAAG
ATGCTCATATACGAGTACATGCACAACAAAAGCTTGGATTGCTTCATCTTCGATAGTGCGAAAGGGGCTA
TACTGAAATGGGAGCGGCGCTTCCGAATAATCGATGGGATCGCCCAGGGGCTTCTTTACATGCACAAGCA
TTCCCGCTTGCGAGTTATACACAGGGATCTAAAAGCGAGCAACATCCTCTTGGATCGCGACATGAACCCC
AAGATCTCGGACTTCGGTTTGGCGAGGATATTCTGCTCCAATGTCACGGAGGCCAACACGACCAGGGTCG
TCGGCACGCACGGTTACATCGCTCCAGAGTATGCTTCAGAGGGTCTCTTCTCCACCAAATCCGACGTTTT
CAGCTTTGGCGTCTTGCTCCTGGAGATCATAAGTGGGAAGAGGACTGCAGGATTCTACCAGTATGGAAAA
TTCTTCAATCTCACAGGATACGCTTACCAGTTGTGGCAAGAGGCGAAATGGCACGAGATGGTCGATCAGG
TACTCGGGGTCGACTACCCGGTGACGGAGGTGATGAAGTGCGTCCAGGTGGCGTTGTTGTGCGTCCAGGA
CAGCGCCGACGATCGACCCGGCATGTCCGATGTCGTCGCCATGCTCAGCGGCGAGGGGCTCACGCTGCCG
GAGCCCCGACAGCCGGCCTACTTCAACGTTAGGTTATCAAGCTTACCAGAGTCAAATAGTTCCTTTGGTG
AATCGTCGTACATCAGCAACGTCGCCTTGACTGATGAAGACGGCAGATAA
>TaCRK_21_D.2_TraesCS2D03G0471900.2
ATGCTCGCCCTCTTGCTCCTCCTCGTTTCCGCCAGCTCGTTGCCAGCGCCGGCGTCCGGCGATGAAGGAG
CCGTGCCGGTGATCAACGCTTTCTCCCACTTCTGCGGCCCCACGAGCGATGCCGATGGACTCTACCAGCC
CAGCAGCACCTTCGCGGCCAACCTCGCCAGCATGTCCGCGGTGCTCCCCAAGAACGCATCGGCCTCCGGC
TTCTCCGCTGGCGCGTTCGGCCGGGCGCCGGACACGGCGTACGGCTTGGCGCTCTGCCGCTGGGACTACA
CCGGCGACGACTGCGGCGCGTGCCTCTCCAGGGCGTTCAAGGACGCGGTGAACCTCTGCGGCCGCAGCAA
GGACGTCACCGTCTATCACGACCAGTGCCATATCCGGTTCCACAGCCAGGACTTCCTCGCCGGCGCCGTG
AACTCGCCCGAGAGCGTAGCGTCGAACATGAACAACGTTTCCAGAGGGAACGTCGCCGCGTTCGACGGCC
TGGTCACGAGGCTGGCCAACGCGGTGGCGGACAGGGCCAGCAACGTGAGCGGCAGGTACGCCACGGGCCA
GGCCGGCTTCCCGCCGGACAAGATCAACGTGTACGGCCTGGCGCAGTGCACGCCGGACCTCACGACGGCT
CAGTGCCGGGCCTGCCTCGCCGGCATCATCAAACAGATGCCCAAGTTCTTGAGCGGGAGGGTGGGCGGGA
GGATTCTTGGGGTGCGCTGCGCCGTCAGGTACGAGAAGGATATCTTCTTCGCGACCACCGGCGACATGGT
GACGCTCACGCCCCTGCTGGATCCGTCCAAAGGGAGCAGCAACACGCACACGCTTTGGATCGTCGCGATA
GCAGTCCCCGTAACCGTGCTCCTCTGCGGCTTCTTGGCATGTTTCATGTGGGTGAGAAGGCGAAGAAGAG
GGACGGTGAACATACCAACCATGTCCATGGAGATGGAGCAGGTGCTGAAGCTATGGAAAATCGAAGAGAG
CGACTCTGAGTTCTCGCTCTACGATTTCGACCAGATCGCAGACGCCACCAGAAACTTCTCCGACGACTAC
AAGCTCGGTCAGGGCGGCTTTGGCGCTGTTTACAGGGGTGAACTGCCTGGCGGGCTTGAGGTCGCAATCA
AGAGGCTCTCTACCTGCTCCGTGCAGGGGTTGATGGAATTCAAGACCGAGATCCAGCTGATCGCCAAGCT
TCAGCACACCAACCTTGTCAGGCTCTTGGGCTGCTGCCTCCAGGCCGAGGAGAAGATGCTCATATACGAG
TACATGCACAACAAAAGCTTGGATTGCTTCATCTTCGGTACAAGCACAACAAGAGAGACCGAGAGAGTCT
CGCATGCACGCATCTCCTTCTGCCAGATCTCATTCGCTTACCCGTCTCGTTGCAATTTTTTCTGTACAGA
TAGTGCGAAAGGGGCTATACTGAAATGGGAGCGGCGCTTCCGAATAATCGATGGGATCGCCCAGGGGCTT
CTTTACATGCACAAGCATTCCCGCTTGCGAGTTATACACAGGGATCTAAAAGCGAGCAACATCCTCTTGG
ATCGCGACATGAACCCCAAGATCTCGGACTTCGGTTTGGCGAGGATATTCTGCTCCAATGTCACGGAGGC
CAACACGACCAGGGTCGTCGGCACGCACGGTTACATCGCTCCAGAGTATGCTTCAGAGGGTCTCTTCTCC
ACCAAATCCGACGTTTTCAGCTTTGGCGTCTTGCTCCTGGAGATCATAAGTGGGAAGAGGACTGCAGGAT
TCTACCAGTATGGAAAATTCTTCAATCTCACAGGATACGCTTACCAGTTGTGGCAAGAGGCGAAATGGCA
CGAGATGGTCGATCAGGTACTCGGGGTCGACTACCCGGTGACGGAGGTGATGAAGTGCGTCCAGGTGGCG
TTGTTGTGCGTCCAGGACAGCGCCGACGATCGACCCGGCATGTCCGATGTCGTCGCCATGCTCAGCGGCG
AGGGGCTCACGCTGCCGGAGCCCCGACAGCCGGCCTACTTCAACGTTAGGTTATCAAGCTTACCAGAGTC
AAATAGTTCCTTTGGTGAATCGTCGTACATCAGCAACGTCGCCTTGACTGATGAAGACGGCAGATAA
>TaCRK_21_D.3_TraesCS2D03G0471900.3
ATGCTCGCCCTCTTGCTCCTCCTCGTTTCCGCCAGCTCGTTGCCAGCGCCGGCGTCCGGCGATGAAGGAG
CCGTGCCGGTGATCAACGCTTTCTCCCACTTCTGCGGCCCCACGAGCGATGCCGATGGACTCTACCAGCC
CAGCAGCACCTTCGCGGCCAACCTCGCCAGCATGTCCGCGGTGCTCCCCAAGAACGCATCGGCCTCCGGC
TTCTCCGCTGGCGCGTTCGGCCGGGCGCCGGACACGGCGTACGGCTTGGCGCTCTGCCGCTGGGACTACA
CCGGCGACGACTGCGGCGCGTGCCTCTCCAGGGCGTTCAAGGACGCGGTGAACCTCTGCGGCCGCAGCAA
GGACGTCACCGTCTATCACGACCAGTGCCATATCCGGTTCCACAGCCAGGACTTCCTCGCCGGCGCCGTG
AACTCGCCCGAGAGCGTAGCGTCGAACATGAACAACGTTTCCAGAGGGAACGTCGCCGCGTTCGACGGCC
TGGTCACGAGGCTGGCCAACGCGGTGGCGGACAGGGCCAGCAACGTGAGCGGCAGGTACGCCACGGGCCA
GGCCGGCTTCCCGCCGGACAAGATCAACGTGTACGGCCTGGCGCAGTGCACGCCGGACCTCACGACGGCT
CAGTGCCGGGCCTGCCTCGCCGGCATCATCAAACAGATGCCCAAGTTCTTGAGCGGGAGGGTGGGCGGGA
GGATTCTTGGGGTGCGCTGCGCCGTCAGGTACGAGAAGGATATCTTCTTCGCGACCACCGGCGACATGGT
GACGCTCACGCCCCTGCTGGATCCGTCCAAAGGGAGCAGCAACACGCACACGCTTTGGATCGTCGCGATA
GCAGTCCCCGTAACCGTGCTCCTCTGCGGCTTCTTGGCATGTTTCATGTGGGTGAGAAGGCGAAGAAGAG
GGACGGTGAACATACCAACCATGTCCATGGAGATGGAGCAGGTGCTGAAGCTATGGAAAATCGAAGAGAG
CGACTCTGAGTTCTCGCTCTACGATTTCGACCAGATCGCAGACGCCACCAGAAACTTCTCCGACGACTAC
AAGCTCGGTCAGGGCGGCTTTGGCGCTGTTTACAGGGGTGAACTGCCTGGCGGGCTTGAGGTCGCAATCA
AGAGGCTCTCTACCTGCTCCGTGCAGGGGTTGATGGAATTCAAGACCGAGATCCAGCTGATCGCCAAGCT
TCAGCACACCAACCTTGTCAGGCTCTTGGGCTGCTGCCTCCAGGCCGAGGAGAAGATGCTCATATACGAG
TACATGCACAACAAAAGCTTGGATTGCTTCATCTTCGATAGTGCGAAAGGGGCTATACTGAAATGGGAGC
GGCGCTTCCGAATAATCGATGGGATCGCCCAGGGGCTTCTTTACATGCACAAGCATTCCCGCTTGCGAGT
TATACACAGGGATCTAAAAGCGAGCAACATCCTCTTGGATCGCGACATGAACCCCAAGATCTCGGACTTC
GGTTTGGCGAGGATATTCTGCTCCAATGTCACGGAGGCCAACACGACCAGGGTCGTCGGCACGCACGGTT
ACATCGCTCCAGAGTATGCTTCAGAGGGTCTCTTCTCCACCAAATCCGACGTTTTCAGCTTTGGCGTCTT
GCTCCTGGAGATCATAAGTGGGAAGAGGACTGCAGGATTCTACCAGTATGGAAAATTCTTCAATCTCACA
GGATACGCTTACCAGTTGTGGCAAGAGGCGAAATGGCACGAGATGGTCGATCAGGTACTCGGGGTCGACT
ACCCGGTGACGGAGGTGATGAAGTGCGTCCAGGTGGCGTTGTTGTGCGTCCAGGACAGCGCCGACGATCG
ACCCGGCATGTCCGATGTCGTCGCCATGCTCAGCGGCGAGGGGCTCACGCTGCCGGAGCCCCGACAGCCG
GCCTACTTCAACGTTAGGTTATCAAGCTTACCAGAGTCAAATAGTTCCTTTGGTGAATCGTCGTACATCA
GCAACGTCGCCTTGACTGATGAAGACGGCAGATAA
>TaCRK_27_D.1_TraesCS2D03G1121200.1
ATGGCACTCCGACGACCCTCATTTCCTCCATTCTTGTTACTTTGCTTCCACCTGCTGGCTCCATTATACA
CAACCTCCGATGCAGCCGTGAGTTCACACATGCCTCAAGCCATGCAGTGTTCAACGTCTGGCAACTACAG
CTCTGCCAGTGCCTACGCTGCCAACCTGAACCAGTTCCTTGCTTCGCTTCCCGAGAAGACCGTTTCCAAG
AATGGCGGCTTCTTCAACGGCACGGTCGGCGTGGGTGTGGGCACTGTGTATGGCCTCGCGATGTGCTCCG
CTGACCACTCGCGCTCTGACTGCGGTGACTGCCTCGCGGCCACTGCTAGCAGCAGCGCTAATGGTCTGCT
GAACCGCTGCCCTGGGAGCACCACTGTGCTCGCCTGGTTTGACGCGTGCCTCGTCCGCTACTCAGACACC
AACTTCTTTGGCACGGCTGAATTAGGTGTTATCTACACGTCGCATGGTCCAACATCCACGCAGCCAAAGC
AGTACACTGACGACTTGGAGAGAAACTTAAACGTGGTGATAAAGGCCGCAGTGGCCTCGCCTCAGAGATT
CGCGGCGTCGTCGACGTATCCATACACGTTGGTGCAGTGCACGTGGGACCTGCCGCCGGAACTGTGCAAG
ACGTGCCTGCACGTGTTGTTCGACAGTTGGTCCAAGGACTGGGTTTCCGTAGATGGCAAGCGCAGGAGCT
ATAGCTGTGCTGCTAGGTACAGCAACACCAGCTTCATGGTTGTGACGTCCGGTGGTGCTCCTACGCCGCA
ATTGGTAGATCAAGCGGCCAGATCAGATACTGCTCAGTCCAGCGGCGGCAAAGACCAAGGTTCTCTGACA
GCTGGCGTGGTGGGTCCTGTAGTTGGCCTAATTTTGTTGGCTTGTGCATGTTTGATTTGGTATCGACGGA
AGGGCACGGCAGGGAATGAACGAAAGTTTTTTCGTTTGCAAAACACAATACAGACACAGACGGACACGCA
AAAGCTTGCACACCCAAATGCTCACAAATTCACTTACCAACAATTGGTGGACGCAACCCGTGACTTCACA
GACACGCGAAGGCTTGGACAGGGTGCCTTTGGTGTTGTCTATAAAGGTGCAGTGATGGTGCAAGACAAAG
AGGTGGACGTGGCTATAAAAACGGCACTTGTTGTGTCAGATGAAGCTAGGGCTGCCTTTAAGAACGAGGT
TGAGATTATGAGCCCGCTGAACCATTCCAACATTATACGTCTTGTGGGTTCGTGCGACGAAGAGGACAAT
CTCTTACTTGTTTACGAACTAGTGGAGGATCGCAACCTTCAGGCTCGGCTTTATGGCCGTGGTGCTCGTG
TGGACGCAGAACTAACCGGTGTAAGGGCTCGGGGTTCAAGCCTTGATCTAGATTGGCGGCAAAGGTATAA
CATACTGCTTGGAATAACCTGGGGTCTTGAATACCTCCATGCTAAATGCGCTAAATGTGTCCTGCATAGG
GACATCAAGCCAGGCAATGTGATGCTGGATAGGGACTCCAATGCTAAACTGTGTGACTTCGGGCTGGTGA
CGCAACTCACCCACGCAATAACCTCACGCTCGACGAACAACATCATTGGAACACAAGTCTACATGGACCC
AGCATACCGGAACACCGGGAAGATAACTAAGGAATCTGATGTGTACAGCTTCGGTGTGCTGTTGCTTGAG
GTTGTATGTGGCGAGGAGCCAGTCCTAATTGACGGCGCTGGGAAAAACAGCCTCATCGAGAAGGTCCGAG
AATGTGAGAAGAGAAATGCAATTCTTGATGCAGCTGACCAACAACTAAGGGGCGAGTTTGATGAGGAAAT
CAAAGCAGCACTATCGATTGGGCTCTGTTGTGTCGAAACAAGACGTGGTGACCGTCCAACAATCCAAATT
GTGTTGGGCCGGTTATTAAGCCTGACCGGCAAATTAGCTTCCAATAACCGCCATCCAAACGCAGTGTGTG
ATGAGGTGTGA
>TaCRK_32_D.1_TraesCS2D03G1313700.1
ATGGCACTCCAACGACCCTTATTTTCTCCACTCTTGTTCCTTTGCTTCCATCTGCTGGCTGCATTACACA
CAACCTCCGATGCAGCCTTGAGCTCACACCTGCCTCAAGCCATGGACTGTTCAACGTCCGGCAACTACAC
CTCTAACAGTGCCTACCCTGCCAACCTGAACCAATTCCTTGCTTCTCTCCCAGAGAAGACTATCTTCAAG
AACGGTGGTTTCATCAACGACACGGTCGGGGAGGGCTCGGGCACCGTTTACAGGCTGGCAATGTGCTCCG
CTGACTACTCGCGCTCTGACTGCGGTGACTGCCTCGCGGCCGCTGCTAGAAGCAACGCTAACGGTCTGCC
GAACCGCTGCCCCGGGAGCACCACCGTGCTCGCCTGGTTCGACCCGTGCCTCGTCCGCTACTCCGACACC
AACTTCTTTGGCAAAGCTGAAATAGGTGAAATCTACGCGCTGAATGGTCCAAGAGCCATCTGGGAGCCGA
TGCGGTACCGTGATGACGTAGTCAGAAACTTGAACGAGTCGATAGGGGCCGCAGTGGCCTCGTCGCAGCG
ATTCGCGGCATCGTCGACGGATCCATACACGTTGGTTCAGTGCACGTGGGACCTGCCGCCGGACCAGTGC
AAGCAGTGCCTGGACGTGCTGACGGCCAATGCGTCGAAGGACTGGACTTCCATGGCAGTAGATGGTAAGC
GTAGGAGCTATAGCTGTTCTGTTAGGTACGGCAACACCAGCTTCGTGGTTGTGCCGTTCGGCGGTGCTCC
TACCTCGCAGTCCGTAGACCAAGCAAGCAGACCAGCTACTCAGTCCAGCGGCCCCAGCAAAGGTTCTTGG
ACAGCTGGCGTGGTGGGATCTGTAGTTGGTCTAATTCTCTTGGCTTGTTTAGCAGCTCTGGTGGTCAAGC
TAAAGAGCAAGCATGAAACAGGGCATGTTCGAGAGTTCACTTACCGGGAATTGGCGACTGCAACACTTAC
CTTCAAGGACACAAGAAAGCTTGGACAGGGTGCATTTGGCATTGTCTATAAAGGTGCAGTGATGATAGAA
GGCACACAAGTGGAGGTGGCTATAAAAAAGAATACAAGTGATGTGTCAGATGAAACGAGGAAGGCCTTTA
AGAACGAGGTTGAAATTATGAGCCCGCTGAACCATCGCAACATTATACATCTTGTGGGTTGGTGCAACGA
AAAGAACAACCTCTTGCTTGTCTACGAACTAGTGGAGAATCGCAACCTTGAAGCTCGGCTTTACAACCAT
GGTGGTACAGATTTAGTTCTTGATTGGCGCCAAAGGTACAACATATTGGTTGGAATAGCCTCGGGTCTTG
AATATCTCCATAATAATTGTTCAAGAACCGTCCTCCACAGGGACATCAAGCCAGCTAATGTGATGCTGGA
TATGGACTTCACTGCTAAACTGTGTGACTTCGGTTTGGTGACACAACTTACACGTGCCGCAACCTCACGC
TCAACAAATAACATTATTGGAACACTAGGCTACATGGACCCATTATACCAGCAGAACGGCCAGGTTACTA
AAGAATCTGATGTCTACAGCTTCGGTGTGCTGTTGCTTGAGGTACTATGTGGCGTGGCGCCGATCCTGAT
TGGCAATCCCTTGAAAAACAGCCTCATCGAGAATGTCCGGGAATGTCGTGGGAGAAATGCAATTCTCGAT
GCAGCTCACCAACGGCTGAGGGGCGAGTATGATGAGGAAATTAAAGGAGCGTTGTTGATCGGGCTCCACT
GTGTCGAAACAAGACGTGGTGACCGCCCAACTATCAGAATTGTGTTGTCCAATTTAGTCAGCTTGACCGC
ATCACATGTTGTGATGTCTTGA
>TaCRK_22_D.1_TraesCS2D03G1330100.1
ATGAAAGAGGCCGGCATGGTTGGCGTCATGCCCTGCCTCCTCCTCCTCTTCCTAAAGCCTCGCGCCATCG
CCGCCGCCTACTCGGAGTACTCGTGCAATGGCACCACCGGCAACTACACGGCGAGCGACGCCTTCGGGGC
TAACCTCGCGCGCCTCACCGCCGAGCTCCCCACCAATGCCTCCACCTCTCCATCCCTCTACGCCTCGGCA
GTCATCGGCACCTCCTCGGATAAAGTCTCCGCCCTCGCGCTCTGCCGCGGCGACATCACGGACGCCAGCA
CGTGCTCCGGCTGCCTCGATAACGCGTTCCAGCAGCTGCGGGCGCTCTGCGCCGGCGAGAGGGATGCGAC
GTTCTACCACGACCTCTGCACCCTCCGCTACTCCGGCGAGGACTTCTTGGGGCGGCCGGAAGATAATAGC
CCGGTCATAAACGCCATGGACGTGAACGGGTCGACGTTTGCTGCGTGGGACAGCGGGAACGCGACGTCCC
GGAGCTTCTTCCTGTCCCTGGTTGGCACTCTATTCGGGGAGATGGCGATGTACGGCTCGTACAATTCCAC
GGTGCGCCGGTTTGCGAGCGCCGTTATGTACGTCAACCCGCAGCTGCCGACGGTGTACGGCCTAGCGCAG
TGCACGCCGGACCTCTCCCCGGGGCAGTGCTGGCACTGCTTCCAGGGCCTCCAGGAGCAGACGCGCCAGT
GGTACGACGGCCGTGAGGGCGGCCGCATCGTCGGCGTCCGGTGCAATATTCGCTATGAAAGCTACCAGTT
CTACGACGGCACGGCCGACGTCAGGATCGGCTTACAGGGTGGCTCATCTTCATCAACAGAAAGCAATGGA
AGCAAGCACAGAAAGACCCTAATCATCATTCTATGCGTGTCCATTACGGTGTTCTGTTCTATGTTGGTTT
GCTGCCTTCTACTCATGAGAAGGCTAAGAAAAGGAGCTGGAAAGACGAAATTAGAACAAGCACATAAGAG
GAACAACTCCAAGACAGAGGAGGCACTGAAGCTCTGGAAGATTGAAGAGAGCAGCTCAGAATTCACGTTG
TACGACTTCCCTGAGCTCGCTGCTGCCACGGACAATTTCTCCGAAGAGAAGAAGCTCGGACAAGGCGGCT
TCGGTCCGGTGTACAAGGGAATGTTTTCTGATGGAACCGAGGTGGCGGTGAAGAGGCTCGCGGCGCAGTC
TGGGCAGGGCCTTGTTGAGTTCAAGAACGAGATCCAGCTCATTGCCAAGCTGCAGCACACCAACCTCGCC
AAGCTCGTGGGTTGCTGCGTGCAGGAGGAGGAGAAGATGCTGGTGTATGAGTACATGCCTAACGGAAGCC
TAGACTTCTTTATCTTCGACCAAGAGCGGGGGCCCTTGTTGGACTGGAAGAAACGGCAACACATAATCGA
AGGGATCGCGCAGGGGCTCCTGTACCTGCACAAGCACTCGCGGGTGCGCATCATTCACCGGGACATGAAG
GCCAGCAACATATTGCTGGACAAAGATCTCAACCCCAGGATCTCCGACTTCGGCATGGCCAGGATCTTCG
GCTCAAACGTGGTGGAGGTCAACACCAACAGGGTCGTCGGCACCTACGGTTATATGGCACCTGAGTATGC
TTCGGAGGGCCTCTTCTCGGTCAAGTCTGACGTCTTCAGCTTTGGTGTGTTGCTGCTGGAGATAGTGAGC
GGAAAGAGGAACAGCAGCGGCCACGGCCAGCACTACGGAGAATTTGTCAACCTCCTCAGCTACGCATGGC
AGCTGTGGAAGGATGGGAGAGCGTTGGAGCTGGTCGACGCGACGCTGGGCCACTGCAACGAGCAGGTGAC
GGACATGATGCGGTGCGTCAAGGTGGCGCTGCTTTGCGTGCAGGACAACGCCATGGATCGGCCGACGATG
TCAGACGTGACGGCGATGCTGGGCCACGACGGGGTGCCCTTGCCGGACCCGAGATGGCCGCCGCATTTCC
ACCTCAGGGTCACCAGCGACGATGAAGAGGACCGTGCGGGCAGGTCAGGGGTGCGGACACGGTCGACGCA
CTTCACCGGATCGTGCAGCACCAACGACATGACCATCAGCACCATCCAAGAAGGGAGGTGA
>TaCRK_33_A.1_TraesCS3A03G0021300.1
ATGATACATCTCGAGTTGTTGGCCATGGCTTCTGGTTCCATGCCGAGGCTCCTCATCGCCTTCATCCTCA
TCTCTTGTGTTGTCCACCGCGGGCGGGCGATCAGCACGATCCTGCCAGCGGTGCAGTACATCAAGTGCGG
CTCCCAAAAGTACGAGCTGGGCAGCGGCTACGATGACAACGTTCGCTGGCTTCTCCCCAACCTTACGGAG
TCCGTCATCAAGGACGGCGCCATTTCCGTCTTGGCTGGTGTCGGCAACAGGGCCAGCGACAGCGACCCTG
ATGATAGGGTGGGTTGCGTGGCCATGTGCTACGCGGACCACGGCCGGGAAGAGTGCGCGCAGTGCCTCAG
GTACGTCGCCGGCCGGTTCCTCCAAGGGAAGGACTGCCCCAACGCCAGGAACGCGTCCGCCTTCTACGAC
GCCTGCCAGGTATGGTACTACCAGCTCCCCCCGGTGGTGGGCATCGGCTACTCATTCATGGCGGTCACCA
GAAATTTGGGGCTTGACCTCACCGGCAGCCAAGATGTGGTGAGCTTCCGGACGAAGCGGAGATTGCTTCT
GCAAGATCTATCTAGCCGGGCGATTGCGTCCAAGCAGTACGCCGCGGCCAGCAGCACCATGTACAGCTAC
GGCAGCGATGCCGCAAGCATCTACGGGCTTGTCCAGTGCCAGAGGTTCCTGTCCGGAGATAACTGCAACT
CCTGCCTCAACGGATTCATACGACGCATTGATTGTGATAATAAGACCGTAGGCGCCATCAAAGGTTATTA
TTGCTACATCAGATACGGGACGGAGCAGTTCGTCGACTACGTCAATGAATACATGACAACGTCGTCGCCC
AAACACGCTTGGGCGACAGCACCCGCCATGGCACCAGCGCTGGCGCCGGCGCCACCACCCCACAAACACA
AAGGGAGGGCAACGATGATAGGAGTTATCATAGGTATTTGCAGCGGCAGCATCGTCTTGGTGAGCGGGAT
TGTGCTTCTTCTCAGGTACCTCTTCCGTGGGAGGTTGTCCCGTGTGCCTTCCAGGCAAAGCATACAACTT
GGCAGCTCCGCGCCAATGCAGTTTTCAGCCAGCCAGCTCAGGGACGCGACTAACAACTTCACTGACCCTC
TAGGCAGCGGTGCATTCGGTACCGTGTACAAGGGTACAATGGGAGGGAAGGAGGTTGCGGTAAAGAAGCT
TCATAGCAAGGATGGTGTCGTAGGGGCGGCCTTCACTAGCGAAGCCCACATGCTCATGGCGTTCAAGCAT
AAGAATCTTGTGAAGCTGCTGGGGTACTGCGACACAGGCGACGACAGGTTGCTCTGCTTCGAGTATCTCA
GTGGCGGAAGCATCGATAAGTTTATCTATAAGGGAAGTGGGTACGTGCTAGATTGGAGCGGACGCTACAA
GATTGTGCAAGGAATATGTTCAGGCCTGCACTACCTACACCACGAACTAGACCATGAGCAGAACATCGTT
CACCTGGATTTGAAAGCGAGCAACGTACTGGTCAGCCGCGGCGATGGGGGAGACATCACCTGTGTGAAGA
TCGCCGACTTTGGCCTCTCAAAGTTCTTCAAAGCGGATCTAACACACTCGTACACGGAGCAGGTCGTTGG
TCTATTGGCGTACATGGCACCGGAATACGTCTGCAAGGGCAGAATTTCACCCAAGGCCGATATATACAGC
TTTGGCATTCTTATTCTGGAGATAGTCACTGGGCGATGCGCCAAGGTGGGCGATTCTTCGGGCGACTTCA
TCACCTGGGTTCATGAGGAGTGGAGAGGAGACGTCCGAGCTCTCATGGATGTTGATGGCCTGCCGGGCGA
CTCTATCACACAAGCCCGCAACTGCATCGAGATAGCGCTGGACTGCATCCAGGAAGACCCCAACAGCAGG
CCGGACGCGGCAATGATAAGGCAGAGGCTCTCGCATGTATGA
>TaCRK_34_A.1_TraesCS3A03G0043600.1
ATGGCTCACTTCCCGCTGTTGCCGGCTCTAGCGCTGGCGGTCACCTGCGCGTTGGTTCCGTTCACCGTCG
CTGACCCGCAGGCTACGCAGCTCAACCTTGGGTGCAGCCAGTACAACGCCACGCCCACGGCCGCCTTCCT
CGCGGCCCTAAACTCCACCTTTGCTGAGCTCCGCGCCAACCTCTCCGCCGGCAGCGGCTTCGCCACCGCC
GCGGAGCCTCGCGCCGCCGCGCCGGCGTTCGCGTTGGCGCAGTGCCGCCCATACGTCACCGGGAGGGACT
GCGTCGCCTGCTTCGACGCCGCCGCGGCGCGCATCCACGCCGCCTGCGGGGCTGCTAACGGCGGGCGCGC
CATCCTCGACGGCTGCGTCATACGGTACGAGAGCGTGGCGTTCTTCGACCAGTCCACCCTCCCTGGCAAC
ACGCAGCGCTGCAACGGCTCCGCCGTGCCCGGCACCGCTTTCGACGGCGCGGTGCAGGCGCTGATCAACG
ACCTCGCGGCAGCCGTGCCTCGCTTCCCGCGGCTAGCTGCGGCGGCCGCGGGCACCGGCGTGTACGCGAT
GGCGCAGTGTGTGGAGACGGTCGGGCAGGACGGCTGCGCGCAGTGCCTCCAGGTAGCTGCGAGCAACATT
GACCGGTGCCCGCCCAATTCCGACGGCCGGGCAGTGGACGCCGGGTGCTTCATGAGGTACTCTGATAAGC
CCTTCTTCCCGGCTAATGCGACGGCAGACCTGACGCCCTACTTGCGCTCTGGAAAATCAAGAGGGAAGGG
GGCCATTGTAGGAGCAATTTTGGGAGGTCTGGCCTTCCTGTTGCTTCTAGGGTTATTAGCTTTGTTTTGG
ACCTGGCGGTCTATGAAGCTAAAGAAGCCTCGAAGAGGTGATATACTTGGAGCAACGGAACTGCAAGGTC
CAACAAATTTTAACTATCACGATCTTAAGGCTGCAACCAATAATTTTAGTGAGAAAAGTAAAATTGGAGA
AGGAGGTTTTGGAGATGTCTTTAAGGGCTTACTGAAAAATGGGAAAATTGTTGCAGTAAAAAGGTTGTCA
GTAATGCAAACTAGCAGGGCCAAAGAAGATTTTGAAAGCGAGGTAAAGCTTATTAGCAATGTTCAGCATC
GAAATCTTGTCCGGCTTCTTGGTTGTTCTCGCAAGGGTTCTGAATGCCTCCTTGTTTATGAATATATGGT
GAATAGTAGCCTTGACAAGTTTCTCTACGGTAAGAGACGTGGAACACTTAACTGGAAGCAGCGATTCAAT
ATCATCGTTGGCATGGCTCGTGGCCTTGCATATCTTCATCAAGAGTTTCATGTGTGTATCATACACCGTG
ATATTAAATCTAGCAATGTTCTTCTTGATGATGACTTCCAACCTAAGATTGCTGATTTTGGTTTGGCAAG
GCTCCTACCTGATGATCATAGTCATCTCAGCACTAGATTTGCAGGAACATTGGGTTACACTGCTCCTGAG
TATGCAATCCACGGCCAGCTATCGGAGAAGGTTGACACATACAGCTTTGGTATAGTCATTTTGGAAATAA
TAAGTGGTCGGAAAATCAATGATACAAGGATTGAGGCTGAAACACAATACCTACTTGAATCGGCATGGAA
GCTATATGAAAATGAGGACGTGATTAAGTTGGTGGATGGATCGTTAGATCACGAAGAATATATGCCAGAA
GAGGTAATAAGAATAATAGAGATAGCGCTTCTCTGCACTCAATCAGTTGTTGCTTCAAGGCCAACTATGT
CAGAGGTAGTTGTGTTGTTGTTATCAAGAAATTCTCCAGAGATACTACCCACAAGGCCCACTTTTATTGA
TTCAATAAGTAGAGTGCGAGGAGAAACATCCACGTCCAATTCATCCACTGCATCCAAGGCCACCGCCTCT
ATTTCACACTTATCAGCCAGGTAA
>TaCRK_35_A.1_TraesCS3A03G0078800.1
ATGGCGGGCGTGCTGCTGCTCCTCCTCCTCCTCATGCCGGCGTCGGCGTCGGCGATCGGGATCGTCTGCG
GCAGCGGGGGCAACTACACGGCCAACAGCACCTACCATTCCAACCTGGCCGTGATCAACGCCACCCTCCC
CGCAAACACCTCCTCCTCCCCGCAGCTCTTCCTCACCGCTACTGCAAACGCCACGGCCAACTCCACTGCC
GGCGTGGTGCGCGCGCTCGCGCTCTGCCGACACGATACCACCAACCTCACCGCGTGCAGGGAGTGCGTCG
CTTCCTCCTTCAGCTACGCGCAGAAGATGTGCCCCAACCACACGGCCGCCACCGTCTACTACGACTACGA
CGAGACCAACGCCTTAAAACCAGGGTGCCTCCTCGGCTTCTCCGGCGACCGCGACTTCCTCAGCGCCGCG
TCAGGCACCACCGGTAACGGTACATTCTTCCAGTATTTCAACACGGTGACTTCCATCCCCGGCAACGCCG
CCGTCGTCGCTGCCGCCGTCCGCCAGCTCCTGGGGCAGACGGCGCAGTACGCGGCCGCCGCAGCCAGGAG
GTTCGCCACAGGGTTCATGGACTCCATTGGCCCCGGCACCACGACAACGCTCTACTCCCTGGCGCAGTGC
ACTCCGGACCTGTCCGCCGGCGACTGCCTGGCGTGCCTCCAGCGGCTCGTGGGCTCTATCAACGCCACCA
ACTCCGTGCGCCTCGGTGGCCGGATCTTCCGGCTCCGCTGCAACGTCAGGTTCGATTTCTTCATGTTCTT
CGACGACAAGAACATACGGCCGATTCCATCTCCATCGTCCCTGGCTCAGGCACCGGCGCCGGCTCCGGCT
CCCGCAGGCAAGAGACATGGAGTAAAACCTTGGGTAATTGCCTTATCGGTGGCTGCTTCTGTGGCACTAG
TTGCACTCTGTTTCATCGTCTGCTGTCTTCGGCGGCTTAGAACAAAGAACACAAAAGGTAAAGGGGCCTT
ACGAGGAAAACGTGCTCACGAGTTTCAAGAAGGAGATGAAGCTTGGGAAATGGAAGCAGAGCTGTCTGAG
TTTGCAGTATTTGACTTTAATCAGATATTAGAGGCTACTGGTAACTTTTCCGAGGAAAACAAACTTGGTG
AAGGTGGATTTGGCCCTGTTTATAAGGGCCGCTTTCCTGATGGAGTGGAGATAGCAGTTAAGAGACTTGA
TGCGGATTCAGGACAAGGTTTCATAGAGTTCAAAAATGAAGTTGAGCTCATAGCCAAACTGCAACACAGG
AACTTGGTTAGGCTCATGGGATGCTGCTCTCAAGGAGAGGAGAAGATACTGGTCTATGAATACTTGCCAA
ACAAAAGCTTGGACTTCTTTATCTTTGATGAAGATAGAAAAGCTCTATTGGACTGGGACAAACGTATCAC
GATAATTGTAGGAACAGCAGAAGGACTTCTTTACCTACATAAGCACTCTAGGTTGCGTGTTATACATCGT
GATCTTAAACCAAGCAACATTCTCTTGGATAGCGAAATGAATGCTAAAATATCAGATTTTGGATTAGCAA
AAATATTCAGCTCAAATAATACCGACACAAATACTACGAGAAAAGTGGTTGGTACATATGGCTACATGGC
ACCTGAGTATGCTTCCCATGGCATTTTCTCTATCAAATCGGATGTATTCAGCTTTGGAGTTTTAACTCTC
GAGATCGTTAGCGGGAAGAGGAATTCCCATGAATGTGGAGCTTTCATCAACCTCCTTGGACATGCTTGGC
AATTATTTCAAGAGGAAAGCTGGAGCGAACTCATTGATGCAGCATTGGTTCCCAACATTCATTCAACAGA
AATGATGAGGTGCATTAACATTGCACTGTTGTGTGTACAAGAGAACGCTGTTGATCGACCGACCATGTTG
GATGTAATTGCGATGCTAAGCAACAAGACCATGATCTTACAAAAGCCTAAGCACCCGGCATATTTCAGCT
TAAGCACGGCAGGGAACAAAGAAGCACCCACTACTACTAAGTCTTGTAGTGTTAATGATGTCACTATATC
TACGGTGACGCCTAGATAG
>TaCRK_36_A.1_TraesCS3A03G0078900.1
ATGGCGACCATCGGCGTCGTCGTCCTCCTTCTCCTCCTACTCGCGCCGACACCGTATCTGGCGGCCGCCG
ATTTCTGCGACAACGTCAAGGCCGCCGGCGCCGCGCTCTCCCGAAACGCCTCCGCTTCACCGGTACAGTT
CGCCACGGCCACCATCGGGCAGGCCCCCGACGTGGTCTACGCGCTGGCGCTCTGCCTCGGCGACGTCCTC
GACAGCACCGCCTGTGGCACCTGCATCGCCGACTGGTTCGCCACCGTAAACCAGACGCAGTGCGACAAGG
TGGGCTTCAGCTACCGCGACTGCATCGTCGTGTACGGCGCCGGCGCCGACATCCTGGGGGCGCCCTCGAA
CGCCACGGGGGGATCCGGGGACAACACGCCGCCCTTCCAGGATTGGAACATCAGGAACGTCACCGCCGAC
GACGCCCCCCGCATCGTCAACCTCACCTTCGAGCTGCTGGCCGCGACCGCGCGGATGGCGGCCACCACGA
CGCCCAAGTTGTACGCCACCGGCATCATGGACATGAAAAGAGTGACAACCTACCTGGACGTGTACTCGCA
GGTGCAGTGCACGCCGGACCTGTCCGCCGACGACTGCTCGGCGTGCCTGCGCCGCCTCCTCGGGATGGTC
AACTCCACCATGTCCCTGCGCATGGGTGGGCGGATGGGTGTCACGCGGTGCTTTTTCAGGTACGAGGCGT
TTCCTTTGTACGGCGCCCGGCCCATGCTAAGCCTGCCGTTGTCGCCGCCGGGGCCGGCTCCGACGACTCC
GACCAAACGCAGGAGCATGCTGTGGGTGATTCCCGTAGCTGTAGTTCCTCTAACAGCAGCAGCGTTTTTC
TTCTTCATCTGTTACCGTCGACGGCTAAAAAGGCAAAGAAAAGGATCAAGACGTGCTCACAGTTTGGAGT
GGCAAGGGAAAAATTCGGATTTCTCTTTGTTTGAGTTTGAACATCTACTGGAGGCCACAAGAAATTTTTC
GGAAGAAAGCAAACTTGGGCAAGGTGGCTTCGGCGCTGTCTACAAGGGCCAGCTTCCAGATGGGTCGGAG
ATAGCGGTTAAGAGACTTGCTTCACATTCAGGACAGGGTTTCATGGAGTTTAAAAATGAGGTCCAGCTCA
TAGCCAAACTCCAACACACGAATTTGGTTAGACTCTTGGGGTGTTGCTCTCAAGAAGAGGAGAAAATACT
GGTCTATGAATACTTGCCAAACAAAAGCTTGGATTTCTTCATCTTTGATGAGAATAAAAGAGCTTTGCTG
GATTGGACAAAACTTGCAGCAATAATTGAAGGGGTAGCAAACGGACTTCTCTACTTACATAAGCACTCTC
GATTGCTTGTCATACATCGAGATCTTAAACCAAGCAACATTCTCTTGGACAGTGAAATGAATCCAAAAAT
TTCAGATTTCGGGCTAGCAAAAATATTTAGCTCAAATGACACCGAAGGAGACATTACAAGAAGAGTGGTT
GGCACATATGGCTACATGGCCCCTGAGTATGCTTCGAAAGGAAACTTCTCTATTAAATCCGACATATTCA
GCTTTGGTGTTGTCATTCTTGAGATCCTAAGCGGGAAACGGAATTCTGGTACCCAACAATGTGGATGTTT
CATCAATCTGCTTGGATATGCATGGCAATTATGGGAAGAGGGAAAGTGGATTGACCTTGTTGATGTATCA
TTGGTTTCTGATAGTCACTCAACAAAGATAATGAGGTGCATTAACATAGCATTGTTGTGCGTACAAGAGA
ATGCAGTTGATCGACCAACCATGGGAGATATTGTGTCAATGCTAAGAAATGAGACTATGATCTTGGCTGA
GCCTAAGCAGCCAGCATATATCAATGTAAGAGTAGGAAATGAAGAGACGTCCATTGCTCCTGAGTCATAT
AGTATCAATGATGTGAGCATATCAATCACAAGTCCTAGGTAG
>TaCRK_37_A.1_TraesCS3A03G0079100.1
ATGGCCATCATCCTGCTCCTCCTACTTGCACCGTCTCTGGCGGCCGCCGACGTGTTCTGCGACAACGTCA
AGGCCATCGCCACCACTCTCTCCAAGAACGCTGCCTCATCACCGGTACACTTCGCCACCAAGACGTTCGG
CGGCGCCCCCAACGTCGTCTTCGCGCTCGGGCTCTGCCGCGGCGACGTCCTCGACGGCCCCGCCTGCGGT
GACTGCATCGCCAACTGGTTCGGCAAAGCGCTGAACCGGACCAGGTGCGACAAGGCCCGCTCCACCTACG
GCGACTGTATCGTCGTCTACAGCGCCGGCGATGACATCCTAGCGGCGCCCTCGAATACCACGGGAGCGTA
CGGAGACAACACGCCGCCATTCCAGCAGTGGAACATCAAGAACGTCACCACCGGCGACGTACCCCTTGTC
GTCGGCCTCGTCCGCGAGCTGCTTGTGGAGACCGCGGAGAAGGCGGCCACCACGGAGCCGAGGCTCTACG
CGACCGGCGTCATGGACATGGCTAGAGTGACGACCTACCCGAAGGTGTACTCCCAGGCGCAGTGCACGCC
GGACCTGTCCGCCGACGACTGCTCGGCGTGCCTGCGCCGTCTCCTCGGCATGGTCAACTCCACCATGTCC
CTGAGCATTGGTGGGCAGATGGCTGTCACGCGGTGCTATTTTAGGTACGAGGCATATCGGTTCTACGACG
CCCAGCCCATGCTGATTCTGCCGTCGCGGCCACCGCCGACGACTCCGACCAAACGCAGGAGCATGGTGTG
GGTAATTGCGGTAGTTGCAGTTCCACTATCGGCAGCAGCATTTCTCTTCTTCAATTGTTACTCTCGTCGG
CTCAAAAGGCGAAGAAAAGGGAGAGAGGGCCTAGTTTGGCAAGGGAAGAATTCGGAGTTCTCTTTGTTTC
ACTTTGAACAGTTATTGGAGGCCACAAGTTATTTTTCAGAAGAAAACAAACTTGGACAAGGTGGCTTTGG
TGCTGTCTACAAGGGCCAGCTTCCAGATGGGTTGGATATAGCGGTTAAGAGACTTGCTTCACATTCAGGA
CAGGGTTTCGCTGAGTTTAAAAATGAAGTCCAGCTCATAGCCAAACTCCAGCACACAAATTTGGTTAGGT
TCTTGGGATGTTGCTCCCAAGAAGAGGAGAAAATATTGGTCTACGAATACTTGCCAAACAAAAGCCTGGA
CATCTTCATCTTTGATGAGTATAAAAGAGCTTTACTAGATTGGACAAAACTGTTAGAAATAATTGAAGGA
GTAGCACATGGACTCCTTTACTTACATAAGCACTCTCGATTGCTTGTCATACATCGAGATCTTAAACCAA
GCAACATTCTCCTAGACAGCGAAATGAATCCAAAAATTTCAGATTTCGGGCTAGCAAAAATATTCAGCAA
AAATGACACTGAAGGCGACACTACAAGAAGAGTGGTTGGCACATATGGTTACATGGCCCCTGAGTATGCT
TCAAAGGGCGTCTTCTCTATTAAATCCGATGTCTTCAGCTTTGGTGTTGTTATTTTTGAGATCCTTAGCG
GAAAACAGAATTCTGGTAACCAACAATGTGGAGGCTTCGTCAATCTCCTTGGATATGCATGGCAATTGTG
GGAACAGGGGAAGTGGATTGATCTCCTCAATGCATCATTGGTCCCTGATACTCACTTGGCAAAGTTAATG
AGGTGCATTAATATAGCATTGTTATGTGTGCAAGAGAATGCAGTTGATCGGCCAACCATGGGAGATATTG
TTTCAATGCTAAGAAGTGATACTATGATCTTGGCTAAGCCTAAGCAGCCAGCATATATCAATGTAAGGGT
GGGAAATGAAGAGACGTCCAATGCTCCCGAGTTGTGCAGTATTAATGATATAACCATATCTGCCACAATT
CCTAGATAG
>TaCRK_38_A.1_TraesCS3A03G0079200.1
ATGGTGGGCGTGCTGCTGCTCCTCCTCCTCCTCATGCCAGCGTCGGCGTCGGCAATCGGCCACGTCTGCG
GCCGCGCCGGCAACTACACGGCCAAAAGCACCTACCGGTCCAGCCTCGCCGTGCTCAACGCTACGTTCCC
CGGCAACGCCTCCTCCTCCCCGCAGCTCTTCGCCACCGCCACCACCGGCGTGGTGCGCGCGCTCGCGCTC
TGCCGCCACGACACCACAAACCTCACCGCGTGCAGAGAGTGCGTCGCCTCCTCGTTCACGTACGCGCAGA
AGATGTGCCCGAAACATGAGGCCGCCACCGTCTACTACGACTACGACGAGGTAAATGTCACGCGGCCAGG
GTGCCTCCTCGGCTTGTCCGGCGACGGCGGCTTCCTCAGCCCGGGATCCACTGTCACCTGGAACGACACG
TTCTTCCAGTTCTTTAACCCGGTGCAAATCCCGGGCAAGGCTGGGGTTGTCGCTGCCGCCGTCCGCCAGC
TCCTGACGCAGACGGCACGGTACGCGGCTGGCACGGCGAGGAGGTTCGCCACAGGGTCCATGGACTCCAT
TGGCAGTGCCGCACCGACACTCTACTCCCTGGCGCAGTGCACGCCTGACCTGTCCGCCGGCGACTGCCTG
GCGTGCCTCCGGCGGCTTGTCGGCGCGCTCAACGCTACAAACTCAGTGCGCGTGGGCGGACGGATGTTCG
TGCTCCGTTGCAACGTGAGGTTCGAGCCTTTTATGTTCCACAACGACAAAAGCATGCAGCGGGTTCCATC
TCCATCATCCATCGCTCCGGCAACGGCACCAGCACCAGCGCCAGCTCCGGCAAGCAAGAGACATGGAGTA
AAACCTTGGGTAATTGCCTTATCGGTAGCTGCTCCTGTAGCGCTAGTTGCACTCTGCTTCATCGTCCACC
ATCGTCGGCGCCTTAGAACCAAGCACACAATAGATAAAGAGACAACCTTACAAGGAAAGCATACTCACGA
GTTTCAAGAAAAAGATGAACTACTTTGGGAAATGGAAACGGAGTTGGCTGAGTTTGCAGTATTTGACTTT
CATCAGATATTAGAGGCCACAGTTAACTTCTCGGACGAAAACAAGCTCGGCCAAGGTGGATTTGGCCCTG
TTTACAAGGGCCACTTTCCTGATGGAAATGAGATAGCAGTGAAGAGACTTGATTCACATTCAGGACAAGG
TTTCATAGAGTTCAAAAATGAAGTTGAGCTTATAGCGAAACTTCAACACAGAAATTTGGTTAGGCTCATG
GGATGTTGCTCTCAAGGAGAGGAGAAAATACTGGTCTACGAATACTTGCCAAATAAAAGCTTGGACTTCT
TCATCTTTGATGAAAATAGAAAAACACTACTGGATTGGGACAAACGTCTTGTAATAATTGTAGGAATAGC
AGAAGGACTTCTTTACCTACATAAGCACTCTAGGTTGCGCGTTATACATCGAGATCTTAAGCCAAGCAAC
ATTCTCTTGGATAGCGAAATGAATGCAAAAATTTCAGATTTTGGACTAGCAAAAATATTCAGCTCAAATA
ACACCGAAGCAAATACTACAAGGAAAGTAGTTGGTACACTTGGCTACATGGCACCCGAGTATGCTTCCCA
CGGTCTCTTCTCTATCAAATCGGATGTCTTCAGCTTCGGTGTTTTAACTCTTGAGATCCTTAGCGGGAAA
AGGAATTCTCATGAATGTGGAAATTTCATCAACCTCCTCGGACATGCTTGGCAATTATTTGAAGAGGAAA
GCTGGGTCAATCTCATTGATGCGGCATTGCTTCCAAACGGTCATTCGGAAGAAATGATGAGGTGCATTAA
CATTGCATTGCTATGTGTACAAGAGAATGCAGTTGATCGACCAACCATGTTGGATGTTGTCGCAATGCTA
AGCAGCAAGACCATGATTGTAGATAAGCCTAAGCACCCGGCATATTTCACGGGGGAGAAAGAAGCACCCA
CTACAACTCAATCGTGTAGTGTTAATGATGTGACTATATCCATGATAACCCCTAGATAG
>TaCRK_39_A.1_TraesCS3A03G0212700.1
ATGGCAGCGCCCACGCACCGGCTGCGCCCAGGCGTGGCCGCGCTCCTCCTCGCGCTGGCGTGCGCGCTCT
GCGGCGCGGCGGCGGGGGACCCGCGCACGGCCGTGGCGGGCCAGTCCTGCGCGCCGGGGGCGGCCGTCTC
CGGCTCCGTGCTAGCGGACAACTTCGTGCCGGCCATGGACGACCTCAACAGCAACGTCAGCGCCAACGGC
TTCGGCACCTCGGCCGTGGGCGCCAGGGGCCCCAACACGGTCTTCGGCCTGGGCCAGTGCCACCGCGACC
TCTCCCCGCTCGACTGCAAGCTCTGCTTCGCCGAGGTCCGGTCTCTGCTCCCCAAGTGCTACCCGCGGGT
CGGGGGCCGCCTCTTCCTCGACGGCTGCTTCGGCCGCTACGGCAACTACTCCTTCCTCGGCGAGGCGCTC
GGGCCGGCCGACGCCAGGGTCTGCGCCCCCGGGAACGCCAGCAACCCGCGGGGGTTCGCGGACGCGGCCA
GGGCCGCGGTGGCCAACGTGACCGAGGCGGCGGCGCGCGGCGACGCCGACGGGTACGCGGTCGCGTCGGC
GAGCGCGGGGGGCGCCACGGCCTTCGCCCTCGCGCAGTGCTGGGGGAGCCTCAACGCCACCGCGTGCGGC
CAGTGCCTCCGCGCCGCGGCGCGCGCGGCGGCCGGGTGCGCGCCGGCGACGGAGGGCCGGGCGCTCTTCA
CCGGCTGCTACCTCCGCTACTCCACGCGCCTCTTCTGGAATGTGAACGCCACGGCGGGGTCGGGATCATC
AGGAAAGAATGGTGTCGTTTGGATATTGGTGGGTTCCTTTCTAGGTGCTTTTATAGTTGTCCTCATTATT
GCTTTTCTGGCTTGGAAGAAGGGAATTCTGAGGAGAAAGAAACAGTCAAAATCATTCATAGATATGTATG
GAGATGGAGTCTCTGTCAGAATTGCACAGTCTAGTTTAAATTTCAAATATGAAGAGTTAAAGAAAGCAAC
AAATTATTTTGATCCAGCAAACAAACTTGGTCAAGGGAGCAACGGAGCTGTTTACAAGGCTGTTATGCCA
GATGGAAAAGAAGTTGCTGTCAAGAGGCTTTTCCTAAATACAAGGGAGTGGGTCGAGCAGTTTTTCAATG
AAGTCGAACTCATAAGTCAGGTTCGCCATAAGAATCTAGTGAAGTTGCTTGGCTGCAGCGTGAATGGCCC
AGAGAGCTTCCTTGTTTATGAATACTACTTCAACAAGAGCCTTGAACTATTCTTGTTTGATGCAAGTCGT
AGCAGAAAATTAACCTGGGATCTGAGGGTTGGTATCATTCAAGGCATTGCAGAGGGGCTTTCTTATCTCC
ATGAGGAGTCAGAAACACGGATTATCCACCGAGACATCAAAGCTAGTAATATTTTGTTGGATGATAAGTA
TAAGTCCAAAATAACAGATTTTGGTCTTGCAAGAGCATTTGCAGCAGACGTAACTCATCTTACAACTGGT
GTCGCTGGAACATTAGGCTACATGGCTCCTGAGTATATCGTGCATGGCCATCTTACGGAGAAGGCCGATG
TTTTCAGCTATGGTGTTCTTGTTCTCGAGATCATAACAGGGAAAAGATGTAGTGGCTCAATTGGCTCACA
CGGAGGGCAGGCGTTGTTAACAAAGGTATGGAAGCACTACAAGGACAACACAGTAGAGACGATTATCGAT
CCGATCATCTACAAAGATACGATCCGGCATAAGGTCTTGCATATAGTGCAGATCGGGCTGCTATGCATCC
AAGCGAACCCTGGTGACAGGCCTACGATGACCAAGGTCGTCGAGCTGCTGAGAAGCCACAAGCATGATGT
CGAGATTGTCCTGAGTGATCCTCCATTTCTGAATGTTGAGGGGGTTGAGGATATGAAACAAGGGGAGCAG
TCGCGGTTGTTGTCCGCACGCTCTGGTCCTTCAGTGTCAGGGTCGTCTCGGTCTTACTTGAACGGAAGAT
AA
>TaCRK_40_A.1_TraesCS3A03G1157300.1
ATGGACATGGTTACCGCCCCCCTCCTTCTGCTCCTGCTCCTCGCGCCTCTCGCCGCTGCGCAATGGCAAT
ACTGCGGCAACAACGGCAACTACACACCAAATAGCACCTACCAAGCTAACCTCAGGCTCCTCTCTTCCAC
CCTTCCCAACAAGGCCGCGTCCAACACCACCCTCTTCGCCACCGCCACAGTGGGTGATATTCCGGACATG
GTCCACGCTCTCACGCTCTGCCGCGGCGACACCAATGACTTCGCCTGCGAGGACTGCGTGGCTACCGCCT
TCCAGGACGCTCAGCAGCTCTGCCCGTACAGTAAGGACGCCTCCGTGTACTACGATATCTGCATGCTCAG
GTTCTCCAACCAAAATTTTCTTGCCACCACCGTCAATGGCAATACTACACCCATCCTCGAGAACTACCAG
AATCTCACGACAAGCGTTGACTATTTCAAGCTCTTCTTGTTCACGCTTCTGAACGGCACGGCACAATCCG
CCACTAAGAGCTCGAGGAGGTTCATCACCTCGCAATTAGACATCAGCTCCTTCCCAACGTTGTACTGTCT
TATGCAGTGCACGCCCGACCTCACCATCGAAGACTGTGGGGCCTGTTTCTGGGAGGCCTTGCAGTATACG
CTCAATTACATCGACCGTAAGCGAGGTGGTCGAATTCTTGGGACACGGTGCACCGTAAGGTACGAAATAT
ATCCGTTCTTCCAAGATCCTATACTGCATATTACCAACTTGGCCCCTGATGTTCCGGCAATCGACAACAC
TACTACCACGCCACGTGTAGAGCCAGATACAAACCTCCCACGATCGCAGCCATCAGCTGCTGCTATGCCA
TCCCCAGATGTGCAAACGACCATCAAAGAACAGCACGGACGCAACGGAAGCAAGAGGCCGCTGTGGATTA
TTGCGGTGGTGGCTCCATTGCTCTCAATACTTATGTGCTTTATCTGCTTCGTTGTATGGATGAGAAGACG
AAGAAAAGGAAAGGTAAACTTAAATGACCAAGCTGCCACGAATAGGCCAGAAGAAGATGCACTGGTTTGG
AGATTGGAGGAGAAGAGTTCAGAGTTCACTCTCTTTGACTTTTCTGAGATATTGAATGCTACGCACAACT
TCTCCAAAGGGAATCTACTTGGGCAAGGTGGCTTTGGCCCTGTCTACAAGGGAAGACTACCAGATGAAAT
GGAAATTGCAGTTAAAAGGCTTGCTTCACATTCAGGACAGGGTTTCAGAGAATTCAAGAATGAAGTTGAA
CTTATCGCAAAACTACAACATAACAATCTGGTCAAACTCTTGGGATGCTGCATTCAGGGAGAGGAAAAAG
TTTTGGTGTATGAGTATTTACCAAATAAGAGCTTGGACTTCTTTATATTTGATGAAAACAAAACAACGTT
GGTTGATTGGGAAAAGAGGCGCGTGATAATCGAAGGGATAGCCCAAGGTCTTCTCTATCTACACAAGCAC
TCTCGTTTGCGCATCATTCACAGAGACCTTAAGGCCAGCAACATTCTCTTGGATCAGGAAATGAATCCTA
AAATTTCTGATTTTGGTCTAGCTAAAATTTTCAGCTCAAATGATACTCAGGGAAGCACAAAGAGGGTAGT
GGGTACATATGGTTATATGTCTCCGGAGTATGCATCTGAAGGCATTTACTCAATCAAATCTGACGTGTTC
AGTTTTGGTGTGTTACTTCTTGAGATCCTTAGTGGGAAAAGGAATTCTGGCTTCCATCAGTACGGAGACT
TTCTTAACCTTCTTGGATATTCATGGCAACTCTGGGAAGGAGGAAAGTGGCTTGAGCTTCTAGAAGTGTC
AATTGTTAAGGAGATCCATACAACAGAGGCTAGGAGGTACATTAACATTGCATTGATGTGCGTTCAAGAG
AGCACAGATGATCGGCCCACCATGTCAGATGTTGTTGCAATGTTAAATAGTGAGAATGTTATTCTCCCAG
AGCCTAATCATCCAGCATACTTCAACTTAAGGGTATCTAAGGTACATGAATCAGCTAGTGTTGTTGTCCC
ATGTAGTAATAATGATGTAACCATCACTGAAGAGCCAGATGGCAGATAG
>TaCRK_41_A.1_TraesCS3A03G1157700.1
ATGGACATGGTTATCGTCCTCTTCCTTCTCCTGCCTTTCGTTGGTGCCGAATGGCAAGTGTGCGGCAGCA
GCGGCAACTACACATCAAACAGCACCTACCAAGCCAACCTCCTGCTCCTCTCCTCCACCCTTCCCAACAA
GGCCGTGTCCAACACCACCAGCCTCTTCGCCACCGCCACCACCGGCGATGCTCTGGACATCGTCTACGCC
CTCGCGCTCTGCCGTGGGGACACCACCGACGCCTCCGACTGTGAGAGCTGTGTGGCTGCCGCCTTCCCCG
ATGCCCAGCAGATCTGCCCCTACAATAAGGACGCCACCTTGTACTACGATGCCTGCATGCTCAGGTTCTC
CAACCATAATTTTCTTCTTGCCAACAGCACCGAAGATCAGAAGAGCTGGATCACCCTCCGGAACAACCTC
AACTTCACCACAGGCGGCGACTCCGCCAAGCACTTGCTGTTGATGCGTCTCAACAGCACGGCCCAAGCGG
CTGCAAACAGCTCGAGGAGGTTCATCACCTCGCGCTTAGGCGTCGACCTCGTCCCGACGACGGTGTACTG
CCTTATGCAGTGCACGCCCGACCTCACGCCCGACGACTGCGCGGCTTGTTTACAGCTTGTTTTGAAGCAT
ACGATCAAGTCCCTAGATGGAGCGCAAGGTGGTCGAATTCTCGGGACACGGTGTAGCATGAGGTACGAGC
TATACCACTTCTACGAAGGGGTCCCCATGCTTGCAATTCCGGCCGTCAACAGCACTAGGCCAGCGCCCAC
GCCCGCTACCAGGTACCCACATTCCCAGTCACACCCACCAGCTGCGGCGCCTCCCCGGCTGGCGCAGACG
ACCATCCAAGAACAGCAGGGACGCAACTCACGCAAGAGGGTGGTGTGGATTATTGCTGTGGTGGCTCCAC
TCCTGTCAATACTCCTATGCTTCATCTGTTCGGTTATATGGCTGAGAAGACGAAGAAAAGGAAAGGAAAA
CTTAAACGATCAGGTTGCCACCAATAGACCAGAAGAAGACGAACTTGTCTGGAGATTGGAGGAGAAGAGT
TCAGAGTTCACTCTCTTTGACTTCTCTGAGATATTGCATGCCACACATAACTTCTCCAAAGAAAACCTAC
TTGGACAAGGTGGTTTTGGCCCTGTCTACAAGGGCCAATTACCAGATGGAATGCAAATCGCAGTCAAAAG
GCTTGCCTCACATTCAGGACAGGGTTTTACAGAATTCAAAAATGAAGTTGAACTTATTGCAAAATTACAA
CATAATAATCTTGTCAGGCTCTTGGGATGCTGCATTAAGGGAGAGGAAAAACTATTGGTGTATGAATATT
TGCCAAATAAGAGCTTGGACTTCTTTATATTTGAAAGAAACAGGACAACTTTTATTGATTGGAACAAAAG
ACGTGTGATAATCGAAGGGATAGCCCAAGGTCTTCTCTATCTCCACAAGCACTCTCGGCTACGCATCATA
CACAGAGACCTTAAGGCCAGCAACATTCTCTTGGACCAGGACATGAATCCTAAAATTTCTGATTTTGGCC
TAGCAAAAATATTCAGCTCCAATGATAGTCAGGGAAGCACAAAGAGGGTAGTAGGAACATATGGTTACAT
GTCTCCGGAGTATGCATCTGAAGGCATTTACTCAATCAAATCAGATGTGTTCAGCTTTGGCGTGTTACTT
CTTGAGATCCTTAGTGGAAAAAGGAATTCTGGTTTCTACCAGTACGGAGACTTTCTTAACCTTCTTGGAT
ATTCATGGCAACTCTGGGAAGGACGAACGTGGGTTGAGCTTCTAGATGCATCAATTGTAAAGGAGATCCA
TACATCAGATGCTAGGAAGTACATTAACATTGCACTGTTGTGTGTACAAGAAAGTGCAGATGATCGACCC
ACCATGTCAGATGTCGTTGCAATGTTAAACAGCGAGAGTGTTATTCTCCCCGAACCAAATCATCCAGGAT
ACTTCAACCTAAGGGTGTCTAAGACACATGAATTTTTTGTCCCATGTAGTAATAATGATGTAACCATCAC
TGAGGAGCCAGATGGTAGATAG
>TaCRK_42_A.1_TraesCS3A03G1158100.1
ATGGATCTGCCTTGTCATCGGTGGATGGCCATGGTTATCCTCCCCCTCCTGCTCCTCGTGCCTCTCACCG
CTGCCCAAATGTGGCCATCCTGTGGCGAGAGCGGCGACTACAAATCAAATAGCACCTACGAAGCCAACCT
CAAGCTCCTCTCAACCACCCTCCCGAAGAAAGCAGCGTCCAGCACCAACCTCTTCGCCACCGACACCGTT
GGCAATGTTCCGAATGTCATCTTCGCCCTCGCACTCTGCCGCGGGGACTCCAACACCTCTGCCTGCGAGG
GATGTTTGGTTACTGCCTTCCAGGACGGGCAGGAGCACTGCGCGAACTATAAGGACGCCGCTGTGTACTA
TGATAGCAATCCTTGCATGCTCAGGTTCTCCAACAAGAATTTTCTCTCCACCACCGTCAATGACCATATA
CTCATCATTGTTAGCATCGAGAGCTTGATGATGAACATCTCGACAAGAGCCGACTCCTTCAGGGTCTTGT
TGTTCACGCTTCTGAACAACACGGCTCAAGCGGCCGCGAACAGCTTGAGGAGGTTCACCACCTCGCGCTT
AGACGTCAACTCCTTCCCTACGCTCTACTGCCTTATGCAGTGCACGCCAGACCTGACCGCCGACGACTGC
ACCGCATGTTTGCAGCCTTACTTCCAGTATACAGTCAAGTACATGGATGGTAAGAAAGGTGGTCGATTAC
TGGGGACACGGTGTACCATGAGATACGAGATATTCCCATTCTTCCAAGGGGACCCCATGCTGCGTATTAT
CAACTTGGTATCTGAAGTTCCGGCGATCAACAACACCATTCCACGGATTACCGTGAACCCACCCCCACAG
TCACAGTCACAGCCACAGTCGCCGGTTGCAGCACCACCACCTCCGGAGGCGCAAGCAGCCACCCAAGAAC
TTCATGGACGCAACTCACGCCAGAGGCCGCTCTGGATTATCGCTGTGGCAGCTCCATTACTGTCAATATT
TCTGTGCGTTATCTGTTTTGTTGTATGGATGAGAAGGCGAAGAAAAGGAACGGAAATATTACATGATCAA
GCTGCCATGAATAGGCCGGAAGAAGACGCATTGGTTTGGAGATTGGAAGAGAAGAGTTCAGAGTTCACTC
TGTTTGACTTATCTGAGGTATTGCGTGCTACACACAACTTCTCCAAAGAAAACCTACTTGGGCAAGGTGG
TTTTGGCCCTGTCTACAAGGGCCAGTTACCAAATGGAACAGAAATTGCAGTTAAAAGGCTTGCCTCACAT
TCAGGACAGGGTTTCACAGAATTCAAAAATGAAGTTGAACTTATTGCAAAACTACAACACAGTAATCTGG
TCAAGCTCATGGGATGCTGCATTAAGGGAGAGGAAAAACTTTTGGTGTACGAATATTTGCCAAATAAGAG
CTTGGACTTCTTCATCTTTGATGTTAACCAAACAACTTTGGTTGATTGGAATAAAAGATGTGTGATAATC
GAAGGGATAGCCCAAGGTCTACTATATCTCCACAAGCACTCCCGGTTGCGCATCATACACAGAGACCTTA
AGGCCAGCAACATTCTCTTGGACCAGGACATGAATCCTAAAATTTCTGATTTTGGGCTAGCAAAAATTTT
CAGCACCAATGATTCTCAGGGAAGCACAAAGAAGGTGGTGGGAACATATGGTTATATGGCTCCGGAGTAT
GCATCTGAAGGAATTTACTCTATCAAATCTGACGTGTTCAGTTTTGGTGTGTTGCTTCTCGAGATCCTTA
GTGGAAAAAGGAATTCTGGTTTCCATCAGCATGAAGACTTTCTTAACCTCCTTGGATATTCATGGCATCT
CTGGGAAGGAGGGAGATGTCTTGAGCTTCTAGAAGCATCGATTGTTGAGGAGATCCATGCAGCGGAGGCT
AGTAGGTACATTAACATTGCGCTAATGTGCGTACAAGAGCGCGCAGACGATCGACCAACCATGTCGACTG
TCGTCGCAATGTTAAACAGTGAGAATGTTAGTCTTCCAGGGCCTAAACATCCGGCATACTTCAACCTACG
GGTATCCAAGGAAGATGAATCGGGTAGTGTTCCATACAGTAATAATGCCGACACCATCTGCAGTAATAAT
GACTTGACCATCACTGAGGAGCCAGATGGCAGATAG
>TaCRK_42_A.2_TraesCS3A03G1158100.2
ATGCAGTGCACGCCAGACCTGACCGCCGACGACTGCACCGCATGTTTGCAGCCTTACTTCCAGTATACAG
TCAAGTACATGGATGGTAAGAAAGGTGGTCGATTACTGGGGACACGGTGTACCATGAGATACGAGATATT
CCCATTCTTCCAAGGGGACCCCATGCTGCGTATTATCAACTTGGTATCTGAAGTTCCGGCGATCAACAAC
ACCATTCCACGGATTACCGTGAACCCACCCCCACAGTCACAGTCACAGCCACAGTCGCCGGTTGCAGCAC
CACCACCTCCGGAGGCGCAAGCAGCCACCCAAGAACTTCATGGACGCAACTCACGCCAGAGGCCGCTCTG
GATTATCGCTGTGGCAGCTCCATTACTGTCAATATTTCTGTGCGTTATCTGTTTTGTTGTATGGATGAGA
AGGCGAAGAAAAGGAACGGAAATATTACATGATCAAGCTGCCATGAATAGGCCGGAAGAAGACGCATTGG
TTTGGAGATTGGAAGAGAAGAGTTCAGAGTTCACTCTGTTTGACTTATCTGAGGTATTGCGTGCTACACA
CAACTTCTCCAAAGAAAACCTACTTGGGCAAGGTGGTTTTGGCCCTGTCTACAAGTTTTGTACATACTTC
CAGGGCCAGTTACCAAATGGAACAGAAATTGCAGTTAAAAGGCTTGCCTCACATTCAGGACAGGGTTTCA
CAGAATTCAAAAATGAAGTTGAACTTATTGCAAAACTACAACACAGTAATCTGGTCAAGCTCATGGGATG
CTGCATTAAGGGAGAGGAAAAACTTTTGGTGTACGAATATTTGCCAAATAAGAGCTTGGACTTCTTCATC
TTTGATGTTAACCAAACAACTTTGGTTGATTGGAATAAAAGATGTGTGATAATCGAAGGGATAGCCCAAG
GTCTACTATATCTCCACAAGCACTCCCGGTTGCGCATCATACACAGAGACCTTAAGGCCAGCAACATTCT
CTTGGACCAGGACATGAATCCTAAAATTTCTGATTTTGGGCTAGCAAAAATTTTCAGCACCAATGATTCT
CAGGGAAGCACAAAGAAGGTGGTGGGAACATATGGTTATATGGCTCCGGAGTATGCATCTGAAGGAATTT
ACTCTATCAAATCTGACGTGTTCAGTTTTGGTGTGTTGCTTCTCGAGATCCTTAGTGGAAAAAGGAATTC
TGGTTTCCATCAGCATGAAGACTTTCTTAACCTCCTTGGATATTCATGGCATCTCTGGGAAGGAGGGAGA
TGTCTTGAGCTTCTAGAAGCATCGATTGTTGAGGAGATCCATGCAGCGGAGGCTAGTAGGTACATTAACA
TTGCGCTAATGTGCGTACAAGAGCGCGCAGACGATCGACCAACCATGTCGACTGTCGTCGCAATGTTAAA
CAGTGAGAATGTTAGTCTTCCAGGGCCTAAACATCCGGCATACTTCAACCTACGGGTATCCAAGGAAGAT
GAATCGGGTAGTGTTCCATACAGTAATAATGCCGACACCATCTGCAGTAATAATGACTTGACCATCACTG
AGGAGCCAGATGGCAGATAG
>TaCRK_43_A.1_TraesCS3A03G1158300.1
ATGGCGATGAAGTTCCTACCATCCCTGCACCTGCCTTGTCACCCATGGATGACCATGGTTATCCTCCCTC
TCCTCCTCCTCCTCGTGCCACTTGCCGCTGCTCAATGGTCATCCTGTAGCAAGAGCGACGACTATAAATC
TAATAGCACCTATGAAGCCAACCTCAGTCTCCTCTCTTCAACCCTCCCGAAGAAAGCAGCGTCCAGCACC
ACCCTCTTTGCAACCAGCATCATGGGCAATGTTCCGGACATTGTCTATGCCCTCACGCTCTGCCGCGGGG
ACTCTAACGCCTCCGCCTGCGAGAGCTGTGTAACCACCGCGTTTCAGGACATCCGGCAGCTCTGCCCGTA
CAAAAAGAATGCCACCGTGTACTACGATCCGTGCATGCTCAAGTTCTCCAACAAGAATTTTCTCGCCACC
ACCACCGTCAATGATCCACTCATCATCGTGAACACTAAGAACTTCATGACAAACGCCGACATCACCCAGC
GATTATTGTTCACGCTTATCAACAGCACGGCTCAATTGGCCGCGAATAGCTTGAGGAGGTTCACTACCTC
GCGCTTAGATGTTGGTTCCTCCCCAACGTTGTACTGTCTTATGCAGTGCATGCCCGATCTGATTCCCCAC
GACTGCGAGTCCTGCTTCCAGGATATCTTGAATAGTACGCTCGAGTACCTGGGCGGTAAGCAAGGTGGCC
GAGTTCTGGGGACACGGTGTTACATGAGGTACGAGATGTACCCCTTCTTCCAAGGGGACCCTACGCTGCG
TATTATCAACTTGGCCCCTCATGTTCCGACGATCAACAACACTACGACACCAGCTACCGTGTACCCACAA
TCGCAGCCACCAGCTGCGGCGCCACCCCCGGAGGGAAAAGCGACCGTCCAAGAACATAACGGACGCAAAT
CACGCAAGAGGGCACTGTGGATTATTGTTGTGGTGGCTACACTGCTGTCAATACTTATGTGCTTTATCTG
TTTCATTGTATGGAAGAGAAGAAAAGGAAAGGTAAACATAAACAATCAAGCTGCCACGAATAGGCCGGAA
GAATATGCACTGGTTTGGAGATTGGAGGAGAGGAGTTCAGAGTTCACACTCTTTGACTTTCCTGAGATAT
TACAAGCTACACACAACTTTTCCAAAGAAAATCTACTTGGGCAAGGTGGTTTTGGCCCTGTCTACAAGGG
CCAATTACCAGATGGAATGGAGATTGCTGTTAAAAGGCTTGCCTCACATTCAGGACAGGGTTTCACAGAA
TTCAAGAATGAAGTTGAACTTATTGCAAAACTACAACACAATAATCTGGTAAAGCTCTTGGGATGTTGCA
TTCTGGGGGAGGAAAAACTATTGGTGTATGAGTATTTGCCAAATAAGAGCTTGGACTTCTTTATATTTGA
TGAAAACAGAACAACTTTGGTTGATTGGGAAAAAAGACGTGTCATAATTGAAGGGATAGCCCAAGGTCTT
CTATATCTTCACAAGCACTCTCGATTGCGCATCATACATAGAGATCTCAAGGCCAGCAACATTCTCTTGG
ACCAGGACATGAATCCTAAAATTTCAGATTTTGGTCTAGCAAAAATTTTCAGCTCCAATGACACTCAGGG
AAGCACAAAGAGGGTAGTGGGAACATATGGTTATATGTCTCCGGAGTATGCATCTGAAGGCATTTACTCA
ATCAAAACCGACGTGTTCAGCTTTGGTGTGTTGCTTCTTGAGATCCTCAGTGGAAAAAGGAATTCTCGTT
TCCATCAACGCGAAGACTTTCTTAACCTTCTTGGATATTCATGGCATCTCTGGGAAGGAGGAAGTTGGCT
TGAGCTTCTAGATGTATCAATTGTTACGGAGGTCCATACAACAGAGGCTAGAAGGTACATTAACATTGCA
CTGATGTGCGTACAAGAGAGTGCGGATGATCGACCCACCATGTCAGATGTTGTTGCAATGTTAAACAGCG
AGAGTGTTATTATTCCAGAGCCTAATCCTCCTGCATACGTCAACGTAAGAGTATCTAAGGTACACCAATC
AGCTAGTGTTGTTGTTCCATGCAGTAATAATGATGTAACCATCACCGAAGAGCCAGATGGAAGATAG
>TaCRK_43_A.2_TraesCS3A03G1158300.2
ATGGCGATGAAGTTCCTACCATCCCTGCACCTGCCTTGTCACCCATGGATGACCATGGTTATCCTCCCTC
TCCTCCTCCTCCTCGTGCCACTTGCCGCTGCTCAATGGTCATCCTGTAGCAAGAGCGACGACTATAAATC
TAATAGCACCTATGAAGCCAACCTCAGTCTCCTCTCTTCAACCCTCCCGAAGAAAGCAGCGTCCAGCACC
ACCCTCTTTGCAACCAGCATCATGGGCAATGTTCCGGACATTGTCTATGCCCTCACGCTCTGCCGCGGGG
ACTCTAACGCCTCCGCCTGCGAGAGCTGTGTAACCACCGCGTTTCAGGACATCCGGCAGCTCTGCCCGTA
CAAAAAGAATGCCACCGTGTACTACGATCCGTGCATGCTCAAGTTCTCCAACAAGAATTTTCTCGCCACC
ACCACCGTCAATGATCCACTCATCATCGTGAACACTAAGAACTTCATGACAAACGCCGACATCACCCAGC
GATTATTGTTCACGCTTATCAACAGCACGGCTCAATTGGCCGCGAATAGCTTGAGGAGGTTCACTACCTC
GCGCTTAGATGTTGGTTCCTCCCCAACGTTGTACTGTCTTATGCAGTGCATGCCCGATCTGATTCCCCAC
GACTGCGAGTCCTGCTTCCAGGATATCTTGAATAGTACGCTCGAGTACCTGGGCGGTAAGCAAGGTGGCC
GAGTTCTGGGGACACGGTGTTACATGAGGTACGAGATGTACCCCTTCTTCCAAGGGGACCCTACGCTGCG
TATTATCAACTTGGCCCCTCATGTTCCGACGATCAACAACACTACGACACCAGCTACCGTGTACCCACAA
TCGCAGCCACCAGCTGCGGCGCCACCCCCGGAGGGAAAAGCGACCGTCCAAGAACATAACGGACGCAAAT
CACGCAAGAGGGCACTGTGGATTATTGTTGTGGTGGCTACACTGCTGTCAATACTTATGTGCTTTATCTG
TTTCATTGTATGGAAGAGAAGAAAAGGAAAGGTAAACATAAACAATCAAGCTGCCACGAATAGGCCGGAA
GAATATGCACTGGTTTGGAGATTGGAGGAGAGGAGTTCAGAGTTCACACTCTTTGACTTTCCTGAGATAT
TACAAGCTACACACAACTTTTCCAAAGAAAATCTACTTGGGCAAGGTGGTTTTGGCCCTGTCTACAAGGG
CCAATTACCAGATGGAATGGAGATTGCTGTTAAAAGGCTTGCCTCACATTCAGGACAGGGTTTCACAGAA
TTCAAGAATGAAGTTGAACTTATTGCAAAACTACAACACAATAATCTGATGAAAACAGAACAACTTTGGT
TGATTGGGAAAAAAGACGTGTCATAA
>TaCRK_44_A.1_TraesCS3A03G1158600.1
ATGATCCAGTGTCACTACAACGCGGGGAGGTGGAGCTTCGATGTTTCTACAAGTTGCATGGCGATGAGGT
TCCTATCAGCCGTGGATCTGCCTTGTCATCCATGTATGGCCATGGTTATCCTCCCCCTCCTCCTCCTGCT
CCTCGTGCCTCTCGCCGCTGCCGAAACTTGGCCATTTTGCGGCGAGAGCGGCAACTACAAATCAAATAGC
ACCTATGAAGCCAACCTCAGGCACCTCTCATCCACCCTCCCAAAGAAGGCAGCATCCAGCACCACCCTCT
TCGCCACCGACACAGTCGGCAATGTTCCAAACACCATCTTTGCCCTTGCTCTCTGCCGCGGGGACTCCAA
TGCCTCTGCCTGCGAGGGATGCTTGGTGACCGCCTTCCAGGACGGGCAGGAACACTGCACGAGCAATAAG
GACGCCACCGTGTACTACAATAGCAATCCCTGCATGCTCAGGTTCTCCAACCAGAATTTTCTCGCCACCA
ACGTCAATGACAATATACTCGTCATTGTGAGCCTCGACATGTTCATAAACATCTCGACAAGAGCTGACTC
CTTCAGGTTCTTGTTGTTTACACTTCTGAACAACACAGCTCAATCGGCTGCGAACAGCTCGAGGAGGTTC
ATCACCTCGCGCTTGGATGTCAGCTCCCTCCCGACGCTCTACTGCCTTATGCAGTGCACGCCCGACCTGA
CCGCTGACGACTGTGCGGCCTGTTTCCAGCCTTACTCCCAGATAACACTCAAGTACATGGATGGTAGGAA
AGGTGGTCGACTTCTGGGGACACGGTGTAGCATGAGGTACGAGATATACCCGTTCTTTCAAGGGGACCCC
ATGCTGAGCTTGGTATCTGAACTTCCGCCGATGAACAATACCATGCCGCCAGTTACATTGTACCCACCCC
CGCAGTCGCAACCGCAGTCACCGGATGCGGCACCACCACCTCCGAAGGCGCAAGCGACCACCCAAGAACT
TCATGGAACGGAAATCATACATGATCAAGCTGCCACAAATAGGCCGGAAGAAGACGCATTGGTTTGGAGA
TTGGAAGAAAAGAGTTCAGAGTTCACTCTCTTTGACTTCTCTGAGATCTTGCAAGCTACACACAACTTCT
CGAAAGAAAACCGACTTGGGCAAGGTGGTTTTGGCCCTGTCTACAAGGGCCAATTACCAGATGGAATAGA
AATTGCAGTTAAAAGGCTTGCCTCACATTCAAGACAGGGTTTCACAGAATTCAAAAATGAAGTTGAACTT
ATTGCAAAACTACAACACAGTAATCTGGTCAAGCTCATGGGTTGCTGCATTCAGGGAGAGGAAAAACTTT
TGGTTTACGAATATTTGCCAAATAAGAGCTTGGACTTCTTTATCTTTGATGTTAGCAGAACAACTTTGGT
TGATTGGAATAAAAGATGTGTGATAATCGAAGGGATAGCCCAAGGTCTACTGTATCTCCACAAACACTCT
CGGTTGCGCATCATACACAGAGACCTTAAGGCCAGCAACATTCTCTTGGACCAGGACATGAATCCTAAAA
TTTCTGATTTTGGGCTAGCTAAAATTTTCAGCTCCAATGATACTCAAGGAAGCACAAAGAGGGTGGTGGG
AACATATGGCTATATGGCTCCGGAGTATGCATCTGAAGGCATTTACTCGATCAAATCTGATGTGTTCAGC
TTTGGTGCCTTACTTCTCGAGATCCTTAGCGGACAAAGGAATTCTGGTTTCCATCAGCATGAAGACTTTC
TTAACCTCCTTGGATATTCATGGCAGCTCTGGGAAGGAGGAAGATTTCTTGAGCTTCTAGAAGCATCAAT
TGCTAACGAGATCCATGCAGCGGAGGCTAGGAGGTACATTAACATTGCACTAATGTGCGTACAAGAGCAT
GCGGATGATCGACCGACCATGTCAAATGTTGTTGCGATGTTAAACAGCGAGGGTGTTATTCTTCGAGAGC
CTAAGCATCCGGCATACTTCAACCTAAGGGTATCTAAGGAAGATGAATCGGGTAGTGTTCTGTACAGTCA
TAATGATGTAACTATCTGCAGTAATAATGACGTAACCATCACTGAGGAGCCAGATGGCAGATAG
>TaCRK_44_A.2_TraesCS3A03G1158600.2
ATGGCGATGAGGTTCCTATCAGCCGTGGATCTGCCTTGTCATCCATGTATGGCCATGGTTATCCTCCCCC
TCCTCCTCCTGCTCCTCGTGCCTCTCGCCGCTGCCGAAACTTGGCCATTTTGCGGCGAGAGCGGCAACTA
CAAATCAAATAGCACCTATGAAGCCAACCTCAGGCACCTCTCATCCACCCTCCCAAAGAAGGCAGCATCC
AGCACCACCCTCTTCGCCACCGACACAGTCGGCAATGTTCCAAACACCATCTTTGCCCTTGCTCTCTGCC
GCGGGGACTCCAATGCCTCTGCCTGCGAGGGATGCTTGGTGACCGCCTTCCAGGACGGGCAGGAACACTG
CACGAGCAATAAGGACGCCACCGTGTACTACAATAGCAATCCCTGCATGCTCAGGTTCTCCAACCAGAAT
TTTCTCGCCACCAACGTCAATGACAATATACTCGTCATTGTGAGCCTCGACATGTTCATAAACATCTCGA
CAAGAGCTGACTCCTTCAGGTTCTTGTTGTTTACACTTCTGAACAACACAGCTCAATCGGCTGCGAACAG
CTCGAGGAGGTTCATCACCTCGCGCTTGGATGTCAGCTCCCTCCCGACGCTCTACTGCCTTATGCAGTGC
ACGCCCGACCTGACCGCTGACGACTGTGCGGCCTGTTTCCAGCCTTACTCCCAGATAACACTCAAGTACA
TGGATGGTAGGAAAGGTGGTCGACTTCTGGGGACACGGTGTAGCATGAGGTACGAGATATACCCGTTCTT
TCAAGGGGACCCCATGCTGAGCTTGGTATCTGAACTTCCGCCGATGAACAATACCATGCCGCCAGTTACA
TTGTACCCACCCCCGCAGTCGCAACCGCAGTCACCGGATGCGGCACCACCACCTCCGAAGGCGCAAGCGA
CCACCCAAGAACTTCATGGACGCAACTCACACCGGAGGGCGCTTTGGATTATTGCTGTGGTAGCTCCATT
ACTGTCAATATTTCTGTGTGTTATTTTTTTCATTATATGGATGAGAAGACAAAGAAAAGGAACGGAAATC
ATACATGATCAAGCTGCCACAAATAGGCCGGAAGAAGACGCATTGGTTTGGAGATTGGAAGAAAAGAGTT
CAGAGTTCACTCTCTTTGACTTCTCTGAGATCTTGCAAGCTACACACAACTTCTCGAAAGAAAACCGACT
TGGGCAAGGTGGTTTTGGCCCTGTCTACAAGGGCCAATTACCAGATGGAATAGAAATTGCAGTTAAAAGG
CTTGCCTCACATTCAAGACAGGGTTTCACAGAATTCAAAAATGAAGTTGAACTTATTGCAAAACTACAAC
ACAGTAATCTGGTCAAGCTCATGGGTTGCTGCATTCAGGGAGAGGAAAAACTTTTGGTTTACGAATATTT
GCCAAATAAGAGCTTGGACTTCTTTATCTTTGGTATGCACAGTGTAGTTCAACATTATTTTGGATCGCGT
TTCGTCCATACTATAAAATGCACTCTCTAA
>TaCRK_44_A.3_TraesCS3A03G1158600.3
ATGGCGATGAGGTTCCTATCAGCCGTGGATCTGCCTTGTCATCCATGTATGGCCATGGTTATCCTCCCCC
TCCTCCTCCTGCTCCTCGTGCCTCTCGCCGCTGCCGAAACTTGGCCATTTTGCGGCGAGAGCGGCAACTA
CAAATCAAATAGCACCTATGAAGCCAACCTCAGGCACCTCTCATCCACCCTCCCAAAGAAGGCAGCATCC
AGCACCACCCTCTTCGCCACCGACACAGTCGGCAATGTTCCAAACACCATCTTTGCCCTTGCTCTCTGCC
GCGGGGACTCCAATGCCTCTGCCTGCGAGGGATGCTTGGTGACCGCCTTCCAGGACGGGCAGGAACACTG
CACGAGCAATAAGGACGCCACCGTGTACTACAATAGCAATCCCTGCATGCTCAGGTTCTCCAACCAGAAT
TTTCTCGCCACCAACGTCAATGACAATATACTCGTCATTGTGAGCCTCGACATGTTCATAAACATCTCGA
CAAGAGCTGACTCCTTCAGGTTCTTGTTGTTTACACTTCTGAACAACACAGCTCAATCGGCTGCGAACAG
CTCGAGGAGGTTCATCACCTCGCGCTTGGATGTCAGCTCCCTCCCGACGCTCTACTGCCTTATGCAGTGC
ACGCCCGACCTGACCGCTGACGACTGTGCGGCCTGTTTCCAGCCTTACTCCCAGATAACACTCAAGTACA
TGGATGGTAGGAAAGGTGGTCGACTTCTGGGGACACGGTGTAGCATGAGGTACGAGATATACCCGTTCTT
TCAAGGGGACCCCATGCTGAGCTTGGTATCTGAACTTCCGCCGATGAACAATACCATGCCGCCAGTTACA
TTGTACCCACCCCCGCAGTCGCAACCGCAGTCACCGGATGCGGCACCACCACCTCCGAAGGCGCAAGCGA
CCACCCAAGAACTTCATGGACGCAACTCACACCGGAGGGCGCTTTGGATTATTGCTGTGGTAGCTCCATT
ACTGTCAATATTTCTGTGTGTTATTTTTTTCATTATATGGATGAGAAGACAAAGAAAAGGAACGGAAATC
ATACATGATCAAGCTGCCACAAATAGGCCGGAAGAAGACGCATTGGTTTGGAGATTGGAAGAAAAGAGTT
CAGAGTTCACTCTCTTTGACTTCTCTGAGATCTTGCAAGCTACACACAACTTCTCGAAAGAAAACCGACT
TGGGCAAGGTGGTTTTGGCCCTGTCTACAAGGGCCAATTACCAGATGGAATAGAAATTGCAGTTAAAAGG
CTTGCCTCACATTCAAGACAGGGTTTCACAGAATTCAAAAATGAAGTTGAACTTATTGCAAAACTACAAC
ACAGTAATCTGGTCAAGCTCATGGGTTGCTGCATTCAGGGAGAGGAAAAACTTTTGGTTTACGAATATTT
GCCAAATAAGAGCTTGGACTTCTTTATCTTTGATGTTAGCAGAACAACTTTGGTTGATTGGAATAAAAGA
TGTGTGATAATCGAAGGGATAGCCCAAGGTCTACTGTATCTCCACAAACACTCTCGGTTGCGCATCATAC
ACAGAGACCTTAAGGCCAGCAACATTCTCTTGGACCAGGACATGAATCCTAAAATTTCTGATTTTGGGCT
AGCTAAAATTTTCAGCTCCAATGATACTCAAGGAAGCACAAAGAGGGTGGTGGGAACATATGGCTATATG
GCTCCGGAGTATGCATCTGAAGGCATTTACTCGATCAAATCTGATGTGTTCAGCTTTGGTGCCTTACTTC
TCGAGATCCTTAGCGGACAAAGGAATTCTGGTTTCCATCAGCATGAAGACTTTCTTAACCTCCTTGGATA
TTCATGGCAGCTCTGGGAAGGAGGAAGATTTCTTGAGCTTCTAGAAGCATCAATTGCTAACGAGATCCAT
GCAGCGGAGGCTAGGAGGTACATTAACATTGCACTAATGTGCGTACAAGAGCATGCGGATGATCGACCGA
CCATGTCAAATGTTGTTGCGATGTTAAACAGCGAGGGTGTTATTCTTCGAGAGCCTAAGCATCCGGCATA
CTTCAACCTAAGGGTATCTAAGGAAGATGAATCGGGTAGTGTTCTGTACAGTCATAATGATGTAACTATC
TGCAGTAATAATGACGTAACCATCACTGAGGAGCCAGATGGCAGATAG
>TaCRK_45_A.1_TraesCS3A03G1158800.1
ATGCTGTTCCTATCATCCGTGGATATGCCTTGTCATCCATGGATGGCCATGGTTATCCTCCCCCTCCTCC
TCGTGCTCCTCGTGCCTCTCGCCGCTGCCGAAACTTGGCCATTTTGCGGCAACAGCGGTAACTATGAATC
AAATAGCACCTACAAAGCCAACCTCAGGCACCTCTCGTCCACCCTCCCAAAGAAGGCAGCAACCAGCACC
ACCCTCTTCGCCACCGACACCCATGGCAATGTTCCGAATGTCATCTTTGCCCTCGCACTCTGCCGCGGGG
ACTACAACGCCTCTGCCTGTGAGGGCTGTTTGGTTACCGCCTTCCAGGACGGACAGGAGAACTGCCCGAA
CAGTAAGGACACCACCGTGTACTACTATGGTAATCCTTGCATGCTCAGGTTCTCCAACCAGAATTTTCTT
GCCACCACCGTCAATGACAAAATACACGTCATTGCTGTGAGCATGGAAATGCCGCTCAACACCTCGATAA
GAGATGACTCCTTCAGGTTCTTGTTGTTCACACTTCTGAACAACACAGCTCAATCGGCTGAGAATAGCCC
CAGGAGGTTCACCACCTCGCGGTTAGATGTCAGCTCCCTCCCGACGGTCTACTGCCTTATGCAGTGCACG
CCCGACCTGACCGCTGATGACTGTGCAGCCTGTTTCCAGCCTTACCCCTCGTTAACGTTCAGGCACATGG
ACGGTAATAAAGGTGGTCAAATTCTGGGGACACGGTGTAGCATGAGGTACGAGATATACCCATTCTTCCA
AGGGAAGCCCATGCTGCGTATTGTCAGCTTGGCATCTGCAGTTCCGGCGATCAACAACACCTTGCCGCCA
GTTACAGTGTACCCGCACCTGCCGTCACAACCGCAGTCACCGGTTGCGGCACCATCACATCCGGAGGCGC
AAGCGAGCACCCAAGAACTTCATGGACGCAACTCACACCGGAACGCGCTGCGGATTATTGCTATTGCAGC
TCCATTACTGTCAATATTTCTGTGCTTTATCTGTTGCATTGTATGGATGACAAGACGAAGAAAAGGAACT
GATATCTTACACGATCAAGCTGCCACGAATAGGCTGGAAGAAGACGCATTGGTTTTGAGATTGGAAGACA
AGAGTTCAGAGCTCACTCTCTTTGAGTTTTCTGAGATATTGCATGCTACACACAACTTCTCCAAAGAAAA
CCTACTTGGGCAAGGTGGTTTTGGTCCTGTCTACAAGGGCCAATTACCAGATGGAATGGAAATTGCAGTT
AAAAGGCTTGCCTCACATTCAGGACAGGGTTTCACAGAATTCAAAAATGAAGTTGAACTTATTGCGAAAC
TACAGCACAATAATCTGGTCAAGCTCATAGGATGCTGCATTGAGGGAGAGGAAAAACTTTTGGTGTATGA
ATATTTGCCAAATAAGAGCTTGGACTTCTTTATCTTTGATGTTAGCCAAACAACTGTGGTTGATTGGAAT
AAAAGATGTGTGATAATCGAAGGGATAGCCCAAGGTCTACTGTATCTCCACAAGCACTCTCGGTTGCGCA
TCATACACAGGGACCTTAAGGCCAGCAACATTCTCTTGGACCAGGGCATGAATCCCAAAATTTCTGATTT
TGGGCTAGCAAAAATTTTCAGCTCCAATGATACTCAAGGAAGCACAAAGAGGGTGGTGGGAACATATGGT
TATATGGCTCCGGAGTATGCATCTGAAGGCATTTACTCGATCAAATCTGATGTGTTCAGCTTTGGTGTCT
TACTTCTCGAGATCCTTAGCGGACAAAGGAATTCTGGTTTCCATCAGCATGAAGATTTTCTTAACCTCCT
TGGATATTCATGGCAGCTCTGGGAAGGAGGAAGATGTTTTGAGCTTCTAGAAGCATCAATTACTAAGGAG
ATCCATGCAGCGGAGGCTAGGAGATACATTAACATTGCACTAATGTGCGTACAAGAGCACGCAGATGATC
GACCGACCATGTCAAATGTCGTTGCGATGTTAAACAGCGAGAGTGTTATTCTTCCAGAGCCTAAACATCC
AGCATACTTCAGCCTAAGGGTATCCAAGGTAGATGAATCGGGTAATAATGACGTACCCGTCTGCAGTAAT
AACGACTTAACCATCACTGAGGAGCCAGATGGCAGATAG
>TaCRK_34_B.1_TraesCS3B03G0054900.1
ATGCACCGCATGGCTCGCTTCCCGCTGTTGCCGGCTCTAGTGCTGGCGGTCACCTGCGCGTCGGTTCAGT
GCACCGTCGCTGACCCGCAGGCTACGCAGCTCAACCTTGGATGCAGCCAGTACAACGCCACGCCCACGGC
CGCCTTCCTCGCCGCCTTAAACTCCACCTTCGCCGAGCTCCGCGCCAACCTTTCCGACGGCAGCGGCTTC
GCCACCGCAGCGGAGCCTCGCGCCGCCGCGCCGGCGTTCGCGTTGGCGCAGTGCCGCCCATACGTCACCG
GGAGGGACTGCGTCGCCTGCTTCGACGCCGCTGCGGCGCGCATCCACGCCGCCTGCGGGGCCGCTAACGG
CGGGCGCGCCATCCTCGATGGCTGCGTCATACGGTACGAGAGCGTGGCGTTCTTCGACCAATCCACCCTC
CCTGGCAACACGCAGCGCTGCAACGGCTCCGCCGTGCCCGGCGCCGCTTTCGACGGCGCGGTGCAGGCGC
TGATCAGCGACCTCGCGGCAGCCGTGCCTCGCTTCCCGCGGCTAGCTGCCGCGGCCGCAGGCGCCGGCGT
GTACGCCATGGCGCAGTGTGTGGAGACGGTCCGGCAGGACGGCTGCGCGCAGTGCCTCGAGGTAGCTGCG
AGCAACATTGACCGGTGCCCGCCCAATTCCGACGGCCGCGCAGTGGACGCCGGGTGCTTCATGAGGTACT
CTGATAAGCCCTTCTTCCCAGCTAATGCGACCGCAGACCTGACGCCTTACTTGCACTCTGGAAAAGCAAG
AGGGAAGAGGGCCATTGTAGGAGCAATTTTGGGAAGTCTGGCCTTCCTGTTGCTTCTAGGGTTATTAGCT
TTGTTTTGGACCTGGCGGTCTATGAAGCTAAAGAAGCCACAAAGAGGTGATATACTTGGAGCAACGGAAC
TGCAAGGTCCAACAAGTTTTAGCTATCACGATCTTAAGGCCGCAACCAATAATTTCAGTGAGAAAAGTAA
AATTGGAGAAGGAGGTTTTGGAGATGTCTTTAAGGGTTTGCTGAAAAATGGGAAAATTGTGGCAGTAAAA
AGGTTGATAGTAATGCAAACTAGAAGGGCCAAAGAAGATTTTGAAAGTGAGGTAAAGCTGATTAGCAATG
TTCAACATCGAAATCTTGTCCGGCTTCTTGGTTGTTCTCGCAAGGGTTCCGAATGCCTCCTTGTTTATGA
ATATATGGCAAATAGTAGCCTTGACAAGTTCCTCTATGGTGAGAGACGTGGAACACTTAACTGGAAGCAG
CGATTCAATATCATTGTTGGCATGGCTCGTGGCCTTGCGTATCTTCATGAAGAGTTCCATGTGTGTATCA
TACACCGTGACATTAAATCTAGTAATGTTCTTCTTGATGATGACTTCCAACCTAAGATTGCTGATTTTGG
TTTGGCAAGGCTCCTACCTGATGATCATAGTCATCTCAGCACTAGATTTGCAGGAACATTGGGTTACACT
GCTCCCGAGTATGCAATCCACGGGCAGCTATCAGAGAAGGTTGACACATATAGCTTTGGTATAGTCATTT
TGGAAATTATAAGTGGTCGGAAAATCAATGATACAAGGGTCGAGGCTGAAACACAGTACCTACTTGAATC
GGCATGGAAGCTATATGAAAATGAGAACGTGATTAAGTTGGTGGATGGATCGTTAGATCATGAAGAATAT
ATGCCAGAAGAGGTAAAAAGAATAATAGAGATAGCGCTTCTGTGCACGCAATCGGCTGTTGCTTCAAGGC
CAACGATGTCAGAGGTAGTTGTGTTGTTGTTATCAAGAAATTCTCCAGAGATACTGCCCACAAGGCCAAC
TTTTATCGATTCAATAAGTAGAGTGAGAGGTGAAACATCCACGTCCAGTTCATCCTCTGCATCCAAGGCC
ACCGTCTCTATTTCACACTTATCAGCCAGGTAA
>TaCRK_46_B.1_TraesCS3B03G0055000.1
ATGGCCGCGGGCGCCGGCGTGTACGCCATGGCGCAGTGTGTGGAGACGGTCGGGGCGGGCGGCTGCGCGC
AGTGCCTGGAGGTAGCTTCGAGCAACATTGACCTGTGCCCGCCCAATTCCGACGGCCGCGCAGTGGACGT
CGGGTGCTTCATGAGGTACTCTGATAAGCCCTTCTTCCCGGCTAATGAGACCGCAGACCTGGCGCCCTAC
TTGCGCTCTGGAAAATCAACAGAGAAGGGAGCCATTGTAGGAGGGATTCTGGGAGGTGTAGCCTTCCTCT
TGCTTCTAGGGTTATTAGCTTTGTTATGGATTTGGCAGTCTAAGAAGCTACAGAAACCTTGGAGAGGTGA
TATACTTGGAGCAACAGAACTGCAAGGTCCAACAAATTTTTACTATCGCGATCTTAAGGCTGCAACCAAT
AATTTCAGTGAGAAAAGTAAAATTGGAGAAGGAGGTTTTGGAGATGTCTTTAAGGGTTTGTTGAAAAATG
GAAAAATTGTTGCAGTAAAAAGGTTGTCAGTAATGCAAACTAGCAGGGCCAAAGAAGATTTTGAAAGTGA
GGTGAAGCTAATTAGCAATGTTCAACATCGAAATCTTGTCCGGCTTCTTGGTTGTTCTCGCAAGGGTTCC
GAATGCCTCCTTGTTTATGAATATATGGCCAATAGTAGTCTTGACAAGTTACTATTCGGTGAGAGACGTG
GAACACTTAACTGGAAGCAGCGATTTAACATCATGGTTGGCATGGCCCGTGGCCTTGCATATCTTCATCA
AGAGTTCCATGTGTGCATCATACACCGTGACATAAAATCTAGCAATGTTCTTCTTGATGATGACTTCCAG
CCTAAGATTGCTGATTTTGGTTTGGCAAGGCTCCTACCAGATGATCATAGTCATGTCAGCACTAGATTTG
CAGGCACATTGGGGTACACTGCTCCCGAGTATGCAATCCAAGGCCAGCTAACGGAGAAGGTTGACACATA
CAGCTTTGGTATAGTTATTTTGGAAATAATAAGTGGTCGGAAAATCAATGATACAAGGCTTGAGCCTGAA
GCACAGTACCTACTTGAATCGGCATGGAAGCTATATGAAAATGAGAACGTGATTAAGTTGGTGGATGAAT
TGTTAGACCATGACGAATATATGCTAGAAGAGGTAAAAAGAATAATAGAGATAGCGCTTCTTTGCACTCA
ATCAGCCCCTGCTTCAAGGCCAACGATGTCAGAGGTAGTTATGTTGTTGTTATCAAGAAATTCTCCTGAG
ATACAACCCGCAAGGCCCACCTTTATTGATTCAGCAAGTAGAGTGCAAGATGAAACATCTGTGTCCAGTT
CATCCTCTGCATCCAAGGCCACTGTCTCGATGTCACAGTTATCAGCCAGGTAA
>TaCRK_47_B.1_TraesCS3B03G0055300.1
ATGGAGATACGCTCAGCAGTCGCTGCCTCCTTCGTCCTACTACTATTATCACTTTCCAGCTTCCTAAAGC
TGTCTGCTGGCGCCGAGCTCTTCTCGTGGCAGTGCTACAACGGTTCGAGCTACAAGGAGAACGGCACCTA
CCAGTCCAACGTCCGCAGCCTCCTCGCATCCCTCGCCGCCAACGCCTCCCGGTCACAGTCCCTGTTCGCT
ACCACCGTCGTCGGCACCAGCTCCGACACGGTGTGGGGCCTCGGGCTATGCCGCCGCGATATCACCAACG
GCACCGAGTGCGAGTCCTGCCTCGCCCTCGCGCCAGTGGTCGCGTTCGGCAGTGGTGATTACTGCAAGGG
CGTCAAGGATGTGTCCATCTTCTACGACCGCTGCATCGTCCGTTACTCCCCCCACGACTTCCTGACCAGC
CCAGACAACCGGCAGGTGCAGTCCAGGGGGCCCAGCAAGGAAGCTGTCATCCCACACGACGCCGCCAATC
GGTACGACGCGCTCATGGTGAGCCTCGCCGTCGCTCTCGCCAAGTCAGCGGCGTTCAATACCACGTCCAG
GTACGCCACCGGGGTCATGGTCTCCGACCAGGGGTTCACGACCAACGCCAGCGATGACGTGGTGCGCACG
ATCTACGGGCTGGTGCAGTGCACGCCGCGGGGCCCTTGCCTGGAGTGCCTGCAAGGGCTCGTAGACGGGA
TGAAGTTCAACGGCAGCGTCGGGGGGCATATCTTCGGCATATGGTGCAACATCAGGTTCGAAAAGCAAGT
CTTTTACGATGGCAGCCCCATGCTGAACCTCATCGCCCCGCCGCCGACGCCACCTTCTTCTCCCCTCCCG
TATGGTACAACAGACGGGACAAGGTGGCGACAACGCGCCGCGACGGTATCCACCATTGTTCTTGGCGTCG
CAGTTATCCTCCTGTCCATAACTGTAGTCTTCCTATGGAGAAACAAGGCTACAACACAACTCTCTTACCA
GGAAGATGGCGACGACCCTGAATCACTTCTGTTTGATCTGACAACCTTAAGACGCGCAACTGACAATTTT
GCCCAAGAGAATAAGCTTGGGCATGGAGGCTTTGGCGCAGTATACAAGGGCGTATTGCCTCATGGACGGG
AAATAGCTGTAAAAAGATTAGACAAAGCTTCAGGGCAAGGTCTGAAGGAGTTGAGAAACGAGCTACTGTT
GGTGGCGAAGCTGAAGCACAACAATCTCACAAAGCTTCTCGGCGTGTGCTTGAAAGGAGAAGAGAAGTTA
CTTGTGTACGAGTACCTGCCCAACCGAAGCCTGGACACCTTCCTTTTTGCACCTGAAATTGAGAAGCGTC
TGCTGCTGAGCTGGGAGATAAGGTTCCGTATAATCTATGGGACGGCACGAGGTCTCTTATACCTTCATGA
GGACTCACAGATAAAGATCATACACCGTGATCTCAAGGCTAGCAACATCTTGCTCGACACCGACATGAAC
CCCAAGATCTCGGATTTTGGCCTGGCAAGGCTCTTCAACAGTGACAAGCCGAGTACCACCACGGGCCAAG
TCGTCGGAACATTAGGATACATGGCCCCGGAGTACGCGGTTCTGGGGCACCTGTCGGTCAAGATAGACGT
GTACAGGTTCGGCGTGCTGGTCCTGGAGATTGTTACGGGCAGGAAAAATACAGACGCATTTGAAGAATCA
TCTGCGGGAGAGTCCGGCACTCTGCTCAACTATGTGTGGGATCAGTGGTCCAAGGGAACGGCGCTGGCGA
CGATGGATCCAATGTTGGAGTGCATGGTTGCGGAGGAGGGCGAGGTGATGAAATGCGTCCACCTGGGGCT
CCTCTGCGTCCAGGAGAACCCGGCGGACCGGCCGACCATGCTGGAGGTTCTCGTGATGCTGCATGGCCAC
GCGTCGAGCTTCGTGGCGCCGTCGAAGCCTGCATTCACCTTCACCTTCGCGAGCTCGACGGACGACATTG
TGCTGTCCGCATCAGATCCAGGCGTCCAAAGTGCATCGGCCACGCCGTCCGTCAACGAGATGTCGGTATC
AGAGTTCGAGCCTAGATAG
>TaCRK_48_B.1_TraesCS3B03G0055900.1
ATGGACATACTCTCAGCGAGCACTGCCTCCGTCGTGCTGCTACTGTTATCATCACTTTGCAGCTTGGTAA
CGCCGTCCGCCGGCGCCAGGGCGGAGCTCGTGACGTGGGAGTGCAACAACGGCACGTACTACTCTGAGAA
CAGCACCTACCAGTCCAACGTCCGCACCCTCCTGGCGTCCCTCGCCGCCAACGCCTCCCGCTCGCTGTTC
GCAACGGCCGTCGTCGGCGCCGGCCCCGACACGGTGTGGGGCCTTGGGCTCTGCCGCGGCGACGCCACCA
ACGGCACAGAGTGTGCGTCCTCCTGCCTCGCCCTCGCGCCGGAGGTCGCATTCGGCAGGTGCATGGGCGT
CATGGACGTGTCCATCTTCTACGACCGCTGCACCGTCCGCTACTCCTTCCGGGACTTCCTCACCAACCCG
GACAACGGGCAGGTGCAAGCCAAGGGAGCCAGCGACGATTCCGTGCCCCCCAGCGACGCCGGCCGGTTCG
TCGCAATCATGGTGAACCTCGTGGCCGCGCTCGCCGACTGGGCCGCGTTCAACACCACGTCCAGGTACGC
CGCCGGGGTCATGGTCTCAGACCAGGGATTCCCGGTCACCACCAGCAAGGAGGTGGTGCACAACATCAAC
GGGATGGTGCAGTGCACACCGGACCAGGCGCCGGGCCCGTGCCGCGCGTGCCTCCAGGGGCTCATCGACG
AGATGCCGGCGTTGTTCTTCAACGGCAACGTCGGAGGGAGGATCCTCGCCATATGGTGCAGCCTCAGGTT
CGAGACGCACGAGTTCTACGACGGCAGCCCCGCGGTGAAGCTCGCCGCCCCGCGGCCCACGCCGCCGCCA
CCTTCTGCCCTCCCGTCTTCTACTAGAGACGGGATAAGGTGGCGACAACATGCGGCGACAGTATCAGCCG
TTGTTCTCGGCGTCGCGGTTATCCTCATGTCCCTATCTATGATCTTCCTATGGAGAAATAAGGCCACGAC
ACAACTCTCTTACCAAGAAGATGATGAAGACCCTGAATCACTTCTGTTTGACCTGCCAACGTTGAGGCAA
GCAACGGACAATTTCGCCGAAGAGAATAAGCTTGGGCATGGAGGCTTTGGGGCAGTATACAAGGGGTTTT
TGCCTAATGGGCGGCAAATAGCTGTGAAGAGACTGGACAAAGCTTCAGGGCAAGGTGTGAAGGAACTGAG
GAATGAGCTACTGCTGGTAGCCAAGCTCCGGCACAACAATCTGACAAAGCTTCTCGGCGTGTGCTTGAAG
GGGAAGGAGAAGTTGGTGGTGTACGAGTACCTGCCCAACCGAAGCCTCGACATCTTTCTTTTCGCGCCTG
AAATTGAGAAGCGCCAATTATTGAACTGGGAGACAAGGTACCGTATAATCTACGGGACGACACGAGGCCT
CCTGTACCTCCACGAGGACTCGCAGGTAACGATCTTACACCGCGATCTCAAGGCCAGTAACATCCTGCTC
GACACCGATATGAACCCCAAGATCTCGGATTTCGGCCTGGCCAGGCTCTTCGACGGCGACAGGCCGAGTA
CCGTCACCAGCCAAGTTGTCGGAACACTTGGATATATGGCGCCGGAGTACGCAGTTCGAGGTCGCCTGTC
GGTCAAGATAGACGTGTATAGCTTCGGCGTTCTGGTGCTGGAGATCGTTACGGGAAGGAAAAACACCGAC
TTGCTTGAAGAATCATCCTTGGAAGACTCCGGCACCATGCTCAGCTATGTATGGGGCCAGTGGCTGAAGG
GAACGCCGCTGGAGACGACGGACCCGTCGCTGGACTGCAAGATGGTCGCGGGGGAGGAGGGCGAGGTGAT
CAAGTGCATTCACCTGGGGCTCCTCTGCGTGCAGGAGAACCCGGCGGACCGCCCGGCCATGCTGGACGTC
CTCGTGATGCTGCACGGCCACGCGTCGGACTTCCCGGCGCCGTCCAAGCCGGCGTTCACTTTCGCACGCG
GCGGCGAGACCGATGACAGCGCGTCCGGGTCAGAGCCGGGCGCCCAAGCATCAGCAACTGCGCCGTCCGT
CAACGAGACGTCTTTATCGGAGTTCCAGCCGAGATAG
>TaCRK_49_B.1_TraesCS3B03G0099600.1
ATGGCGGGCGTGCTGCTGCTGCTGCTGCTGCTCCACCTCATACCGGGGTTGGCAACGGCGATCGGGTCCA
TCTGTGGCGGCGGCCGCAACTACAAAGCCGACAGCACCTACCAGTCCAACCTCGCCGTGCTGGCCGCCAC
CCTGCCCAGCAACGCCTCCTCCTCCCCACAGCTCTTCATCACCGCCAACGCCACCGCCTCCTCTTCCCCG
CAGCTCTTCGCCAGCGCCAGCGCCAGCATGTACATGCTGGCGCTCTGCCGCCGCGACACCACCAACCTCA
CCGCATGCACAGAGTGCCTCAACTCCGCGTTAAATTACGCGCTGAAAATGTGCCCGAACAGCAGGACCGC
AACAGTCTACTTCGACTACGACGAGGTAAACGCGCTTCGACCAGGCTGCCTCCTTGGATTCTCCGACGAC
GGCAGCTTCCTCAGCCCGGCGTCCGGCACTACCGGGAACGGTACCTTATTCCAGTATTTTAGCACGGCGA
ACATCCGCGGCAACGACGGTGTCGTCGCTGATGCCGTCAGGGAGCTCCTGAGGCAGACGGCACAGGACGC
GGCCACCACGGCGAGGAGGTTCGCCACAGCGTTCATGGACTCCATTGGCCGCGGCACCACGACAACGCTC
TACTCCCTGGCGCAGTGCACGCCGGACCTGTCCACTGGCTACTGCCTGGCGTGCCTCGAGCAGCTCCTGG
GCACCGTCACCACCACCAACTCCTTGCGCCTAGGAGGACGGATCTTCCTGCTCCGCTGCAACGTCAGGTT
CGAGGCGTTCATGTTCTTCGACGACAAAAACATACGGCGGATTCCATCTCCATCATTCCTCGCTCAGGCA
CCGGCGGCGCCTACGGCTACAGCAGGCAAGAGACATGAAGTCAAACCTTGGGTAATTGCCTTATCGGTGG
CAGCTCCAGTAGCGCTAGCTGCTCTCTGCTTCATCCTTTACCATGGTTGGCATCTTAGAACAAAGGGCAC
AAAAGATAAAGGGACGACGTTGCAAGGAAAGACTACTCACGAGTTTCAAGAAAGAGATGAACTAGTTTGG
GAAATGGAAACAGAGTTGGCTGAGTTTGCAGTATTTGACTTTCATCAGATATTAGAGGCTACAGTTAACT
TTTCCGAGGAAAACAAGCTTGGCCAAGGTGGATTTGGCCCTGTTTATAAGGGCCATTTACCTGACGGAAA
TGAGATAGCAGTGAAGAGACTTGATTCACATTCACAACAAGGTTTCATTGAGTTCAAAAATGAAGTTGAG
CTCATAGCGAAACTTCAACACAGAAATTTGGTTAGGCTCATGGGATGTTGCTCTCAAGGAGAGGAGAAAA
TACTGGTCTACGAATACTTGTCAAATAAAAGCTTGGACTTCTTCATCTTTGATGAAAATAGAAAAGCACT
ACTGGACTGGGACATACGTCTTGCAATAATTGTGGGGATAGCAGAAGGACTTCTTTACCTTCATAAGCAC
TCTAGGTTGCATGTTATACATCGAGATCTTAAACCAAGCAACATTCTCTTGGATAGCGAAATGAATGCAA
AAATTTCAGATTTTGGACTAGCAAAAATATTCAGTTCAAATAACACCGAAGCAAATGCTACAAGGAAAGT
AGTTGGTACACTTGGCTACATGGCACCCGAGTATGCTTTCCACGGTCTCTTCTCTATCAAATCAGATGTC
TTCAGCTTCGGTGTTTTGACTCTTGAGATCCTTAGCGGGAAAAGGAATTCTCATGAATGTGGAAATTTCA
TCAACCTCCTTGGACATGCTTGGCAATTATTTGAAGAGGAAAGCTGGGTCGATCTCATTGATACGGCATT
GCTTCCCAACGGTCATTCGGAAGAAATGATGAGGTGCATTAACATTGCATTGTTATGTGTACAAGAGAGT
GCAATTGATCGACCAACCATGTTGGATGTTGTCGCAATGCTAAGCAGCAAGACCATGATCGTAGATAAGC
CTAAGCACCCGGCATATTTCACGGGGGACAAAGAAGCACCCACTACAAATCAGTCGTGTAGTGTTAATGA
TATAACTATATCTACACTAACCCCTAGATAG
>TaCRK_49_B.2_TraesCS3B03G0099600.2
ATGGCGGGCGTGCTGCTGCTGCTGCTGCTGCTCCACCTCATACCGGGGTTGGCAACGGCGATCGGGTCCA
TCTGTGGCGGCGGCCGCAACTACAAAGCCGACAGCACCTACCAGTCCAACCTCGCCGTGCTGGCCGCCAC
CCTGCCCAGCAACGCCTCCTCCTCCCCACAGCTCTTCATCACCGCCAACGCCACCGCCTCCTCTTCCCCG
CAGCTCTTCGCCAGCGCCAGCGCCAGCATGTACATGCTGGCGCTCTGCCGCCGCGACACCACCAACCTCA
CCGCATGCACAGAGTGCCTCAACTCCGCGTTAAATTACGCGCTGAAAATGTGCCCGAACAGCAGGACCGC
AACAGTCTACTTCGACTACGACGAGGTAAACGCGCTTCGACCAGGCTGCCTCCTTGGATTCTCCGACGAC
GGCAGCTTCCTCAGCCCGGCGTCCGGCACTACCGGGAACGGTACCTTATTCCAGTATTTTAGCACGGCGA
ACATCCGCGGCAACGACGGTGTCGTCGCTGATGCCGTCAGGGAGCTCCTGAGGCAGACGGCACAGGACGC
GGCCACCACGGCGAGGAGGTTCGCCACAGCGTTCATGGACTCCATTGGCCGCGGCACCACGACAACGCTC
TACTCCCTGGCGCAGTGCACGCCGGACCTGTCCACTGGCTACTGCCTGGCGTGCCTCGAGCAGCTCCTGG
GCACCGTCACCACCACCAACTCCTTGCGCCTAGGAGGACGGATCTTCCTGCTCCGCTGCAACGTCAGGTT
CGAGGCGTTCATGTTCTTCGACGACAAAAACATACGGCGGATTCCATCTCCATCATTCCTCGCTCAGGCA
CCGGCGGCGCCTACGGCTACAGCAGGCAAGACTCCAGTAGCGCTAGCTGCTCTCTGCTTCATCCTTTACC
ATGGTTGGCATCTTAGAACAAAGGGCACAAAAGATAAAGGGACGACGTTGCAAGGAAAGACTACTCACGA
GTTTCAAGAAAGAGATGAACTAGTTTGGGAAATGGAAACAGAGTTGGCTGAGTTTGCAGTATTTGACTTT
CATCAGATATTAGAGGCTACAGTTAACTTTTCCGAGGAAAACAAGCTTGGCCAAGGTGGATTTGGCCCTG
TTTATAAGGGCCATTTACCTGACGGAAATGAGATAGCAGTGAAGAGACTTGATTCACATTCACAACAAGG
TTTCATTGAGTTCAAAAATGAAGTTGAGCTCATAGCGAAACTTCAACACAGAAATTTGGTTAGGCTCATG
GGATGTTGCTCTCAAGGAGAGGAGAAAATACTGGTCTACGAATACTTGTCAAATAAAAGCTTGGACTTCT
TCATCTTTGATGAAAATAGAAAAGCACTACTGGACTGGGACATACGTCTTGCAATAATTGTGGGGATAGC
AGAAGGACTTCTTTACCTTCATAAGCACTCTAGGTTGCATGTTATACATCGAGATCTTAAACCAAGCAAC
ATTCTCTTGGATAGCGAAATGAATGCAAAAATTTCAGATTTTGGACTAGCAAAAATATTCAGTTCAAATA
ACACCGAAGCAAATGCTACAAGGAAAGTAGTTGGTACACTTGGCTACATGGCACCCGAGTATGCTTTCCA
CGGTCTCTTCTCTATCAAATCAGATGTCTTCAGCTTCGGTGTTTTGACTCTTGAGATCCTTAGCGGGAAA
AGGAATTCTCATGAATGTGGAAATTTCATCAACCTCCTTGGACATGCTTGGCAATTATTTGAAGAGGAAA
GCTGGGTCGATCTCATTGATACGGCATTGCTTCCCAACGGTCATTCGGAAGAAATGATGAGGTGCATTAA
CATTGCATTGTTATGTGTACAAGAGAGTGCAATTGATCGACCAACCATGTTGGATGTTGTCGCAATGCTA
AGCAGCAAGACCATGATCGTAGATAAGCCTAAGCACCCGGCATATTTCACGGGGGACAAAGAAGCACCCA
CTACAAATCAGTCGTGTAGTGTTAATGATATAACTATATCTACACTAACCCCTAGATAG
>TaCRK_50_B.1_TraesCS3B03G0099700.1
ATGGCGACCATCGGCGTCGTCCTCCTGCTCCTCCTACTCACACCCACACCCTTTCTGGTGGCCGCCAATT
TCTGCGACAACGTCAAGGCAGCCGCCGCCGCCCTCTCCAAGAACGTCTCCTCCTCCCCGGTAAACTTCGC
CACCGCCTCCTTTGGCCAGCCCCCCGACGTCGTCTACGCGCTCGCGCTCTGCCGCGCCGGTGACGTCGTC
GACGGCTCCGCCTGTGGCGACTGCGTCGCCAACTGGTTCGCTACAGTAAACCAGACGCAGTGCCACAAGT
TCCGCTCCAGCTACGGCGACTGTATTGTCGTCTACAGCGCCGGCGACGACATCCTACCGCCACCCTCAAA
TGCCACGGGAGGATCCGGTGAGAACACGCTGCCCTTCGAGCAGTGGAACATCACGAACGTCACCACCGGC
GACGTCCCCCTCATCGTCGGCCCCACCCGCGAGTTGCTGGTCGAGACTGCAGAGAAGGCGGCCAGCACGA
CGCGGAGCCGGTACGCCACTGGCGTCATAGACATGGACAGAGTGACGACCTACCCGAAGGTGTACTCCCA
GGCGCATTGCATGCCGGACCTGTCCGCCGATGACTGCTTGGCGTGCCTCCGCCATCTCCTCGGGATGGTC
AACTCCACCATGTCCCTGCGCACGGGTGGACAGATGGGTATCACGCGGTGCTATTTCAGGTACGAGGCTT
ATCGGTTCTACGGCGCCCAACCCATGCTGACTGTGCCATTGCCGCCACCGGCGCTGGCGACCAAACACAG
GAGCATGTTGTGGGCAATTCTCGCAGTTGTAGTTCCTCTTTCGGCAGCAGCATTTCTCTTCTTCATCTGT
TACTCTCGTCGGCTCAGAATCCAAAGAAAAGGATCAAGACGTGATTGGAATTTAGAGGGAGATCTAGTTT
GGCAAGGGAAAACTTCGGAGTTCTCTTTATTTGACTTTCACCAGCTAGTGGAGGCCACAAACAATTTTGC
AGAAGAAAACAAACTTGGAGAAGGTGGCTTTGGCGCTGTCTACAAGGGCCAACTTCCAGAGGGATTGGAG
ATAGCAGCCAAGAGACTATCTTCACATTCTGGACAAGGTTTCATGGAGTTCAAAAATGAAGTCCAACTCA
TAGCCAAACTCCAGCACAAAATTTTGGTTAGGCTCTTGGGGTGTTGCTCTCAAGAAGAGGAGAATATATT
GGTTTATGAATACATGCCAAATAGAAGTCTAGATTTCTTCATCTTTGACGAGAATAAAAGAGCTTTAATT
GATTGGTCAACATATCTAGCAATAATTGAAGGAGTAGCACATGGACTTCTTTACCTACATAAGCACTCTC
GTCTGCTTGTCATACACCGAGATCTTAAACCAAGCAATATTCTCTTGGACTACGAACTGAATCCAAAAAT
TTCAGATTTTGGGCTAGCAAAAATACTGAGCTCAAATGACACCGAAGGAAATACCACAAGAAGAGTGGTT
GGAACATATGGCTACATGGCCCCGGAGTATGCTTCAAAGGGCATCTTCTCAATTAAATCCGATGTCTTCA
GCTTTGGTGTTGTCATTTTTGAGATCCTTAGCGGAAAACAGAATTCTGGTAACCAACAATGTGGAGGTTT
CATCAATCTGCTTGGATATGCATGGCAATTATGGGAAGAGGGAAAGTGGGCTGATCTCATTGATGCACCA
TTACTACCCGGAAGTCACTCGACAAAGATGATGAGATGCATTAACATAGCATTATTGTGTGTACAAGAGA
ATGCAACTGATAGACCAACCATGGGAGATATTGTTTCAATGCTAAGCAATGAAACCATGATCTTGGATGA
GCCTAAGCACCCAGCATATATCAATGTAAGGGTGGGAAATGAAGAGGCATCCACAGCTCTTGAGCCATGC
AATACTAAAGATATGACCATATCTGCGACAGTTCCTAGATAG
>TaCRK_38_B.1_TraesCS3B03G0100500.1
ATGGTGGGCGTGCTGCTCCTCCTCCTCCTCCTCAAGCCGGCGTCGGTGTCGGCGATCGGCCACGTCTGCG
GCAGCGCCGGTAACTACACGGCCAAAAGCACCTACCGGTCCAGCCTCGCCGTGCTCAACGCTACGTTCCC
CGGCAACGCCTCCTCCTCCCCGCAGCTCTTCGCCACCGCCACCGCCGGTGTGGTGCGCGCGCTCGCGCTC
TGCCGCCGTGACACCACAAACCTCACCGCGTGCAGAGAGTGCGTCGCCTCCTCGTTCAAGTACGCGCAGA
AGATGTGCCCGAAACACAAGGCCGCAACCGTCTACTACGACTACGACGAGGTAAATGTCACGCGGCCAGG
GTGCCTCCTCGGCTTCTCCGGCGACGGCGGCTTCCTCAGTCCGGGATCCAGTGTCATCTGGAACGATACG
TTCTTCCAGTTCTTTAACCCGGTGCAAATCCCGGGCAAGGCCGGGGTTGTCGCTGCCGCCGTCCGCCAGC
TCCTGAGGCAGACGGCGCGGTACGCGGCCGGCACGGCGAGGAGGTTCGCCACAGGGTCCATGGACTCCAT
TGGCAGTGCCGCACCGACACTGTACTCCCTGGCGCAGTGCACGCCTGACCTGTCCGCCGGCGACTGCCTG
GCGTGCCTCCGGCGGCTTGTCGACACGCTCAACGCTACAAACTCAGTGCGCGTGGGCGGACGGATGTTCG
TGCTCCGCTGCAACGTGAGATTGGAGCCTTTTATGTTCCACAACGACAAAAGCATGCGGCGGATTCCATC
TCCATCATCCATCGCTCCGGCACCGGCACCGGCACCAGCACCAGCGCCAGCTCCGGCAAGCAAGAGACAT
GGAGTAAAACCTTGGGTAATTGCCATTTCGGTAGCTGCTCCTGTAGCGCTAGTTGCACTCTGCTTCATCG
TCTACCATCGTCGGCGCCTTAGAACCAAGCACACAAAAGATAAAGGGACAACCTTGCAAGGAAAGAGTAC
TCACGAGTTTCATGAAAGAGATGAACTAGTTTGGGAAATGGAAACAGAGTTGGCTGAGTTTGCAGTATTT
GACTTTCATCAGATATTAGAGGCTACAGTTAACTTTTCCGACGAAAACAAGCTCGGCCAAGGTGGATTTG
GCCCTGTTTACAAGGGCCACTTTCCTGATGGAAATGACATAGCAGTGAAGAGACTTGATTCACATTCAGG
ACAAGGTTTCATAGAGTTCAAAAATGAAGTTGAGCTTATAGCGAAACTTCAACATAGAAATTTGGTTAGG
CTCATGGGATGTTGCTCTCAAGGAGAGGAGAAAATACTGGTCTATGAATACTTGCCAAATAAAAGCTTGG
ATTTCTTCATCTTTGATGAAAATAGAAAAACACTACTGGATTGGGACAAACGTCTTGCAATAATTGTAGG
AATAGCAGAAGGACTTCTTTACCTACATAAGCACTCTAGGTTGCGCGTTATACATCGAGATCTTAAGCCA
AGCAACATTCTCTTGGATAGCGAAATGAATGCAAAAATTTCAGATTTTGGACTAGCAAAAATATTCAGCT
CAAATAACACCGAAGCAAATACTACAAGGAAAGTAGTTGGTACACTTGGCTACATGGCACCCGAGTATGC
TTCCCACGGTCTCTTCTCTATCAAATCAGATGTCTTCAGCTTCGGTGTTTTAACTCTTGAGATCCTTAGC
GGGAAAAGGAATTCTCATGAATGTGGAAATTTCATCAACCTCCTCGGACATGCTTGGCAATTATTTGAAG
AGGAAAGCTGGGTCAATCTCATTGATGCGGCATTGCTTCCCAACGGTCATTCGGAAGAAATGATGAGGTG
CATTAACATTGCATTGCTATGTGTACAAGAGAATGCAGTTGATCGACCAACCATGTTGGATGTTGTCGCA
ATGCTAAGCAACACGACCATGATAGTAGATAAGCCTAAGCACCCGGCATATTTCACGGGGGAGAAAGAAG
AACCCACTACAACTCGGTCGTGTAGTGTTAATGATGTGACTATATCTACAATAACCCCTAGATAG
>TaCRK_37_B.1_TraesCS3B03G0100600.1
ATGGCGATCATCCTGCTCCTCCTCCTACTCACACCGTCTCTGGCGGCACCCGACGTGTTCTGTGACAACG
TCAAGGCCATCGCCACCACTCTCTCCAAGAACGCCGCCTCTTCCCCGGTACACTTTGCCACCAAGACCTT
TGGCGGCGCCCCCAACGTCGTCTTCGCGCTCGCGCTCTGCCGCGGCGACGTCCTCGATGGTCCCGCCTGC
GGTGACTGCATCGCCAACTGGTTCGGCAAGGCGCTGAACCGGACCAGGTGCGACAAGGCCCGCTCCAGCT
ACGGCGACTGTATCGTCGTCTATAGCGCCGGCTATGATATCCTAGCGGCGCCCTCGAATACCACGGGAGG
GTACGGCGATAACACGCCGCCCTTCGAGCAGTGGAACATCAAGAATGTCACCACCGGCGACGTCCCCCTC
GCCGTCGGCCTCGTCCGCGAGCTGCTGGTGGAGACTGCAGAGAAGGCGGCCACCACGCCACCGAGGCTGT
ACGCCACCGGCGTCATGGACGTAGACGAGGTGACGACCTACCCAAAGGTGTACTCCCAGGCGCAGTGCAC
GCCGGACCTGTCCGCGGACGACTGCTCGGCGTGCCTGCTCCGTCTCCTCGGCATGGTCAACTCCACCATG
TCCCTGCGAATTGGTGGGCAGATGGCTGTCACGCGGTGCTATTTTAGGTATGAGGCGTATCGGTTCTACG
ACACCCAGCCCATGCTGAGTCTGCCGTCGCGGCCACCGCCGACGACTCCGACCAAATGCAGGAGCATGTT
GTGGGTAATTGCGGTAGTTGCAGTTCCACTATCGGCAGCAGCATTTCTCTTCTTCAATTGTTACTCTCGT
CGTCTCAAAAGGCGAAGAAAAGGGAGAGAGGACCTAGTTTGGCAAGGGAAGAATTCCGAGTTCTCTTTGT
TTCACTTTGAACAGCTATTGGAGGCAACAAGTAAATTTTCAGAAGAAAACAAACTTGGACAAGGTGGCTT
TGGTGCTGTCTATAAGGGCCAGCTTCCAGATGGGTTGGAGATAGCGGTTAAGAGACTTGCTTCACATTCA
GGACATGGTTTCACTGAGTTTAAAAATGAAGTCCAGCTCATAGCCAAACTCCAGCACACAAATTTGGTTA
GGTTCTTGGGATGTTGCTCCCAAGAAGAGGAGAAAATATTGGTCTACGAATACTTGCCAAACAAAAGCCT
GGACATCTTCATCTTTGATGAGTATAAAAGAGCTTTACTAGATTGGACAAAACTATTAGAAATAATTGAA
GGAGTAGCACATGGACTCCATTACTTACATAAGCACTCTGGATTGCTTGTCATACTTCGAGATCTTAAAC
CAAGCAACATTCTCCTGGACAGCGAAATGAATCCCAAAATTTCAGATTTCGGGCTAGCAAAAATATTCAG
CTCAAATGACACTGAAGGCGACACTACAAGAAGAGTCGTTGGCACATATGGTTACATGGCCCCTGCGTAT
GCTTCGAAGGGCGTCTTCTCTATTAAATCCGATGTCTTCAGCTTTCGTGTTGTCATTTTTGAGATCCTTA
GCGGAAAACGGAATTCTGGTAACCAACAATGTGGAGGCTTCGTCAATCTCCTTGGATATACATGGCAATT
GTGGGAAGAGGGAAAGTGGATCGATCTCCTCGATGCATCATTGCTTCCTGATATTCACTTGGCAAAGTTA
ATGAGGTGCATTAATATAGCATTGTTATGTGTGCAAGAGAATGCAGTTGATCGGCCAACCATGGGAGATA
TTGTTGCAATGCTAAGAAGTGATACTATGATCTTGGCTAAGCCTAAGCAGCCAGCATATATCAATGTAAG
GGTGGGAAATGAAGAGACTTCCAATGCTCCCGAGTCGTGCAGTATTAATGATATAACCATATCTGCCACA
ATTCCTAGATAG
>TaCRK_36_B.1_TraesCS3B03G0100800.1
ATGGCGACCACCGGCGTCGTCATCCTCCTGCTCCTCCTACTCGCGCCAACACCGTATCTGGCCGCCGCCG
ATTTCTGCGACAACGTCAAGGCCGCCGGCGCCGCGCTCTCCCGGAACGCCTCCTCTTCGCCGGTACAGTT
CTCCACGGCCACCATCGGCCAGGCCCCCGACGTGGTCTACGCGCTGGCGCTCTGTCTCGGCGACGTCCTC
GACGGCTCAGCCTGTGGTGCCTGCATCGCCGACTGGTTCGCCACCGTAAACCAGACGCAGTGTGACAAGG
CGGGCTCCAGCTACCGCGACTGCATCGTCGTCTATGGTGCAACCGCCGACATCCTAGCGGCACCCTCGAA
CGCCACGGGAGGATACGGCGACAACACGCCGCCCTTCCAGGATTGGAACATCAGGAACGTGACCGCCGAC
GACGCCCCCCGCATCGTCAACCTCACCTTCGAGCTGCTGGCGAAGACCGCGCAGATGGCGGCCACCGCGA
CGCCCAAGCTGTACGCCACCGGCGTCATGGCCATGAAAAGAGTGACAACCTACCCGGACGTGTACTCCCA
GGTGCAGTGCACGCCGGACCTGTCCGCCGATGACTGCTCGGCGTGCCTGAGCCGCCTGCTCCGCATGGTC
AACTCCACCATGGCCCTGCGCATGGGTGGGCGGATGGGTGTCACGCGGTGCTTTTTCAGGTACGAGGCGT
TTCCTTTGTACGGCGCCCGGCCCATGCTAAGCCTGCCGTCGTCGCCGCCGGGGCCGGCTCCGACTCCGAC
CAAACGCAGGAGCATGCTGTGGGTGATCCCCGTAGCTTTAGTTCCTCTAACGGCGGCAGCGCTTCTCTTC
TTCATCTGTTACCGTCGACGGCTAACAAGGCAAAGAAAAGGATCAAGACGTGCTCACAGTTTGGAGTGGC
AAGGGAAAAATTCGGATTTCTCTTTGTTTGAGTTTGAACATCTACTGGAGGCCACAAGAAATTTTTCAGA
AGAAAGCAAACTTGGGCAAGGTGGCTTCGGCGCTGTCTACAAGGGCCAGCTTTCAGATGGGTCGGAGATA
GCGGTTAAGAGACTTGCTTCACATTCAGGACAGGGTTTCATGGAGTTTAAAAATGAAGTCCAGCTCATAG
CCAAACTCCAACACATGAATTTGGTTCGACTCTTGGGATGTTGCTCTCAAGAAGAGGAGAAAATACTGGT
CTATGAATACTTGCCAAACAAAAGCTTGGATTTCTTCATCTTTGATGAGAATAAAAGAGCTTTGCTGGAT
TGGACAAACCTTGCAGTAATAATTGAAGGGGTAGCAAATGGACTTCTCTACTTACATAAGCACTCTCGAT
TGCTTGTCATACATCGAGATCTTAAACCAAGCAACATTCTCTTGGACTGTGAAATGAATCCAAAAATTTC
AGATTTCGGGCTCGCAAAAATATTCAGCTCAAATGACACCGAAGGAGACATTACAAGAAGAGTTGTTGGC
ACATATGGCTACATGGCCCCTGAGTATGCTTCGAAAGGAAACTTCTCTATTAAATCCGATGTCTTCAGCT
TTGGTGTTGTCATTCTTGAGATCCTAAGCGGGAAACGGAATTCTGGTACCCAACAGTGTGGAGGTTTCAT
CAATCTGCTTGGATATGCATGGCAATTATGGGTAGAGGGAAAGTGGATTGACCTTGTTGATGCATCATTG
GTTTCTGATAGTCACTCAACAAAGATAATGAGGTGCATTAACATAGCATTGTTGTGCGTACAAGAGAATG
CTGTTGATCGACCAACCATGGGAGATATTGTGTCAATGCTAAGCAATGAGACTATGATCTTGGCTGACCC
TAAGCAGCCAGCATATATCAACGTAAGAGTAGGAAATGAAGAGACATCCAATGCTCCTGAGTCATATAGT
ATCAATGATGTGAGCATATCAATCACAAGTCCTAGGTAG
>TaCRK_35_B.1_TraesCS3B03G0100900.1
ATGGCGGGCGTGCTGCTGCTCGTGCTGCTCGTTCTCATGCCAGCGTCGGCCACGGCGATCGGCCACGTCT
GCGGCAGCGGCGCCAACTACACGGCCAACAGCACCTACCACTCCAACCTCGCCGTGCTCAACGCCACCCT
CCCCGGCAACGCCTCCTCCTCCCCGCAGCTCTTCGTCAACGCCACCGCCAACGCAAACACAAACGGGACC
GCCGGCGTGGTACGCGCGCTCGCGCTCTGCCGCCACGACACCACAAACCTCACGGCGTGCAGGGAGTGCG
TCGCCTCGTCGTTCGCGTACGCGCAGAAGATGTGCCCGAACCACACGGCCGCCACCGTCTACTACGACTA
CGACGAGACGAACGCCCTGAAGCCAGGGTGCCTCCTCGGCTTCTCCGGCGACCGGGGCTTCCTCAGCACG
GCGTCCGGCACCACCGGTAACGGCACCTTCTTCCAGTATTTCAACACGGTGAACATCGCCGGCAACGCTG
GCGTCGTCGCTGCGGCCGTCCGCCAGCTCCTCTCGCAGACGGCGCGGGACGCGGCCGCCGCGGCCAGGAG
GTTCGCCACAGGGTTCATGGACGGCGGCACCACGACAACACTCTACGCCCTGGCGCAGTGCACGCCGGAT
CTGTCCGCCGGCGACTGCCTGGGGTGCCTCCAGCGGCTCGTGGGCTCGATCAACGCCACCAACTCCGTGC
GCCTCGGTGGCCGGATCTTCCGGCTCCGCTGCAACGTCAGGTTCGAGGCCTTCATGTTCTTCGACGACAA
GAACATGCGGCGGATTCCATCTCCGACATCCATGTCTCCGGCGCCGGCCCCGGCGCCGGCAAGCAAGAGA
CATGGAGTCAAACCTTGGGTAATTGCCTTATCGGTGGCTGCTTCTGTTGCACTGGTTGCAATCTGTTTCA
TCGCCTACTGTCTTCGGCGGCTTAGAAAAAAGAACACAAAAGGTACACAAGGAAAGCGTACTCACGAGTT
TCAAGAAGGCGATGAACAAGTTTGGGAAATGGAAACAGAGTTAGCCGATTTTTCAGTATTTGACTTTAAT
CAGATATTAGAGGCTACAGATAACTTTTCCGAAGAAAACAAACTTGGCGAAGGTGGATTTGGCCCTGTTT
ATAAGGGCGGCTTTGCTGATGGAGTGGAGATAGCAGTTAAGAGACTTGATGCGGATTCAGGACAAGGTTT
CATAGAGTTCAAAAATGAAGTTGAGCTCATAGCCAAACTGCAACACAGGAATTTGGTTAGGCTCATGGGA
TGTTGCTCTCAAGGAGAGGAGAAAATACTCGTCTACGAATACTTGCCAAACAAAAGCTTGGACTTCTTTA
TCTTTGATGAAGATAGAAAAGCTCTATTGGACTGGGATAAACGTATTGTGATAATTATAGGAACAGCAGA
AGGACTTCTTTACCTACATAAGCACTCTAGGTTGCGTGTTATACATCGAGATCTTAAACCAAGCAACATT
CTCTTGGATAGCGAAATGAATGCTAAAATATCAGATTTTGGATTAGCAAAAATATTCAGCTCAAATAACA
CCGACACAAATACTACAAGAAAAGTGGTTGGTACATATGGCTACATGGCACCTGAGTATGCATCCCACGG
CATTTTTTCTATCAAATCGGATGTATTCAGCTTTGGTGTTTTAACTCTCGAGATCGTTAGCGGGAAGAGG
AATTCCCATGAATGTGGAGCTTTCATCAACCTCCTTGGACATGCTTGGCAATTATTTGAAGAGGAAAGCT
GGAGCGAACTCATTGATGCAGCATTGGTTCCCAACATTTATTCGACAGAAATGATGAGGTGCATTAACAT
TGCACTGTTGTGCGTACAAGAGAATGCAGTTGATCGACCAACCATGTTGGATGTAATTGCAATGCTAAGC
AACAAGACCATGATCTTACAAAAGCCTAAGCACCCAGCATATTTCAGCTTAAGCACTGCAGGGAACAAAG
AAGCACCCACTACTACTCATTCTTGTAGTGTTAATGATGTGACTATATCTACGGTGACGCCTAGATAG
>TaCRK_51_B.1_TraesCS3B03G1382200.1
ATGGACATGGCTATCGTCCTCCTCCTTCTTCTCCTTCCTTTTGTTGGTGCCGAATGGCAAGTCTGCGGCG
GCAGCAGCGGCAACTACACATCAAACAGCACCTACCAAGCCAACCTCCTGCTCCTCTCCTCCACCCTTCC
CAACAAGGCCGTGTCCAACACCACACTCTTCGCCACCGCCACGGCCGGCCATGATCCGGACATCGTCTAC
GCCCTCGCGCTTTGCCGCGGGGACACCATCGATGCCTCCGACTGCGAGACCTGCGTGGCTGCCGCCTTCC
CTGATGCCCAGCAGATCTGCCCATACAATAAGGACGCCACCTTGTACTATGATGCCTGCATGCTCAGGTT
CTCCAACCATAATTTTCTTGTTGCCAACAGCACCCAAGATCAGATGAGCTGGATCACCCTCCGGAACAAC
CTCAACTTCACCACAGGCGGCGACTCCGCCAAGCACCTGCTGTTGATGCGTCTCAACAGCACGGCCCAAG
CGGCTGCAAACAGCTCCAGGAGGTTCACCACCTCGCGCTTAGGCATCAACCTCATCCCCACGGTGTACTG
CCTCATGCAGACACAACTCACGCAAGAGGGTGTTGCTGATTATTGCTGTGGTGGCTTCACTACTGTCAAT
ACTTCTATGCTTTATCTGTTCCGTTGTATGGATGAGAAGACGAAGACAAGCCAGCCAGGAAAGGTAAACT
TAAACGACCAGGCTGCCACCAATAGACTGGAAGAAGATGAACTGGTCTGGAGATTAGAGGAGAAGAGTTC
AGAGTTCACTCTCTTTGACTTTTCTGAGATATTACATGCTACACATAACTTCTCCAAAGAAAATCTACTT
GGACAAGGTGGTTTTGGCCCTGTCTACAAGGGCCAATTACCAGATGGAATGCAAATTGCAGTCAAAAGGC
TTGCCTCACATTCAGGACAGGGTTTTATAGAATTCAAAAATGAAGTTGAACTTATTGCAAAATTACAGCA
CAATAATCTTGTCAAGCTCTTGGGATGCTGCATTCAGGGAGAGGAAAAACTATTGGTGTACGAGTATTTG
CCAAATAAGAGCTTGGACTTCTTTATATTTGAAAGAAACAGGACAGCTTTTATTGATTGGAACAATAGAC
GTGCGATAATCGAAGGGATAGCCCAAGGTCTTCTGTATCTCCACAAGCACTCTCGGTTACGCATCATACA
CAGAGACCTTAAGGCCAGTAACATTCTTTTGGACAAGGACATGAATCCAAAATTTTCTGATTTTGGCCTA
GCAAAAATATTCAGCTCCAATGATATCCAAGGAAGCACAAAGAGGGTAGTAGGAACATATGGTTATATGT
CTCCGGAGTATGCATCTGAAGGCATTTACTCAATCAAATCAGATGTGTTCATCTTTGGTGTGTTACTCCT
TGAGATCCTTAGCGGAAAAGGGAATTCTGGTTTCTATCAGTATGGAGACTTTCTTAACCTTATTGGATAT
TCATGGCAACTATGGGAAGGAGGAACATGGGTTGAGCTTCTAGATGCATCAATTGTAAAGGAGATCTGTA
CATCAGATGCTAGGCGGTACATTAACATTGCACTGACGTGTGTACAAGAAAGTGCAGATGATCGACCCAC
CATGTCAGATGTCGTTGCAATGTTAAACAGCGAGAGTGTTATTCTTCCAGATCCAAATCAACCTAACGGT
ATCTAA
>TaCRK_41_B.1_TraesCS3B03G1383600.1
ATGGACATGGTTATCGTCCCCATCCTTCTCCTGCTGCTCCTGCCCTTCGTTGGTGCCCAATGGTTAGTGT
GCGGTGACAGCGGCAACTATGCATCAAACAGCACCTACCAAGCCAACCTCATGCTCCTTTCGTCCACCCT
CCCCAACAAGGCTGTGTCCAACACCAGCCTCTTCGCCACCGCCACCGTGGGCCATGCTCCGGATATCATC
TACGCCCTTACGCTCTGCCACGGGGACATCACCGACGCCTCCGACTGCGAGAGCTGCGTGGCTGCCGCCT
TCAAAGATGCGCAGCTGAGCTGCCCGTACAATAAGGAAGCCAGCACGTACTACGATTACTGCATGCTCAG
GTTCTCCAACCATAATTTTCTCCTTGCCAACAGTACCGAAGATCAGATGAAGTGGATCAACCTCGGGAAC
ACCCTGAACTTCACGACAGGTGTCGACTCCATCACGCACTTGCTGTTCATGCTTCTGAACAGCACGGCCC
AAGCGGCTGCAAACAGCTCGAGGAGGTTCACCACCTCACGCTTAGGCGTCAACAGCGTCCCAACGATGTA
CTGCTTTATGCAGTGCACGCCCGACCTCACGCCCGACGACTGCGCGGCTTGCTTACAGCTTGTTTTGAAG
CATACGCTCAAGTTCCTAGATGGAGCGCAAGGTGGTCGAATTCTTGGGAGATGGTGTAGCATGAGGTACG
AGCTATACCACTTCTACGAAGGGGTCCCCATGCTTGCAATTCCGGCGGTCAATGGCACTACGCCAGCGCC
CACGCCTGCTACCAGGTACCCACATTCCCAGTCACATCCACCAGCTGCTGCGCCTCTCCCGGAGGCGCAG
GCAACCGTTCAAGAACAACAGGGAAAAGTAAACTTAAACGACCAGCTGGCTGCCACAAATAGACCGGAAG
AAGACGAACTGGTCTGGAGGTTGGAGGAGAAGAGTTCAGAGTTCACTCTCTTTGACTTTTCTGAGATATT
GCATGCTACACATAACTTCTCCAAAGAAAATCTACTTGGACAAGGTGGTTTTGGCCCTGTCTACAAGGGC
CAATTAGCGGATGGAATGCAAATTGCAGTCAAAAGGCTTGCCTCGCATTCAGGACAAGGTTTTACAGAAT
TCAAAAATGAAGTAGAACTTATTGCAAAATTACAACACAATAATCTTGTCAAGCTCTTGGGATACTGCAT
TCAGGGAGAGGAAAAACTATTGGTGTACGAGTATTTGCCAAATAAGAGCTTGGACTTCTTTATATTTGAA
AGAAACAGGACAACTTTTATTGATTGGAACAATAGACGTGCGATAATTGAAGGGATAGCCAAAGGTCTTC
TGTATCTCCACAAGCACTCTCGGTTACGCATCATACACCGAGACCTTAAGGCCAGCAACATTCTCTTGGA
CCAGGACATGAATCCTAAAATTTCTGATTTTGGCCTAGCAAAATATTCAGCTCCAATGATACTCAGGGAA
GCACAAAGAGGTGGTTATATGTCTCCGGAGTATGCATCTGAAGGCATTTACTCAATCAAATCAGATGTGT
TCAGCTTTGCTGTGTTACTTCTTGAGATCCTTAGCGGAAAAAGGAATTCGGGTTTCTATCAGTACGGAGA
CTTTCTTAACCTTCTTGGATATTCATGGCAACTATGGGAAGGAGGAACATGGGCTAAGCTTATAGATGCA
TCAATTGCAAAGGAGATCTGTACATCAGATGCTAGGAGGTACATTAACATTGCATTGATGTGTGTACAAG
AGAGTGCAGATGATCGACCCACCATGTCAGATGTTGTTGCAATGTTAAACAGCGAGAGTGTTATTCTTCC
AGAACCAAATCATCCAGGATACTTCAACCTAAGGGTATCTAAGACACATGAATTTCTTTTCCATGTAGTA
ACAATGATGTAA
>TaCRK_42_B.1_TraesCS3B03G1383800.1
ATGATCCAGAGTTACTACAGCTTGTGGAGGTTGAGCTTCGAGAGCTTCTCAATTTCTACAAGTACCCTGG
TGATGAGGTTCATATCATCCATAGATCTGCCCTGTCATCCTTGGATGGCCATGGTTATCCTCCCCCTCCT
CCTGCTCCGCGTGCCTCTCACCGCTGCCCAAACGTGGCCATCCTGTGGTGAGAGCGGCGACTACAAATCA
AATAGCACATACGAAGCCAACCTTAGGCTCCTCTCATCCACCCTCCCGAAGAAAGCAGCGTCCAACACGA
CCCTCTTCGCCACCGACACTGTTGGCAATGTTCCGAATGTCATCTTTGCCCTCGCACTCTGCCGTGGAGA
CTCCAACTCCTCTGCCTGCGAGGGCTGTTTGGTTAACGCCTTCCAGGACGGGCAGGAGCACTGCGCGAAC
AATATGGACGCCACCGTGTACTACGATAACAATCCCTGCATGCTCAGGTTCTCCAACCAGAATTTTCTCG
CCACCACCGCCAATGACCATATGCTCGTCATTGTGAGCATCGAGAGCTTGATGATGAACATCCCGACAAG
AGCCGACTCCTTCAAGCTCTTGTTGTTCACGCTTCTGAACAGCACGGCTCAATCCGCCGCGAACAGCTCG
AGGAGGTTCACCACCTCGCGCTTAGACGTCAACTCCTTCCCTACGCTCTACTGCCTTATGCAGTGCACGC
CAGACCTGACCGCCGACGACTGCACCGCATGTTTGCAGCCTTACTTCCAGTATACAGTCAAATACATGGA
TGGTAAGAAAGGTGGTCGAGTACTGGGGACACGGTGTAGCATGAGGTACGAGATATTCCCATTCTTCCAA
GGGGACCCCATGCTGCGTATTATCAACTTGGTATCTGAAGTTCCGGCGATCAACAACACCGTGCCACTGA
TTACCGTGAACCCACCTCCGCAGTCGCAGTCGCCGGTTGCGGCAGCACCACCTCCGGAGGCGCAAGCGAC
CACCCAAGAAATTCATGGACGCAACTCACGCCAGAGGCCGCTCTGGATTATCGCTGTGGCAGCTCCATTA
CTGTCAATATTTCTGTGCGTTATCTGTTTTGTTGTATGGATGAGAAGGCGAAGAAAAGGAACGGAAATCT
TACATGATCAAGCTGCCATGAATAGGCCGGACGAAGACGCATTGGTTTGGAGATTGGAAGAGAAGAGTTC
AGAGTTCACTCTGTTTGACTTATCAGAGGTATTGCGTGCTACACACAACTTCTCCAAAGAAAACCTACTT
GGGCAAGGTGGTTTTGGCCCTGTCTACAAGGGCCGGTTACCAGATGGAACAGAAATTGCAGTTAAAAGGC
TTGCCTCACATTCAGGACAGGGTTTCACAGAATTCAAAAATGAAGTTGAACTTATTGCGAAATTACAGCA
CAATAATCTGGTCAAGCTCATAGGATGCTGCATTGAGGGAGAGGAAAAACTTTTGGTGTACGAATATTTG
CCAAATAAGAGCTTGGACTTCTTCATCTTTGATGTTAACCGAACAACTTTGGTTGGTTGGAATAAAAGAT
GTGTGATAATCGAAGGGATAGCCCAAGGTCTACTGTATCTCCACAAGCACTCTCGGTTGCGCATCATACA
CAGAGACCTTAAGGCCAGCAACATTCTCTTGGACCAGGACATGAATCCTAAAATTTCTGATTTTGGGCTA
GCAAAAATTTTCAGCTCCAATGATACTCAAGGAAGCACAAAGAAGGTGGTGGGAACATATGGTTATATGG
CTCCGGAGTATGCATCTGAAGGAATTTACTCGATCAAATCTGACGTGTTCAGTTTTGGTGTGTTGCTTCT
CGAGATCCTTAGTGGAAAAAGGAATTCTGGTTTCCATCAGCATGACGACTTTCTTAACCTCCTTGGATAT
TCATGGCATCTCTGGGAAGGAGGGAGATGTCTTGAGCTTCTAGAAACATCGATTGTTGAGGAGATCCATG
CAGCAGAGGCTAGTAGGTACATTAACATTGCGCTAATGTGCGTACAAGAGCGCGCAGACAATCGACCAAC
CATGTCGACTGTCGTTGCAATGTTAAACAACGAGAATTTTATTCTTCCAGAGCCTAAACATCCAGCATAC
TTCAACCTAAGGGTATCTAAGGAAGATGAATCGGGTAGTGTTCCATACAGTAATAATGCCGACACCATCT
GCAGTAATAATGACTTGACCATCACTGAGGAGCCAGATGGCAGATAG
>TaCRK_42_B.2_TraesCS3B03G1383800.2
ATGATCCAGAGTTACTACAGCTTGTGGAGGTTGAGCTTCGAGCAGAGCTTCTCAATTTCTACAAGTACCC
TGGTGATGAGGTTCATATCATCCATAGATCTGCCCTGTCATCCTTGGATGGCCATGGTTATCCTCCCCCT
CCTCCTGCTCCGCGTGCCTCTCACCGCTGCCCAAACGTGGCCATCCTGTGGTGAGAGCGGCGACTACAAA
TCAAATAGCACATACGAAGCCAACCTTAGGCTCCTCTCATCCACCCTCCCGAAGAAAGCAGCGTCCAACA
CGACCCTCTTCGCCACCGACACTGTTGGCAATGTTCCGAATGTCATCTTTGCCCTCGCACTCTGCCGTGG
AGACTCCAACTCCTCTGCCTGCGAGGGCTGTTTGGTTAACGCCTTCCAGGACGGGCAGGAGCACTGCGCG
AACAATATGGACGCCACCGTGTACTACGATAACAATCCCTGCATGCTCAGGTTCTCCAACCAGAATTTTC
TCGCCACCACCGCCAATGACCATATGCTCGTCATTGTGAGCATCGAGAGCTTGATGATGAACATCCCGAC
AAGAGCCGACTCCTTCAAGCTCTTGTTGTTCACGCTTCTGAACAGCACGGCTCAATCCGCCGCGAACAGC
TCGAGGAGGTTCACCACCTCGCGCTTAGACGTCAACTCCTTCCCTACGCTCTACTGCCTTATGCAGTGCA
CGCCAGACCTGACCGCCGACGACTGCACCGCATGTTTGCAGCCTTACTTCCAGTATACAGTCAAATACAT
GGATGGTAAGAAAGGTGGTCGAGTACTGGGGACACGGTGTAGCATGAGGTACGAGATATTCCCATTCTTC
CAAGGGGACCCCATGCTGCGTATTATCAACTTGGTATCTGAAGTTCCGGCGATCAACAACACCGTGCCAC
TGATTACCGTGAACCCACCTCCGCAGTCGCAGTCGCCGGTTGCGGCAGCACCACCTCCGGAGGCGCAAGC
GACCACCCAAGAAATTCATGGACGCAACTCACGCCAGAGGCCGCTCTGGATTATCGCTGTGGCAGCTCCA
TTACTGTCAATATTTCTGTGCGTTATCTGTTTTGTTGTATGGATGAGAAGGCGAAGAAAAGGAACGGAAA
TCTTACATGATCAAGCTGCCATGAATAGGCCGGACGAAGACGCATTGGTTTGGAGATTGGAAGAGAAGAG
TTCAGAGTTCACTCTGTTTGACTTATCAGAGGTATTGCGTGCTACACACAACTTCTCCAAAGAAAACCTA
CTTGGGCAAGGTGGTTTTGGCCCTGTCTACAAGGGCCGGTTACCAGATGGAACAGAAATTGCAGTTAAAA
GGCTTGCCTCACATTCAGGACAGGGTTTCACAGAATTCAAAAATGAAGTTGAACTTATTGCGAAATTACA
GCACAATAATCTGGTCAAGCTCATAGGATGCTGCATTGAGGGAGAGGAAAAACTTTTGGTGTACGAATAT
TTGCCAAATAAGAGCTTGGACTTCTTCATCTTTGATGTTAACCGAACAACTTTGGTTGGTTGGAATAAAA
GATGTGTGATAATCGAAGGGATAGCCCAAGGTCTACTGTATCTCCACAAGCACTCTCGGTTGCGCATCAT
ACACAGAGACCTTAAGGCCAGCAACATTCTCTTGGACCAGGACATGAATCCTAAAATTTCTGATTTTGGG
CTAGCAAAAATTTTCAGCTCCAATGATACTCAAGGAAGCACAAAGAAGGTGGTGGGAACATATGGTTATA
TGGCTCCGGAGTATGCATCTGAAGGAATTTACTCGATCAAATCTGACGTGTTCAGTTTTGGTGTGTTGCT
TCTCGAGATCCTTAGTGGAAAAAGGAATTCTGGTTTCCATCAGCATGACGACTTTCTTAACCTCCTTGGA
TATTCATGGCATCTCTGGGAAGGAGGGAGATGTCTTGAGCTTCTAGAAACATCGATTGTTGAGGAGATCC
ATGCAGCAGAGGCTAGTAGGTACATTAACATTGCGCTAATGTGCGTACAAGAGCGCGCAGACAATCGACC
AACCATGTCGACTGTCGTTGCAATGTTAAACAACGAGAATTTTATTCTTCCAGAGCCTAAACATCCAGCA
TACTTCAACCTAAGGGTATCTAAGGAAGATGAATCGGGTAGTGTTCCATACAGTAATAATGCCGACACCA
TCTGCAGTAATAATGACTTGACCATCACTGAGGAGCCAGATGGCAGATAG
>TaCRK_43_B.1_TraesCS3B03G1383900.1
ATGAAGTTCCTATCATTCATGGATCTGCCTTGTCATCCATGGATGGCTATGGTTATCTTCCCGCTCCTCC
TGCCTCTCACCGATGCCCAAACGTGGCCATCCTATTCCTGCGGCAACAACGGCGACTACAAATCAAATAG
CACCTACGAAGCCAACCTCATGCTCCTCTCATCCTTCCTCCCGAACAAGGCGGCATCCAGCAGCACCCTC
TTTGCCACTGACACCGTTGGCAACGCTCCGGACATCGTGTACGCCCTCACGCTCTGCCGTGGGGACTCCA
ACGCCTCCGCCTGCCGGAGCTGCGTGGCTAACGCCTTTCAGGACCTCCAGCAAATGTGCTCATACAGTAG
GGATGCCGTAGTGTACTATGATCCCTGCATGCTCAAGTTCTCCAACAAGAATTTTCTCGCCACCACCACC
ACCACCGTCAATGAATTACCCATCGTCATGAACCCTAACAACTTAATGACAAACGCCGACATCACCCAGC
GATTATTGTTCACGCTTATCAACAGAACAGCTCAATCGGCCGCCAATAGCTCGAGGAGATTCACCACCTC
GCGCTTAGATGTCGGCTCCTCCCCGGTTCTTTACTGTCTCATGCAATGCACGCCCGATCTGACAGCCGCA
GACTGCACGACCTGTTTCCATGTTGTCTCGAGTTGTACACTCCAGTACCTGGCCGGAAGGCAAGGTGGCC
GAGTTCTGTGGACACGGTGTAACATGAGGTATGAGATGTACCCATTCTTCCCAGGGGACCCTACGCTGCG
AATTACCAACTTGGCCCATGATGTTCCGGTGATCAACAACACTACGACACCAGCTACCGTGCAGCCACAA
TCGCAGCCACCAGCTGCGGCGCCATCCCCCGAGGGAAAACCGACCGTCCAAGAACACAACAGACACAAAT
CACGCAAGAGGACACTGTCGATTATTATTCCTGTGGTGGCTACGCTGCTGTCAGTACTTATGTGCTTTAT
CTGTTTCATTGTATGGAAGAGAAGAAAAGGTAAGGTAAACATAAACAATCAAGCTGCCATGAATAGGCCG
GAAGAATATGCACTGGTTTGGAGATTGGAGGAGAGGAGTTCAGAGTTCACACTCTTTGACTTTCCTGAGA
TACTGCAAGCTACACATGACTTTTCCAAAGAAAATCTACTTGGGAAAGGTGGTTTTGGCCCTGTCTACAA
GGGCCAATTACCAGATGGAATTGAGATTGCTGTTAAAAGGCTTGCCTCACAATCAGGACAGGGTTTCACA
GAATTCAAGAATGAAGTTGAACTTATTGCAAAACTACAGCACAATAATCTGGTAAAGCTCTTGGGATGTT
GCATTCAGGGAGAGGAAAAAGTATTGGTGTATGAGTATTTGCCAAATAAGAGCTTGGACTTCTTTATATT
TGATGAAAACAGAACAACTTTGGTTGATTGGGAAAAAAGACGTGTCATAATTGAAGGGATAGCCCAAGGT
CTTCTATATCTTCACAAACACTCTCGATTGCGCATCATACACAGAGATCTCAAGGCCAGCAACATTCTCT
TAGACCAGGACATGAATCCTAAAATTTCTGATTTTGGTCTAGCAAAAATTTTCAGCTCCAATGACACTCA
GGGAAGCACAAAGAGGATAGTGGGAACATATGGTTATATGTCTCCCGAGTATGCATCTGAAGGCATTTAC
TCAATCAAATCCGACGTGTTCAGCTTTGGTGTGTTGCTTCTTGAGATCCTCAGTGGAAAAAGGAATTCTC
GTTTCCATCATTGCGAAGACTTTCTTAACCTTCTTGGATATTCATGGCATCTCTGGGAAGGAGGAAGGTG
GCTTGAGCTTCTAGAACTATCAATTGTTACGGAGATCCATACAACAGAGGCTAGGAGGTATATTAACATT
GCACTAATGTGCGTACAAGAGAGTGCAGATGATCGACCCACCATGTCAGATGTTGTTGCAATGTTAAACA
GCGAGAGTGTTATTATTCCAGAGCCTAATCCTCCTGCATATGTCAACGTAAGAGTATCTACGGTACACCA
ATCAGCTGGTGTTGTTGTTCCATGCAGTAATAATGATGTAACCATCACCGAAGAGCCTGATGGGAGATAG
>TaCRK_52_B.1_TraesCS3B03G1384200.1
ATGAGGTTCCTATCATTCGTGGATCTGCCTTGTCATCCGTGTATGGCCATGGTTATCCTCCCACTCCTCC
TGCTCGTGCCTCTCACCGCTGCCCAAACGTGGCCAGCGTGCGGCGAGAGCGGCAACTACAAATCAAATAG
CACCTATGAAGCCAACCTCAAGCTCCTCTCTTCCATCCTCCCAAAGAAAGCAGCATCCAACACCACCCTC
TTCGCCACCGACACCGTCGGCAATGTTCCGAACACCATCTTTGCCCTTGCTCTCTGCCGCGGGGACTCCA
ATGCCTCTGCCTGCGAAGGATGCTTGGTGACCGCCTTCCAGGACGGGAAGGAACACTGCACGAGCAATAA
GGACGCCACCGTGTACTACAATAGCAATCCCTGCATGCTCAGGTTCTCCAACCAGAATTTTCTCGCCACC
AACGTCAATGACAATATATTCGTCATTGTGAGCCTCGAGATGTTCATAAACATCTCGACAAGAGCTTTCA
ACTTCTTGTTGTTCACACTTCTGAACAACACAGCTCAATCGGCTGCGAACAGCTCGAGGAGGTTCACCAC
CTCGCGCTTAGATGTCAGCTCCCTCCCGACGCTCTACTGCCTTATGCAGTGCACGCCCGACCTGAGTGCT
GATGACTGTGCGGCCTGTTTCCAGCCTTACTCCCAGTTAACACTCAAGTACATGGACCGTAGGAAAGGTG
GTCGACTTCTGGGGACACGGTGTAGCATGAGGTACGAGATATACCCGTTCTTTCAAGCGGACCCCATGCT
GCATATTATCAGCTTGGTATCTGAACTTCCGCCGATCAACAATACCATGCCGCCAGTTACATTGTACCCA
CCCCCGCAGTCGCAACCGCTGTCACCGGTTGCGGCACCACCACCTCCGGAGGCGCAGGCGACCACCCAAG
AACTTCATGGACGCAACTCACGCCGGAGGGTGCTTTGGATTATTGCTGTGGCAGCTCCATTACTGTCAAT
ATTTTTGTGTGTTATTTGTTTCGTTGTATGGATGAGAAGACGAAGAAAAGGAACTGAAATCGTACATGAT
CAAGCTGCCACAAATAGGCCGGAAGAAGACGCATTGGTTTGGAGATTGGAAGAAAAGAGTTCAGAGTTCA
TTCTCTTTGACTTTTCTGAGATATTGCATGCTACACACAACTTCTCGAAAGAAAACCTACTTGGGCAAGG
TGGTTTTGGCCCTGTCTACAAGCTTTGTACATGCTTCCAGGGCCAATTACCAGATGGAATAGAAATTGCA
GTTAAAAGGCTTGCCTCACATTCAAGACAGGGTTTCACGGAATTCAAAAACGAAGTTGAACTTATTGCAA
AACTACAACACAGTAATCTGGTCAAGCTCATGGGTTGCTGCATTCAGGGAGAGGAAAAACTTTTGGTGTA
CGAATATTTGCCAAATAAGAGCTTGGACTTCTTTATCTTTGAACAACGTTGGTTGATTGGAATAAAAGAT
GTGTGA
>TaCRK_52_B.2_TraesCS3B03G1384200.2
ATGAGGTTCCTATCATTCGTGGATCTGCCTTGTCATCCGTGTATGGCCATGGTTATCCTCCCACTCCTCC
TGCTCGTGCCTCTCACCGCTGCCCAAACGTGGCCAGCGTGCGGCGAGAGCGGCAACTACAAATCAAATAG
CACCTATGAAGCCAACCTCAAGCTCCTCTCTTCCATCCTCCCAAAGAAAGCAGCATCCAACACCACCCTC
TTCGCCACCGACACCGTCGGCAATGTTCCGAACACCATCTTTGCCCTTGCTCTCTGCCGCGGGGACTCCA
ATGCCTCTGCCTGCGAAGGATGCTTGGTGACCGCCTTCCAGGACGGGAAGGAACACTGCACGAGCAATAA
GGACGCCACCGTGTACTACAATAGCAATCCCTGCATGCTCAGGTTCTCCAACCAGAATTTTCTCGCCACC
AACGTCAATGACAATATATTCGTCATTGTGAGCCTCGAGATGTTCATAAACATCTCGACAAGAGCTTTCA
ACTTCTTGTTGTTCACACTTCTGAACAACACAGCTCAATCGGCTGCGAACAGCTCGAGGAGGTTCACCAC
CTCGCGCTTAGATGTCAGCTCCCTCCCGACGCTCTACTGCCTTATGCAGTGCACGCCCGACCTGAGTGCT
GATGACTGTGCGGCCTGTTTCCAGCCTTACTCCCAGTTAACACTCAAGTACATGGACCGTAGGAAAGGTG
GTCGACTTCTGGGGACACGGTGTAGCATGAGGTACGAGATATACCCGTTCTTTCAAGCGGACCCCATGCT
GCATATTATCAGCTTGGTATCTGAACTTCCGCCGATCAACAATACCATGCCGCCAGTTACATTGTACCCA
CCCCCGCAGTCGCAACCGCTGTCACCGGTTGCGGCACCACCACCTCCGGAGGCGCAGGCGACCACCCAAG
AACTTCATGGACGCAACTCACGCCGGAGGGTGCTTTGGATTATTGCTGTGGCAGCTCCATTACTGTCAAT
ATTTTTGTGTGTTATTTGTTTCGTTGTATGGATGAGAAGACGAAGAAAAGGAACTGAAATCGTACATGAT
CAAGCTGCCACAAATAGGCCGGAAGAAGACGCATTGGTTTGGAGATTGGAAGAAAAGAGTTCAGAGTTCA
TTCTCTTTGACTTTTCTGAGATATTGCATGCTACACACAACTTCTCGAAAGAAAACCTACTTGGGCAAGG
TGGTTTTGGCCCTGTCTACAAGGGCCAATTACCAGATGGAATAGAAATTGCAGTTAAAAGGCTTGCCTCA
CATTCAAGACAGGGTTTCACGGAATTCAAAAACGAAGTTGAACTTATTGCAAAACTACAACACAGTAATC
TGGTCAAGCTCATGGGTTGCTGCATTCAGGGAGAGGAAAAACTTTTGGTGTACGAATATTTGCCAAATAA
GAGCTTGGACTTCTTTATCTTTGATGTTAGCAGAACAACGTTGGTTGATTGGAATAAAAGATGTGTGATA
ATCGAAGGGATAGCCCAAGGTCTACTGTATCTCCACAAGCACTCTCGGTTGCGCATCATACACAGAGACC
TTAAGGCCAGCAACATTCTCTTGGACCAGGACATGAATCCTAAAATTTCTGATTTTGGGTTAGCTAAAAT
TTTCAGCTCCAATGATACCCAAGGAAGCACAAAGAGGGTGGTGGGAACATATGGTTATATGGCTCCGGAG
TACGCATCTGAAGGCATTTACTCGATCAAATCTGATGTGTTCAGCTTTGGTGTCTTACTTCTCGAGATCC
TTAGCGGACAAAGGAATTCTGGTTTCCATCAGCATGAAGACTTTCTTAACCTACTTGGATACCTCTGGGA
AGGAGGAAGATGTCTTGAGATTCTAGAAGCATCAATTGCTAAGGAGATCCATGCAGCCGAGGCTAGGAGG
TACATTAACATTGCACTAATGTGCGTACAAGAGCATGCAGATGATCGACCGACTATGTCAAATGTCGTTG
CGATGTTAAACAGCGAGGGTGTTATTCTTCCAGAGCCTAAGCATCCGGCATACTTCAACCTAAGGGTATC
TAAGGAAGATGAATCGGGTAGTGTTCTGGACAGTCATAATGATGTAACTATCTGCAGTAATAATGACGTA
ACCATCACTGAGGAGCCAGATGGCAGATAG
>TaCRK_52_B.3_TraesCS3B03G1384200.3
ATGAGGTTCCTATCATTCGTGGATCTGCCTTGTCATCCGTGTATGGCCATGGTTATCCTCCCACTCCTCC
TGCTCGTGCCTCTCACCGCTGCCCAAACGTGGCCAGCGTGCGGCGAGAGCGGCAACTACAAATCAAATAG
CACCTATGAAGCCAACCTCAAGCTCCTCTCTTCCATCCTCCCAAAGAAAGCAGCATCCAACACCACCCTC
TTCGCCACCGACACCGTCGGCAATGTTCCGAACACCATCTTTGCCCTTGCTCTCTGCCGCGGGGACTCCA
ATGCCTCTGCCTGCGAAGGATGCTTGGTGACCGCCTTCCAGGACGGGAAGGAACACTGCACGAGCAATAA
GGACGCCACCGTGTACTACAATAGCAATCCCTGCATGCTCAGGTTCTCCAACCAGAATTTTCTCGCCACC
AACGTCAATGACAATATATTCGTCATTGTGAGCCTCGAGATGTTCATAAACATCTCGACAAGAGCTTTCA
ACTTCTTGTTGTTCACACTTCTGAACAACACAGCTCAATCGGCTGCGAACAGCTCGAGGAGGTTCACCAC
CTCGCGCTTAGATGTCAGCTCCCTCCCGACGCTCTACTGCCTTATGCAGTGCACGCCCGACCTGAGTGCT
GATGACTGTGCGGCCTGTTTCCAGCCTTACTCCCAGTTAACACTCAAGTACATGGACCGTAGGAAAGGTG
GTCGACTTCTGGGGACACGGTGTAGCATGAGGTACGAGATATACCCGTTCTTTCAAGCGGACCCCATGCT
GCATATTATCAGCTTGGTATCTGAACTTCCGCCGATCAACAATACCATGCCGCCAGTTACATTGTACCCA
CCCCCGCAGTCGCAACCGCTGTCACCGGTTGCGGCACCACCACCTCCGGAGGCGCAGGCGACCACCCAAG
AACTTCATGGACGCAACTCACGCCGGAGGGTGCTTTGGATTATTGCTGTGGCAGCTCCATTACTGTCAAT
ATTTTTGTGTGTTATTTGTTTCGTTGTATGGATGAGAAGACGAAGAAAAGGAACTGAAATCGTACATGAT
CAAGCTGCCACAAATAGGCCGGAAGAAGACGCATTGGTTTGGAGATTGGAAGAAAAGAGTTCAGAGTTCA
TTCTCTTTGACTTTTCTGAGATATTGCATGCTACACACAACTTCTCGAAAGAAAACCTACTTGGGCAAGG
TGGTTTTGGCCCTGTCTACAAGGGCCAATTACCAGATGGAATAGAAATTGCAGTTAAAAGGCTTGCCTCA
CATTCAAGACAGGGTTTCACGGAATTCAAAAACGAAGTTGAACTTATTGCAAAACTACAACACAGTAATC
TGGTCAAGCTCATGGGTTGCTGCATTCAGGGAGAGGAAAAACTTTTGGTGTACGAATATTTGCCAAATAA
GAGCTTGGACTTCTTTATCTTTGATGTTAGCAGAACAACGTTGGTTGATTGGAATAAAAGATGTGTGATA
ATCGAAGGGATAGCCCAAGGTCTACTGTATCTCCACAAGCACTCTCGGTTGCGCATCATACACAGAGACC
TTAAGGCCAGCAACATTCTCTTGGACCAGGACATGAATCCTAAAATTTCTGATTTTGGGTTAGCTAAAAT
TTTCAGCTCCAATGATACCCAAGGAAGCACAAAGAGGGTGGTGGGAACATATGGTTATATGGCTCCGGAG
TACGCATCTGAAGGCATTTACTCGATCAAATCTGATGTGTTCAGCTTTGGTGTCTTACTTCTCGAGATCC
TTAGCGGACAAAGGAATTCTGGTTTCCATCAGCATGAAGACTTTCTTAACCTACTTGGATACTCATGGCA
GCTCTGGGAAGGAGGAAGATGTCTTGAGATTCTAGAAGCATCAATTGCTAAGGAGATCCATGCAGCCGAG
GCTAGGAGGTACATTAACATTGCACTAATGTGCGTACAAGAGCATGCAGATGATCGACCGACTATGTCAA
ATGTCGTTGCGATGTTAAACAGCGAGGGTGTTATTCTTCCAGAGCCTAAGCATCCGGCATACTTCAACCT
AAGGGTATCTAAGGAAGATGAATCGGGTAGTGTTCTGGACAGTCATAATGATGTAACTATCTGCAGTAAT
AATGACGTAACCATCACTGAGGAGCCAGATGGCAGATAG
>TaCRK_45_B.1_TraesCS3B03G1384300.1
ATGATCCACAGTTACTACAAACTTGGGAAGAGCCCCTCAGTTTCTACAAGTTCCCTGACGATGAGGTCGT
TCCTATCATCCGTGGATCTGGCTTGTCATCCACGGATGGCCGTGGTTATCCTCCCCCTCCTCTTCCTGCC
CCTCGTGCCTCTCGCCGCTGCCCAAGCTTGGCCATTTTGTGGCGACAGCGGTGTCTACGAACCAGATAGC
ACCTACCAAGCCAACCTCAGGCACCTCTCATCCACCCTCCCGAAGAAGGCAGCATCCAGTACCACCCTCT
TCGCCACCGACACCCATGGCAATGTTCCGAATGTCATCTTCGCCCTCGCACTCTGCCGCGGGGACTCCAA
CGCCTCTTCCTGTGAGGGCTGTTTGGTTACCGCCTTCCAGGACGGGCAGGAGCACTGCCCCAACAGCAAG
GACACCACCGTGTACTACTATAGTAATCCCTGCATGCTCAGGTTCTCCAACAAGAATTTTCTTGCCACCA
CCCACAATGACAAAATACTCGTTGCGAGCATGGAAATGCCGCTCAACATCTGGACAAGAGGTGACTCCTT
CAGGCGCTTGTTGTTCACGCTTATGGACAACACAGCTCAATTGGCTACGAACAGCTCGAGGAGGTTCGCC
ACCTCGCGCTTAGACGTCACCTTCTTCCCGACGGTCTACTGCCTTATGCAGTGCACGCCAGACCTGACCG
CCGACGACTGCACCGCATGTTTGCAGCCTTACTTCCAGTATACAGTCAAATACATGTATGGTAAGGAAGG
TGGTAGAGTACTGGGGACACGGTGTACCATGAGGTACGAGATATTCCCATTCTTCCAAGGGAAGCCCATG
CTGCGTATTATCAACTTGCTATCTGAAGTTCCGCCGATCAACAACACCATGCCCCGGGTTACCGTGAACC
CACCCCCACGGCCACAGTCACAGTCACAGTCGCCGGTTGCGGCACCACCACCTCCAGAGGCGCAAGCGAG
CACCCAAGAACTTCATGGACGCAACTCACACCGGAAGGCACTGTGGATTATTGCTATTGCAGCTCCATTA
CTGTCAATATGTATGTGCTTTATCTGTTGCATTGTATGGATGACAAGACGAAGAAAAGGAACTGATATCT
TACACGATCAAGCTGCCACGACCACGAATAGGCTGGAAGAAGATGCATTGGTTTCGAGATTGGAAGACAA
GAGTTCAGAGTTCACTCTCTTTGAATTTTCTAAGATATTGCATGCTACACACAACTTCTCCAAAGAAAAC
CTACTTGGGCAAGGTGGTTTTGGTCCTGTCTACAAGGGCCAATTACCAGATGGAGTGGAAATTGCAGTTA
AAAGGCTTGCCTCACATTCAGGACAGGGTTTCACAGAATTCAAAAATGAAGTTGAACTTATTGCGAAACT
ACAGCACAATAATCTGGTCAAGCTCATAGGATGCTGCATTGAGGGAGAGGAAAGACTTTTGGTGTACGAA
TATTTGCCAAATAAGAGCCTGGACTTCTTTATCTTTGATGTTAGCCGAACAACTTTGGTTGATTGGAATA
AAAGATGTATGATAATCGAAGGGATAGCCCAAGGTCTACTGTATCTCCACAAGCACTCTCGGTTGCGCAT
CATACACAGGGACCTTAAGGCCAGCAACATTCTCTTGGACCAGGGGATGAATCCCAAAATTTCTGATTTT
GGGTTAGCAAAAATTTTCAGCTCCAATGATATTCAAGGAAGCACAAAGAGGGTGGTGGGAACATATGGTT
ATATGGCTCCAGAGTATGCATCTGAAGGCATTTACTCGATGAAATCTGATGTGTTCAGCTTTGGTGTGTT
ACTTCTCGAGATTCTTAGCGGACAAAGGAATTCTGGTTTCCATCAGCACGAAGACTTTCTTAACCTCCTT
GGATATTCATGGCAGCTCTGGGAAGGAGGAAGATGTCTTGAGATTCTAGAAGCATCAATTGCTAAGGAGA
TCCATGCAGCGGAGGCTAGGAGGTACATTAACATTGCACTAATGTGCGTACAAGAGCACGCAGATGATCG
ACCAACAATGTCAAATGTTATTGCGATGTTAAATAGCGAGAGTGTTATTCTTCCAGATCCTAAACATCCA
GCATACTTCAGCCTAAGGGTATCTAAGGTAGATGAATCGGATAATAATGACGTAACCGTCTGCAGTAATA
ACGACTTAACCATCACTGAGGAGCCAGATGGCAGATAG
>TaCRK_34_D.1_TraesCS3D03G0044600.1
ATGCACCGCATGGCTCACTTCCCGCTGTTGCCGGCTCTAGCTCTGGCGGTCACCTGCGCGTTGGTTCCGT
TCACCGTCGCTGACCCGCAGGCTACGCAGCTCAACCTTGGGTGCAGCCAGTACAACGCCACGCCGACGGC
CGCCTTCCTCGCCGCTCTAAACTCCACCTTCGCTGAGCTCCGCGCCAACCTCTCCGCCGGTGGCGGCTTC
GCCACCGCAGCGGAGCCGCGCGCCGCCGCGCCGGCCTTCGCGTTGGCGCAGTGCCGCCCATACGTCACCG
GGAGGGACTGCGTCGCCTGCTTCGACGCCGCCGCGGCGCGCATCCACGCGGCCTGTGGCGCGGCTAACGG
CGGGCGCGCCATCCTCGACGGCTGCGTCATACGGTACGAGAGCGCGGCGTTCTTCGACCAGTCGACGCTC
CCTGGCAACACGCAGCTCTGCAACGGCTCCGCCGTGCCCGGCAGCGCTTTCGACGGCGCGGTGCAAGCGC
TGGTCAGAGACCTCGCGGCCGCCGTGCCTCGCGTCCCGCGGCTCGCTGCGGCGGCCGCGGGGGTCGGCGT
GTACGCCGTGGCGCAGTGTGTGGAGACGGTCGGAGCGGCCGGCTGCGCGCAGTGCCTCCAGGTAGCCGCG
AGCAACATTGGCCGGTGCTCGCCCAATTCGGACGGCCGCGCAGTGGACGCCGGGTGCTTCATGAGGTACT
CTGATAAGGCGTTCTTCCCAGCTAATGCGACCACAGACCTGGCGCCCTACTTGCGCTCCGGAAAATCAAG
AGGGAAGGGGGTCATTGTAGGAGCAATTTTGGGAAGTCTGGCCTTCCTACTGTTTCTAGGGTTATTAGCT
GTGTTTTGGACCTGGCAGTCTATGAAGCTAAAGAAGCCTCGAAGAGGTGATATACTTGGAGCAACGGAAC
TACAAGGTCCAACAAGTTTTAACTATCACGATCTTAAGGCCGCAACCAATAATTTTAGTGAGAAAAGTAA
AATTGGAGAAGGAGGTTTTGGAGATGTCTTTAAGGGTTTGCTAAAAAATGGGAAAATTGTTGCAGTAAAA
AGATTGTCAGTAATGCAAACTAGCAGGGCCAAAGAAGATTTTGAAAGTGAGGTAAAGCTGATTAGCAATG
TTCAGCATCGAAATCTTGTCCGGCTTCTTGGTTGTTCTCGCAAGGGTTCTGAATGCCTGCTTGTTTATGA
ATATATGGCAAATAGTAGCCTTGACAAGTTCCTCTATGGTGAGAGACGTGGGACACTTAACTGGAAGCAG
CGATTCAATATCATTGTTGGCATGGCTCGTGGCCTTGCTTATCTTCATCAAGAGTTCCATGTGTGTATCA
TACACCGTGACATAAAATCTAGCAATGTGCTTCTTGATGATGACTTCCAACCTAAGATTGCTGATTTTGG
TTTGGCAAGGCTCCTACCTGATGATCATAGTCATCTCAGCACTAGATTTGCAGGAACATTGGGTTACACT
GCTCCTGAGTATGCAATCCACGGCCAGCTATCGGAGAAGGTTGACACATACAGCTTTGGTATAGTCATTT
TGGAAATAATAAGTGGTCGGAAAATCAATGATACAAGGGTTGAGGCAGAAGCACAATACCTACTTGAATC
GGCATGGAAGCTATATGAAAATGAGAATGTGATTAAGTTGGTGGATGGATCATTAGATCATGAAGAATAT
ATGCCAGAAGAGGTAAAACGAATAATAGAGATAGCACTTCTCTGCACTCAATCAGCTGTTGCTTCAAGGC
CAACGATGTCAGAGGTAGTTGTGTTGTTGTTATCAAGAAATTCTCCAGAGATACTACCCACAAGGCCCAC
TTTTATCGATTCAATAAGTAGAGTGCGAGGTGAAACATCCACGTCCAGTTCATCCTCTGCATCCAAGGCC
ACCGTCTCTATTTCACATTTATCAGCCAGGTAA
>TaCRK_53_D.1_TraesCS3D03G0044700.1
ATGCCCCGCATGGCTCACTCCCCGCTGTTGCCGGCACTAGTGCTGGCGATCACCTCCGCGCTGGTTCCGT
TCACAGTCGCTGACCCGCAGGCTATGCTGCTCAGCCAAGGGTGCAGCCTGTACAACGTCACGTCCACGGC
CGCCTTCCTCTCCGCCCTTAACTCCACCTTTGCCGAACTCCGCGCTAACCTCTCCGCCGGCGGCGGCTTC
GCCACCGTGTTTCAGCCGCGCACCGTCGCGCCGACGTACGCGTTGGCGCAGTGCCGCCCATACGTCACCG
GGAGAGACTGCGTCGCATGCTTCGACGCCGCTGCGTCGCACGTCCACCCTGCCTGCGGCGCTGCCAGCGG
CGGGCGCGCCATCCTCGACGGCTGCATCGTACGGTACGAGAGCTTGCCTTTCTTCAACGAATCCACGGGC
CCTGGCAACAAGCAGATCTGCAACGGCTCCACCATGGCCGGCGGCGCTGTGCAGGCGCTGGTCAGCGACC
TCGCGATCGCAGTGCCTCGCTTCCCGCGGCTCGTTGCGATGGCCGCGGGCGCCGGCGTGTACGCCATGGC
GCAGTGTGTGGAGACGGTCGGGGCGGGCGGCTGCGCGCAGTGCCTGGAGGTAGCTTCGAGCAACATTGAC
CTGTGCCCGCCCAATTCTGACGGCCGCGCAGTGGACGTGGGGTGTTACATGAGATACTCTGATAAGCCGT
TCTTCCCAGCTAACGAGACCGCAGACCTCGCGCCCTACTTGCGCTCTGGTGATATACTTGGAGCAACGGA
ACTGCAAGGTCCAACAAATTTTTACTATCGCGATCTTAAGGCTGCAACCAATAATTTCAGTGAGAAAAAT
AAAATTGGAGAAGGAGGTTTTGGAGATGTCTTTAAGGGTTTGTTGAAAAATGGGAAAATTGTTGCAGTAA
AAAGGTTGTCAGTAATGCAAACTAGCAGGGCCAAAGAAGATTTTGAAAGTGAGGTGAAGCTGATTAGCAA
TGTTCAACATCGAAATCTTGTCCGGCTTCTTGGTTGTTCTCGCAAGGGTTCCGAATGCATCCTTGTCTAT
GAATATATGGCCAATAGTAGTCTTGACAAGTTACTATTCAGTGAGAGACGTGGAATACTTAACTGGAAGC
AGCGATTTAACATCATGGTTGGCATGGCCCGTGGCCTTGCATATCTTCATCAAGAGTTCCATGTGTGTAT
CATACACCGTGACATAAAATCTAGCAATGTTCTTCTTGATATGACTTCCAGCCTAAGATTGCTGATTTTG
GTTTGGCAAGGCTCCTACCTGATGATCATAGTCATGTCAGCACTAGATTTGCAGGCACATTGGGGTACAC
TGCTCCCGAGTATGCAATCCAAGGCCAGCTAA
>TaCRK_36_D.1TraesCS3D03G0072900.1
ATGGCGACCACCGGCGTCGTCATCCTCCTGCTCCTCCTACTCGCGCCGACACCGTATCTGGCAGCTGCCG
ACTTCTGCGACAACGTCAAGGCCGCGGGCGCGGCGCTCTCCCGGAACGCCTCCTCTTCCCCGGTGCAGTT
CGCCACGGCCACCATCGGCCAGGCCCCTGACGTGGTCTACGCGCTCGCGCTCTGCCTCGGCGACGTCCTC
GACAGCTCCGCCTGTGGCGCCTGCATCGCCGACTGGTTCGCCACCGTGAACCAGACGCAGTGCGACAAGG
CGGGCTTCAGCTACCGCGACTGCATCGTCGTGTACGGCGCCGGCGCCGACATCCTGGCGGCGCCCTCGAA
CGCCACGGGGGCATCTGGCGACAACACGCCGCCCTTCCAGGACTGGAACATCAGGAACGTCACCGCCGAC
GACGCCCCCCGCATCGTCAACCTCACCTTCGAGCTGCTGGCGAAGACCGCGGCGATGGCGGCCACCGCGA
CGCCCAAGCTGTACGCCACCGGCGTCATGGACATGAAAACAGTGGGAACCTACCCCAACGTGTATTCCCA
GGTGCAGTGCACGCCGGACCTGTCCGCCGACGACTGCTCGGCGTGCCTGCGCCGCCTCCTCAGCATGGTC
AACTCCACCATGGCCCTGCGCATGGGTGGGCGGATGGGTGTCACGCGGTGCTTTTTCAGGTACGAGGCGT
TTCCTTTGTACGGCGCCCGGCCCATGCTAAGCCTGCCGTCGTCGCCGCCGGGGCCGGCTCCGACGACTCG
GACCAAACGCAGGAGCATGCTGTGGGTGATTCCCGTAGCTGTAGTTTCCTTTGTAACGGCAGCAGCGTTT
CTCTTCTTCATCTGTTACCGTCGACGGCTAAAAAGGCAAAGAAAAGGATCGAGACGTGCTCGCAGTTTGG
AGTGGCAAGGGAAAAATTCGGATTTCTCTTTGTTTGAGTTTGAACATCTACTGGAGGCCACAAGAAATTT
TTCAGAAGAAAGCAAACTTGGGCAAGGTGGCTTCGGCGCTGTCTACAAGGGCCAGCTTCCAGGTGGGTCG
GAGATAGCGGTTAAGAGACTTGCTTCACATTCAGGACAGGGTTTCATGGAGTTCAAAAATGAAGTCCAGC
TCATAGCCAAACTCCAACACATGAATTTGGTTAGACTCTTGGGATGTTGCTCTCAAGAAGAGGAGAAAAT
ACTGGTCTATGAATACTTGCCAAACAAAAGCTTGGATTTCTTCATCTTTGATGAGAATAAAAGAGCTTTG
CTGGATTGGACAAAACTTGCAGCAATAATTGAAGGGGTAGCAAATGGACTTCTCTACTTACATAAGCATT
CTCGGTTGCTTGTCATACATCGAGATCTTAAACCAAGCAACATTCTCTTGGACAGTGAAATGAATCCAAA
AATTTCAGATTTTGGGCTAGCAAAAATATTCAGCTCAAATGACACCGAAGGAGACATTACAAGAAGAGTG
GTTGGCACATATGGCTACATGGCCCCTGAGTATGCTTCGAAAGGAAACTTCTCTATTAAATCCGATGTCT
TCAGCTTCGGTGTTGTCATTCTTGAGATCCTAAGCGGGAAACGGAATTCTGGTACCCAACAATGTGGAGG
TTTCATCAATCTGCTTGGATATGCATGGCAATTATGGGAAGAGGGAAAGTGGATTGACCTTGTTGATGCA
TCATTGGTTTCTGAGAGTCACTCAACAAAGATAATGAGGTGCATTAACATAGCATTGTTGTGCGTACAAG
AGAATGCAGTTGATCGACCAACCATGGGAGATATTATGTCAATGCTAAGCAATGAGAATCTGATCTTGGC
TGAGCCTAAGCAGCCAGCATATATCAATGTAAGAGTAGGAAATGAAGAGACGTCCACTGCTCCTGAGTCA
TATAGTATCAATGATGTGAGCATATCAATCACAAGTCCTAGGTAG
>TaCRK_35_D.1_TraesCS3D03G0073000.1
ATGGCGGGCGTGCTGCTCCTCCTCATCCTCATGCCGGCGTCGGCGTCGGCGATCGGGATCGTCTGCGGCA
GCGGCGGCAACTACACGGCCAACAGCACCTACCATTCCAACCTGGCCGTGCTCAACGCCACCCTCCCCGC
AAACACCTCCTCCTCCCCGCAGCTCTTCCTCACCGCTACTGCAAACGCCACGGCCAACTCGACGGCCGGC
GTGGTGCGTGCGCTCGCGCTCTGCCGACACGACACCACCAACCTCACCGCGTGCAGGGAGTGCGTCGCCT
CCTCCTTCAGCTACGCGCAGAAGATGTGCCCCAACCACACGGCCGCCACCGTCTACTACGACTACGACGA
GACCAACGCCTTACAACCAGGGTGCCTCCTCGGCTTCTCCGGCGACCGCGACTTCCTCAGCCCCGCGTCC
GGCACCACCGGTAACGGTACCTTCTTCCAGTATTTCAACACGGTGACGTCCATCCCCGGCAACGCCGGCG
TCGTCGCTGCCGCCGTCCGCCAGCTCCTGGGGCAGACGGCGCGCTACGCGGCCGCCGCAGCCAGGAGGTT
CGCCACAGGGTTCATGGACTCCATTGGCCCCGGCACCACGACAACGCTCTACTCCCTGGCGCAGTGCACG
CCGGACCTGTCTGCCGGCGACTGCCTGGCGTGCCTCCAGCGTCTCGTGGGCTCCATCAACGCCACCAACT
CCGTGCGCCTCGGTGGCCGGATCTTCCGGCTCCGCTGCAACGTCAGGTTCGAAGCGTTCATGTTCTTCGA
CGACAAGAACATACAGCGGATTCCATCTCCATCATCCCTGGCTCAGGCACCGGCGCCGGCTCCGGCTCCG
GCAGGCAAGAGACATGGAGTCAAACCTTGGGTAATCGCCTTATCGGTGGCTGCTTCTGTGGCACTAGTTG
CACTCTGTTTCATCGTCTACTGTCTTCGGCGGCTTAGAATAAAGAACACAAAAGGTAAAGGGAAACGTCC
TCACGAGTTTCAAGAAGGAGATGAAGTTTGGGAAATGGAAGCAGAGCTGTCTGAGTTTGCAGTATTTGAC
TTTAACCAGATATTAGAGGCTACTGATAACTTTTCCGAGGAAAACAAACTTGGCGAAGGTGGATTTGGCC
CTGTTTATAAGGGCCGCTTTCCTGATGGAGTGGAGATAGCAGTTAAGAGACTTGATTCGGATTCAGGACA
AGGTTTCATAGAGTTCAAAAATGAAGTTGAGCTCATAGCCAAACTGCAACACAGGAATTTGGTTAGGCTC
ATGGGATGTTGCTCTCAAGGAGAGGAGAAAATACTGGTCTATGAATACTTGCCAAACAAAAGCTTGGACT
TCTTTATCTTTGATGAAGATAGAAAAGCTCTATTGGACTGGAACAAACGCATTGCGATAATTGTAGGAAC
AGCAGAAGGACTTCTTTACCTACATAAGCACTCTAGGTTGCGTGTTATACATCGTGATCTTAAACCAAGC
AACATTCTTTTGGATGGCGAAATGAATGCTAAAATATCAGATTTTGGATTAGCAAAAATATTCAGCTCAA
ATAACACCGACACAAATACTACAAGAAAAGTGGTTGGTACATATGGCTACATGGCACCTGAGTATGCATC
CCACGGCATTTTCTCTATCAAATCGGATGTATTCAGCTTTGGTGTTTTAACTCTCGAGATCGTTAGCGGG
AAGAGGAATTCCCATGAATGCGGAGCTTTCATCAACCTCCTTGGACATGCTTGGCAATTATTTGAAGAGG
AAAGCTGGGGCGAACTCATTGATGCAGCATTGGTTCCCAACATTTATTCGACAGAAATGATGAGGTGCAT
TAACATTGCATTGTTGTGTGTACAAGAGAATGCAGTTGATCGACCGACCATGTTGGATGTAATTGCAATG
CTAAGCAACAAGAGCATGATCTTACAAAAGCCTAAGCACCCAGCATATTTCAGCTTAAGCACGGCAGGGA
ACAAAGAAGCACCCACTACTACTAAGTCTTGTAGTGTAAATGATGTCACTATATCTACGGTGACGCCTAG
ATAG
>TaCRK_54_D.1_TraesCS3D03G0073100.1 
ATGGTCAACTCCACCATGGCCCTGCGCATGGGTGGGCAGATGGGTGTCACGCGGTGTTATTTCAGGAGCA
TGCTGTGGGTGATTCCCGTAGCTGTAGTTCCTCTAGCGGCAGCAGCGTTCTTCTTCTTCATCTGTTACTG
TCGCCGGCTCAAAAGACAAAGAAAAGTATCAAGAGGTGCTCACAGTTTAGAGTGGCAAGGGAAGAATTCG
GACTTCTCTTTGTTTGAGTTTGAACAGCTACTGGAGGCCACAAATAATTTCTCAGAAGAAAGTAAACTTG
GGCAAGGTGGCTTTGGCGCTGTCTACAAGGGCCAGCTTGCAGATGGGTCGGAGATAGCAGTTAAGAGACT
TGCTTCACATTCAGGACAAGGTTTCATAGAATTTAAAAATGAAGTGCAGCTCATAGCCAAACTCCAGCAT
ACAAATTTGGTTAGGCTCTTGGGCTGTTGCTCTCAGGAAGAGGAGAAAATACTGGTCTATGAATACTTGC
CAAACAAAAGCCTGGATTTCTTCATCTTTGATGAGAAAAGAAGAGCTTTGCTGGATTGGACAAAACTTCT
GGCAATAATTGAAGGCGTAGCACATGGACTTCTTTACTTGCATAAGCACTCTCGGTTACTTGTGATACAT
CGAGATCTTAAACCAAGCAACATCCTCCTGGACAGCGCAATGAATCCCAAAATTTCAGATTTCGGGCTAG
CAAAAATATTCAGCTCAAATGACACCGAAGAAGACATTACAAGAAGAGTTGTTGGCACATACGGCTACAT
GGCCCCTGAGTATGCTTCGAAGGGCATCTTCTCTATTAAATCCGATGTCTTCAGCTTTGGTGTTATCATT
TTTGAGATTCTTAGCGGAAAACGGAATTCTGGCACCCAACAACGTGGAGGTTTCATCAATCTTCTTGGAT
ATGCATGGCAATTATGGGAAGAGGGAAAGTGGATTGACCTTGTTGATGCATCATTGATTTTTGATAGTCA
CTCAAAGATAAGGCGGTGCATTAACATAGCATTGTTGTGCGTACAAGAGAATGCAGTTGATCGACCAACC
ATGGGAGACATTGTTTCAATGCTAAGCAATGAAACTATGATCTTGGCTGAGCCTAAGCAGCCAGCATATA
TCAATGTAAGAGTAGGAAATGAAGAGACATCCACTGCTCTTGAGTCATATAGTATCAATGATGTGAGCAT
ATCTATCACAAGTCCAAGATAG
>TaCRK_54_D.2_TraesCS3D03G0073100.2
ATGGCGACCACCGGCGTCCTCATCCTGCTCCTCCTACTCGCACCCACACCGTTTCTGGCGGCCGCCGATT
TCTGCGACAACGTCAAGGCCGTCGGCGCCGCCCTCTCCAAGAACGCCTCCTCCTCCCCGGTAAACTTCGC
CACCTCCACCTTCGGGCAGGCCCCCGACGTCGTCTACGCGCTCGCGCTCTGCCTCGGCGACGGCCCCGTC
GGCTCCGCCTGTGGTGACTGCATCTCCAACTGGTTCGCTCAACTCAACCAGACGCAGTGCAACAAGGTCG
GCGCCAACTACGGCGGCTGCATCGTCGTCTACGGCGCCAGCGCCGACATCCTAGCGGCACCCTCGAACGC
CACGGGAGGATACGGCGACAACACGCCGCCGTTCCAGGATTGGAACATCAGGAACGTCACCACCGGCGAC
GTTCCCCGCATCGTCAACCTTACACGCGAGCTGCTGGTGGGGACCGCGGCGATGGCGGCCACCACAACGC
CGAAGCTGTACGCCACGGGCGTCATGGACATGGAAAGAGTGACAACCTACCCCAACGTGTACTCCCTGGC
GCAGTGCACGCCTGACCTGTCCGCCGACGACTGCTCGGCTTGCCTGCTCCGCCTCCTCGGCATGGTCAAC
TCCACCATGGCCCTGCGCATGGGTGGGCAGATGGGTGTCACGCGGTGTTATTTCAGGTACGAGGCCTCTC
ATTTCTACGGTGCCCAGCCCATGCTAAGCCTGCCGTCGTCGCCGCCGGGGACGACTCCGACTCGGACCAA
ACGCAGGAGCATGCTGTGGGTGATTCCCGTAGCTGTAGTTCCTCTAGCGGCAGCAGCGTTCTTCTTCTTC
ATCTGTTACTGTCGCCGGCTCAAAAGACAAAGAAAAGTATCAAGAGGTGCTCACAGTTTAGAGTGGCAAG
GGAAGAATTCGGACTTCTCTTTGTTTGAGTTTGAACAGCTACTGGAGGCCACAAATAATTTCTCAGAAGA
AAGTAAACTTGGGCAAGGTGGCTTTGGCGCTGTCTACAAGGGCCAGCTTGCAGATGGGTCGGAGATAGCA
GTTAAGAGACTTGCTTCACATTCAGGACAAGGTTTCATAGAATTTAAAAATGAAGTGCAGCTCATAGCCA
AACTCCAGCATACAAATTTGGTTAGGCTCTTGGGCTGTTGCTCTCAGGAAGAGGAGAAAATACTGGTCTA
TGAATACTTGCCAAACAAAAGCCTGGATTTCTTCATCTTTGATGAGAAAAGAAGAGCTTTGCTGGATTGG
ACAAAACTTCTGGCAATAATTGAAGGCGTAGCACATGGACTTCTTTACTTGCATAAGCACTCTCGGTTAC
TTGTGATACATCGAGATCTTAAACCAAGCAACATCCTCCTGGACAGCGCAATGAATCCCAAAATTTCAGA
TTTCGGGCTAGCAAAAATATTCAGCTCAAATGACACCGAAGAAGACATTACAAGAAGAGTTGTTGGCACA
TACGGCTACATGGCCCCTGAGTATGCTTCGAAGGGCATCTTCTCTATTAAATCCGATGTCTTCAGCTTTG
GTGTTATCATTTTTGAGATTCTTAGCGGAAAACGGAATTCTGGCACCCAACAACGTGGAGGTTTCATCAA
TCTTCTTGGATATGCATGGCAATTATGGGAAGAGGGAAAGTGGATTGACCTTGTTGATGCATCATTGATT
TTTGATAGTCACTCAAAGATAAGGCGGTGCATTAACATAGCATTGTTGTGCGTACAAGAGAATGCAGTTG
ATCGACCAACCATGGGAGACATTGTTTCAATGCTAAGCAATGAAACTATGATCTTGGCTGAGCCTAAGCA
GCCAGCATATATCAATGTAAGAGTAGGAAATGAAGAGACATCCACTGCTCTTGAGTCATATAGTATCAAT
GATGTGAGCATATCTATCACAAGTCCAAGATAG
>TaCRK_39_D.1_TraesCS3D03G0193100.1
ATGGCACCGCCCACGCACCGGCTCCTCCTCCTCCTCGCGCTCGCCTGCGCGCTCTGCGCCGCGGCGGCGG
GGGACCCGCGCACGGCCGTGGCGGGCCAGTCCTGCGCGCCGGGGTCGGCCGTCTCCGGCCCCGTCCTGGC
GGACAACTTCGTGCCGGCCATGGACGACCTCAACAGCAACGTCAGCGCCAACGGCTTCGGCACCTCGGCC
GTGGGCGCCAGGGGCCCCAACACGGTCTTCGGCCTGGGCCAGTGCCACCGCGACCTCTCCCCGCTCGACT
GCAAGCTCTGCTTCGCCGAGGTCCGGTCGCTGCTCCCCAAGTGCTACCCGCGGGTCGGGGGCCGCCTCTT
CCTCGACGGCTGCTTCGGCCGCTACGGCAACTACTCCTTCCTCGGCGAGGCCCTCGGGCCAGCCGACGCC
AGGGTCTGCGCCCCGGGGAACGCGAGCAACCTGCGGGGGTTTGCGGACGCGGCCAGGGCCGCGGTGGCCA
ACGTGACCGAGGCGGCGGTGCGCGGCGACGCCGACGGGTACGCGGTCGCGTCGGCGAGCGCGGGGGGCGC
CACGGCCTTCGCGCTCGCGCAGTGCTGGGGGAGCCTCAACGCCACCGCGTGCGGCCAGTGCCTCCGCGCC
GCGGCGCGCGCGGCGGCCGGGTGCGCGCCGGCGACGGAGGGCCGGGCGCTCTACACCGGCTGCTACCTCC
GCTACTCCACGCGCCTCTTCTGGAATGTGAACGCCACGGCGGGGTCGGGATCATCAGGAAAGAATGGCGT
CGTTTGGATATTAGTGGGTTCCTTTCTAGGTGCTTTTATAGTTGTCCTCATTATTGCTTTTCTGGCTTGG
AAAAAGGGAATTCTGAGGAGAAAGAAACAGTCAAAATCATTCATAGATATGTATGGAGATGGAGTCTCTG
TCAGAATTGCACAGTCCAGTTTAAATTTCAAATATGAAGAGCTAAGGAAAGCAACAAATTATTTCGATCC
AGCAAACAAACTTGGTCAAGGGAGCAACGGAGCTGTATACAAGGCTGTTATGCCAGATGGAAAAGAAGTT
GCTGTCAAGAGGCTTTTCCTAAATACAAGGGAGTGGGTCGAGCAGTTTTTCAATGAAGTCGAACTCATAA
GTCAGGTTCGCCATAAGAATCTAGTGAAGTTGCTTGGCTGCAGCGTGAATGGCCCAGAGAGCTTGCTTGT
TTATGAATACTACTTCAACAAGAGCCTTGAACTATTCTTGTTTGATGCAAGTCGTAGCAGAAAATTAACC
TGGGATCTGAGGGTTTGTATCATTCAAGGCATTGCAGAGGGGCTTTCTTATCTCCATGAGGAATCAGAAA
TACGGATTATCCACCGAGACATCAAAGCTAGTAATATTTTGTTGGATGATAAGTATAAGCCCAAAATAAC
AGATTTTGGTCTTGCAAGAGCATTTGCAGCAGACATAACTCATCTTACAACTGGTGTCGCTGGAACATTA
GGCTACATGGCTCCTGAATATATCGTGCATGGCCATCTTACGGAGAAGGCCGATGTCTTCAGCTATGGTG
TTCTTCTTCTGGAGATTGTAACGGGGAAAAGATGTAGCGGCCCAATTGGCTCACACGGAGGGCAGGCGTT
GTTAACAAAGGTATGGAAGCACTACAAGGACAACACAGTAGAGACGATTATCGATCCGATCATCTACAAA
GACACGATCCGGCATAAGGTCTTGCATATAGTGCAGATCGGGCTGCTATGCACCCAAGCGAACCCTGGTG
ACAGGCCTACGATGACCAAGGTCGTCGAGCTGCTGAGAAGCCACAAGCATGATGTCGAGATTGTCCTGAG
TGATCCTCCATTTCTGAATGTTGAGGGGGTTGAGGATATGAAACAAGGGGAGCAGTCGCGGTTGTTGTCC
GCACACTCTGGTCCTTCAGTGTCAGGGTCGTCTCGGTCTTACTTGAATGGAAGATAA
>TaCRK_55_D.1_TraesCS3D03G0223600.1
ATGGAGGAGTCTGGATCTCACCGCCACATCGTCCTCGTAACCCTGGCCCTCGTTGTCGTGCTGCTCGCGC
CGTGCGCCGCCGCGTACCCGTTGCTAGCGTGCGGCTCGACGGGCGAGTTCACGGCCAACAGCACGTACCA
GGCCAACCTCGGCATCCTCGCAGCCGCGCTGCCGAAGAACGCGTCCTCCTCCCCGGACCTCTTCGCGACC
GGCGCAGTCGGCGCCGTCCCGGACCAGGTCTCGGCGCTCGCGCTCTGCCGCGGCGACGCCAACGCCACGG
CCTGCTCCGGCTGCCTCGCCGCGGCCTTCCACGACGCGCAGAACATGTGCGCCTACGCCAAGGACGCCGC
CATCTACTACGATCCATGCGTCCTCTACTACTCCAACACCCCCTTCCTCTCCTCCGTCGACAACGTCAGG
TCCAGGACGCAAATGAACGGCCAGAACGTCACGTCGGACCCCGGCCGGTTCAACCGCCAGGTGGCCGCGC
TCGTGGACGCCACTGCCGACTACGCGGCGTACAACTCCACACGGCGGTACGCGTCCGGTGAGGCCGACCT
CGACGTCGACAGCGAGTTCCCCAGGGTCTACAGCTGGGCGCAGTGCACGCCGGACCTCACGCCTGCGCAG
TGCCGCGGTTGTCTCGCCGGCATCATCAAGGGAATGCCGCGGTCCGCGGACCGCGTCGGGGCCAAGTTTC
TTGGGGTCAGGTGCAGCTACAGATACGAGATATACACCATCCTCGGCGGGCCGGTGATGGTGCGGCTGGC
TGCGCCAGCGCCTGAGCCCGCCGTAGGGCCAACGGTTCCGACTCCAGCAACCCTCGCCCGACGAGGAAAA
TGGGGAAATAAGACGGTAGTTGTTCTAGCAATTACGCTGCCTCTAGTTGTTGCAATTCTAGCTATCACTG
CTGTTTGTCTCTGTTATTCGAGGAAGGGGAGGACAAGACGAGCAAGCAGTGAGCAACCACCTTATTCGGC
TAATAGTGAGGACATTGTAAACATTGATTCACTTATCGCCGATCTACCAACATTACGTCGTGCGACGGAT
AACTTTGCCGCTGCGAATAAGCTTGGAGAAGGAGGATTCGGTGCAGTTTATAAGGGAAACCTTCCTGATG
GCCGGGAGATAGCGGTGAAGAGGCTCTCCAGAAGTTCAGCACAAGGAATAGGAGAGCTCAAGAATGAACT
TATTTTGGTCGCCAAGCTTCAACATAAGAATCTTGTCAGGCTTGTTGGCGTATGCGTGCAAGAACACGAG
AAACTGCTTGCCTACGAATACATGCCCAATAAAAGTGTTGACACCATTCTTTTCGATCCAGAGAGAAGCA
AGGAGCTAGACTGGGGAAAGAGATTGAAGGTAATAAGTGGGATTGCTCGAGGATTACAATATCTTCATGA
GGATTCGCAGCTGAGAATAATCCACAGGGACCTCAAAGCGAGCAATGTTCTGTTAGACTCCGATTACACT
CCTAAGATTTCAGACTTCGGCTTGGCAAGGCTATTTGGAGTAGATCAAACAAGGGAGGTGACAAACCGAG
TTGTTGGGACATATGGATACATGGCCCCAGAATATGCGGTGCGTGGCCAGCTTTCTGTAAAATCGGACGT
GTTTAGCTTTGGCGTTTTGATGTTAGAAGTGGTGACAGGAAGACGAAGCAGTTGCTCCTGGAACTTCGAC
GAGTCTGTCAATCTCTCAAGTCTGGTATGGGAACACTGGACCATGGGTACAACTGCAGAGATCATAGACT
CATCTCTGAGAGGCCATGCCCCAGGAAACCAGGTAGTGAAGCTTTTTCACATCGGCCTGCTCTGTGTCCA
AGATAACCCAGCAGATAGGCCTACGATGTCCACTGTAAATTTCATGCTTAGCAGTAACACTGTGTCTCTA
CGGTCTCCATCGAAGCCATCATTTCTCATGTGCATGAGCCCTACTTCTTCTGAGTCGACCCGTATGCCAG
GTATGGCATCACCAAATGAAGCTTCAATCACGGGGCTTGAACCAAGATGA
>TaCRK_56_D.1_TraesCS3D03G1105500.1
ATGGACATGGTTACCGTCCCCCTCCTTCTGCTCCTGCTCCTCGCGCCTCTCGCCGCTGCGCAATGGCAAA
GCTGCGCCAACAACAACGGCAACTACACACCAAATAGCACCTACCAAGCCAACCTCAGGCTCCTCTCTTC
CACCCTCCCCAAGAAGGCCGCGTCCAACACCAACCTCTTCGCCACAGCCACCGTGGGCGATGTTCCGGAC
ATGGTCCACGCCCTTACGCTCTGCCGCGGCGACTTCAACGCCTCCGCCTGCCAGAGCTGCGTGGCAACCG
CCTTTGAGGACGCCCAGCAGCTCTGCGCGTACAATAAGGAAGCCGCCGTGTACTATGATCCCTGTATGCT
CAAGTTCTCCAACAAGAATTTTCTCGCCACCACCGACACCGACAATCAAGGACTCCTCCTCTACAACACT
CAGAACTTCACTACAAACGCCGACATCACCCAGCGATTATTGTTCACGCTTATCAACAGCACGGCTCAAT
CGGCCGCGAATAGCTCGAGGAGGTTCACTACCTCGCGCTTAGATGTTGGTTCCTCCCCGACGCTGTACTG
TCTTATGCAGTGCACGCCCGATCTGACCGCCGACGATTGCATGGCCTGTTTCCGGACTGTGTTGAGTGTT
ACGCTCCAGTACCTGGGCGGTAGGCAAGGTGGCCGAGTTCTGGGAGTACGGTGTAATATGAGGTACGAGA
TGTACCCATTCTTCCAAGGGGACCCTACCCTGCGAATTATCAACTTGGCCCCTGAAGTTCCGGCGATCAA
CAACAATACGACACCAGTTACCGTGCAACCACCAGCTGCGGCGCCACCCCCGGATGGAAAAGCGACCGTC
CAAGAACAGAATGGACGCAGCTCACGCAAGAGGGCGCTGTTGATTATTGCTGTGGTGGCTCCATTATCGT
CAATACTTTTGTGCTTTATCTGTTCCGTTGTATGGATGAGAAGACGAAGAAAAGGAAAGGCAAACTTAAA
CAATCAGGCTGCCACGAATAGGCCAGAAGAAGATGCACTGGTTTGGAGATTGGAGGAGAAGAGTTCAGAG
TTCACTCTCTTTGACTTTTCTGAGATACTGCATGCTACACACAATTTCTCCAAAGAGAATCTACTTGGGC
AAGGTGGTTTTGGCCCTGTCTACAAGGGCCAACTACCAGATGAAATGGAAATTGCAGTTAAAAGGCTTGC
TTCACATTCAGGACAGGGTTTCATAGAATTCAAGAATGAAGTTGAACTTATTGCAAAACTACAACATAAC
AATCTGGTCAAACTCTTGGGATGCTGCATTCAGGGAGAGGAAAAAGTATTGGTGTATGAGTATTTGCCAA
ATAAGAGCTTGGACTTCTTTATATTTGATGCAAACAGAACAACTTTGGTTGATTGGAAAAAAAGGCGTGA
GATAATCGAAGGGATAGCCCAAGGTCTTTTGTATCTCCACAAGCACTCTCGATTGCGAATCATACACAGA
GACCTTAAGGCCAGCAACATTCTCTTGGATCAGGACATGAATCCTAAAATTTCTGATTTTGGTCTAGCAA
AAATTTTCAGCTCCAATGATACTGCGGGAAGCACAAAGAGGGTAGTGGGAACATATGGTTATATGGCTCC
GGAATATGCATCTGAAGGCATTTACTCGATCAAATCTGACGTCTTCAGCTTTGGTGTGTTACTTCTTGAG
ATCCTTAGTGGGAAAAGGAATTCTGGTTTCCATCAGTATGGAGACTTTCTTAACCTTCTTGGATATTCAT
GGCAACTCTGGGAAGGAGGGGGGTGGCTTGAGCTTCTAGAAGTCTCAATTGTCAAGGAGATCCATACAAC
AGAGGCTAGGAGGTACATTAACATTGCACTAATGTGCGTACAAGAGAGTGCAGATGATCGACCCACCATG
TCACAAGTTGTTGCAATGTTAACGAGTGAGAGTGTTATTATCCCAGAGCCTAATCATCCAGCATACTTCA
ACTTAAGGGTATCTAAGGTACATGAATCAGCTAGTGTTGTTGTCCCATGTAGTAATAATGATGTAACCAT
CACTGAAGAGCCAGATGGCAGATAG
>TaCRK_41_D.1_TraesCS3D03G1105800.1
ATGGACATGGCTATCATCCTCATCCTTCTCCTCCTGCCTTTCGTTGGTGCCGAATGGCAGGTGTGCGGCA
GCAGCGGCAACTACACATCAAACAGCACCTACCAAGCAAACCTCCTGCTCCTCTCCTCCACCCTTCCCAA
CAAGGCCGTGTCCAACACTAGCAGCCTCTTCGCCACCGCCACCGTGGGTGATGCTCCGGACATCGTCTAC
GCCCTCTCGCTCTGCCGCGGGGACAGTACCGACGCCTCCGACTGTGAGAGCTGCGTGGCTGCCGCCTTCG
AAGATGCGCAGCAGAGCTACCCGTACAATAAGGAGGCCAGCTTGTACTATGATGCCTGCATGCTCAGGTT
CTCCAACCATAATTTTCTTCTTGCCAACAGCACCGAAGATCATATGAGCTGGATCACCATCCGGAACAAC
CTCAACTTCACGACAGGGGGCGACTCCCTCAACAGCACGGCCCAAGCGGCTGCAAAAAGCTCGAGGAGGT
TCACCACCTCGCGCTTAGGCGTCAACCTCGTCCCGACGACGGTGTACTGCCTTATGCAGTGCACGCCCGA
CCTCACGCTCGACGACTGCACGGCTTGTTTACAGCTTGTTTTGAAGCATACGCTCAAGTCCCTAGACGGA
GCGCAAGGTGGTCGAATTCTAGGGACACGGTGTAGCATGAGGTACGAGCTATACCACTTCTACGAAGGGG
TCCCCATGCTTGCAATTCCGGCCGTCAACGGCACCACGCCGCCTACCAGGTACCCACATTCCCAGTCGCA
TCCACCAGCTGCGGCGCCTCCCCGGCTGGCGCAGGCGACCGTCCAAGAACAGCAGGGAAAGGCAAATTTA
AACCACCAGGCTGCCACCAATAGACCAGAAGAAGACGAACTGGTCTGGAGATTGGAGGAGAAGAGTTCAG
AGTTCACTCTCTTTGACTTTTCTGAGATATTACATGCTACACATAACTTCTCCAAAGAAAATCTACTTGG
ACAAGGTGGTTTTGGCCCTGTCTACAAGGGCCAATTACCAGATGGAATGCAAATTGCAGTCAAAAGGCTT
GCCTCACATTCAGGACAGGGTTTTACAGAATTCAAAAATGAAGTTGAACTTATTGCAAAATTACAGCACA
ATAATCTTGTCAAGCTCTTGGGATGCTGCATTCAGGGAGAGGAAAAACTATTGGTGTACGAGTATTTGCC
AAATAAGAGCTTGGACTTCTTTATATTTGAAAGAAACAGGACAGCTTTTATTGATTGGAACAATAGACGT
GCGATAATCGAAGGGATAGCCCAAGGTCTTCTGTATCTCCACAAGCACTCTCGGTTACGCATCATACACA
GAGACCTTAAGGCCAGCAACATTCTTTTGGACAAGGACATGAATCCAAAAATTTCTGATTTTGGCCTAGC
AAAAATATTCAGCTCCAATGATATCCAGGGAAGCACAAAGAGGTGGCTATATGTCTCCGGAGTATGCATC
TGA
>TaCRK_57_D.1_TraesCS3D03G1106100.1
ATGGTTATCGTTCCCATCCTTCTCCTGCTGCTCCTGCCCTTCGTTGGTGCCCAATGGCTAGTGTGCGGTG
ACAGCGGCAACTATACATCAAACAGCACCTACCAAGCCAACCTCATGCTCCTCTCGTCTACCCTCCCCAA
CAAGGCCGTGTCCAACACCAGCGTCTTCGCCACCGCCACCGTGGGCCATGCTCCGGACATCATCTATGCC
CTTACGCTCTGCCACGGGGACATCACCGACGCCTCTGACTGCGAGAGCTGCGTCGCTGCCGCCTTCAAAG
ATGCGCAGCTGAGCTGCCCGTACAATAAGGAAGTCAGCACGTACTACGATTACTTCATGCTCAGGTTCTC
CAACCATAATTTTCTCCTTGCCAACAGTACCGAAGATCAGATGAAGTGGATCAACCTCCGGAACACCCTG
AACTTCACGACAGGTGGCGACTCCATCACGCACTTGTTGTTCATGCTTCTGAACAGCACGGCCCAAGCGG
CTGCAAACAGCTCCAGGAGGTTCACCACCTCGCGCTTAGGCGTCAACATCGTCCCAACGGTGTACTGCTT
TATGCAGTGCACGCCCGACCTCACGCCCCACGACTGCGCGGCTTGCTTACAGGTTGTTTTGAAGCATACG
CTCAAGTTCCTAGATGGAGCGCAAGGTGGTCGAATTCTCGGGACACGGTGTAGCATGAGGTACGAGCTAT
ACCACTTCTACGAAGGGGTCCCCATGCTTGCAATTCCGGTGGTCAACGGCACTACGCCAGCGCCCACGCC
CGCTACCAGACACAACTCACGCAAGAGGGTGTTGTGGATTATTGCTGGGGTGGCTCCACTACTGTCAATA
CTTCTATGCGTTATCTGTTCCGTTGTATGGACGAGAAGAAGAAGACAAGGAAAGGTAAACTTAAACGACC
AGGCTGCCACCAATAGACCGGAAGAAAATGAACTGGTCTGGAGATTGGAGGAGAAGAGTTCAGAGTTCAC
TCTCTTTGACTTTTCTGAGATATTGCATGCTACACATAACTTCTCCAAGGAAAATCTACTTGGACAAGGT
GGCTTTGGCCCTGTCTACAAGGGCCAATTACCAGATGGAATGCAAATCGCTGTCAAAAGGCTTGCCTCAC
ATTCAGGACAAGGTTTTACAGAATTCAAAAATGAAGTTGAACTTATTGCAAAATTACAACACAATAATCT
CGTCAAGCTCTTGGGATGCTGCATTCAAGGAGAGGAAAAACTGTTGGTGTATGAGTATTTGCCAAATAAG
AGCTTGGACTTCTTTATATTTGAAAGAAACAGGACAGCCTTTATTGATTGGAACAAAAGACGTGTGATAA
TCGAAGGGATAGCCCAAGGTCTTCTCTATCTCCACAAGCACTCTTGGCTACGCATCATACACAGAGACCT
TAAGGCCAGCAACATTCTCTTGGACCAGGATATGAATCCTAAAATTTCTGATTTTGGCCTAGCAAAAATA
TTCAGCTCCAATGATACTCAGGGAAGCACAAAGAGGGTAGTTGGAACATATGGTTATATGTCTCCGGAGT
ATGCCTCTGAAGGCATTTACTCAATCAAATCAGATGTGTTCAGCTTTGGCGTGTTACTTCTTGAGATCCT
TAGCGGAAAAAGAAATTCTGGTTTCTATCAGTATGGTGACTTTCTTAACCTTCTTGGATATTCATGGCAA
CTATGGGAAGGAGGAACATGGATTGAGCTTCTAGATGCATCAATTGCAAAGGAGATCTGTACATCAGATG
CTAGGAGGTACATTAACATCGCACTGATGTGTGTACAAGAGAGTGCAGATGATCGACCCACCATGTCAGA
TGTTGTTGCAATGTTAAACAGCGAGAGTGGTATTCTTCCAGAACCAAATCATCCAGGATACTTCAACCTA
AGGGTATCTAAGACACATGAATTTTTTGTTCCATGTAGTAACAATGATGTAACCATCACTGAGGAGCCAC
ATGGCAGATAG
>TaCRK_52_D.1_TraesCS3D03G1106500.1
ATGAGGTTCCTATCATCCGTGGGTCTGCCTTGTCATCCGTGGATGGCCACGGTCATCCTCCCCCTCCTCC
TGCTCCTTGTGCCTCTCACCGCTGCCCAAATGTGGCCATCTTGTGGCGAGAGCGGCGACTACGAATCAAA
GAGCACCTACGAAGCCAACCTCAGGCTCCTCTCATCCACCCTCCCGAAGAAAGCAGCATCCAGCACCACC
CTCTTCGCTACCGACACCGTTGGCAATGTTCCGAATGTCATCTTCGCCCTCGCACTCTGCCGTGGGGACA
CCAACTCCTCTGCCTGCGAGGGTTGTTTGGTTACCGCCTTCCAGGACGGGCAGGAGCACTGCACGAACAA
TAAGGACGCCGCCGTGTACTATGATAGCAATCCCTGTATGCTCAGGTTCTCCAACCAGAATTTTCTCGCC
ACCACCGTCAATGAACATATACTCGTCATTGGGAGCATCGAGAGCTTGATGAACTTCCCGAAGCTCTTGT
TGTTCACGCTTCTGAACAGCACGGCTCAATCGGCCGTGAACAGCTCAAGGAGGTTCACTACCTCACGCTT
AGACGTCAGCTCCTTCCCTACACTCTACTGCCTTATGCAGTGCACACCAGACCTGACCGCGGACGACTGT
GCGGCCTGTTTGCGGCCTTACAACCAGTATACACTCAAGTACATGGATGGTAAGAAAGGTGGTCGAGTAC
TGGGGACACGGTGTACCATGAGGTACGAGACATTCCCATTTTTCCAAGGGGACCCCATGCTGCGTATTAT
CAACTTGGCAACTGAAGTTCCGCCAAACAACAACACTATGCCGATAATTACCGCGAACCCAGCCCCGCAG
TCGCAGTCGCCGGTTGAAGCACCACCACCTCCGGAGGCGCAAGCAACCATCCAAGAACTTCATGGACACA
ACTCACGCAAGAGGGCGCTCTGGATTATCACTGTGGCAGCTCTATTACTGTCAATATTTCTGTGTATTAT
CTGTTTTGTTGTATGGATGAGAAGGCGAAGAAAAGGAACGGAAATCTTACACGATCAAGCTGCCATGAAT
AGGCCGGAAGAGGACGCATTGGCTTGGAGATTGGAACAGAAGAGTTCGGAGTTCATTCTGTTTGACTTGT
CTGAGATATTACATGCTACACACAACTTCTCCAAAGAAAACCTACTTGGGCAAGGTGGTTTTGGCCCTGT
CTACAAGGGCCAGTTACCAGATGGAACAGAAATTGCAGTTAAAAGGCTTGCCTCACATTCAGGACAGGGT
TTCACAGAATTCGAAAATGAAGTTGAACTTATTGCAAAACTACAACACAGTAATCTGGTCAAGCTCATGG
GATGCTGCATTAAGGGAGAGGAAAAACTTTTGGTGTACGAATATTTGCCAAATAAGAGCTTGGACTTCTT
CATCTTTGGTACGCACAATGTAGTTTAA
>TaCRK_52_D.2_TraesCS3D03G1106500.2
ATGAGGTTCCTATCATCCGTGGGTCTGCCTTGTCATCCGTGGATGGCCACGGTCATCCTCCCCCTCCTCC
TGCTCCTTGTGCCTCTCACCGCTGCCCAAATGTGGCCATCTTGTGGCGAGAGCGGCGACTACGAATCAAA
GAGCACCTACGAAGCCAACCTCAGGCTCCTCTCATCCACCCTCCCGAAGAAAGCAGCATCCAGCACCACC
CTCTTCGCTACCGACACCGTTGGCAATGTTCCGAATGTCATCTTCGCCCTCGCACTCTGCCGTGGGGACA
CCAACTCCTCTGCCTGCGAGGGTTGTTTGGTTACCGCCTTCCAGGACGGGCAGGAGCACTGCACGAACAA
TAAGGACGCCGCCGTGTACTATGATAGCAATCCCTGTATGCTCAGGTTCTCCAACCAGAATTTTCTCGCC
ACCACCGTCAATGAACATATACTCGTCATTGGGAGCATCGAGAGCTTGATGAACTTCCCGAAGCTCTTGT
TGTTCACGCTTCTGAACAGCACGGCTCAATCGGCCGTGAACAGCTCAAGGAGGTTCACTACCTCACGCTT
AGACGTCAGCTCCTTCCCTACACTCTACTGCCTTATGCAGTGCACACCAGACCTGACCGCGGACGACTGT
GCGGCCTGTTTGCGGCCTTACAACCAGTATACACTCAAGTACATGGATGGTAAGAAAGGTGGTCGAGTAC
TGGGGACACGGTGTACCATGAGGTACGAGACATTCCCATTTTTCCAAGGGGACCCCATGCTGCGTATTAT
CAACTTGGCAACTGAAGTTCCGCCAAACAACAACACTATGCCGATAATTACCGCGAACCCAGCCCCGCAG
TCGCAGTCGCCGGTTGAAGCACCACCACCTCCGGAGGCGCAAGCAACCATCCAAGAACTTCATGGACACA
ACTCACGCAAGAGGGCGCTCTGGATTATCACTGTGGCAGCTCTATTACTGTCAATATTTCTGTGTATTAT
CTGTTTTGTTGTATGGATGAGAAGGCGAAGAAAAGGAACGGAAATCTTACACGATCAAGCTGCCATGAAT
AGGCCGGAAGAGGACGCATTGGCTTGGAGATTGGAACAGAAGAGTTCGGAGTTCATTCTGTTTGACTTGT
CTGAGATATTACATGCTACACACAACTTCTCCAAAGAAAACCTACTTGGGCAAGGTGGTTTTGGCCCTGT
CTACAAGTTTTGTACATACTTCCAGGGCCAGTTACCAGATGGAACAGAAATTGCAGTTAAAAGGCTTGCC
TCACATTCAGGACAGGGTTTCACAGAATTCGAAAATGAAGTTGAACTTATTGCAAAACTACAACACAGTA
ATCTGGTCAAGCTCATGGGATGCTGCATTAAGGGAGAGGAAAAACTTTTGGTGTACGAATATTTGCCAAA
TAAGAGCTTGGACTTCTTCATCTTTGATGTTAACCGAACAACTTTGGTTGATTGGAATAAAAGATGTGTG
ATAATCGAAGGGATAGCCCAAGGTCTACTGTATCTCCACAAGCACTCTCGGTTGCGCATCATACACAGAG
ACCTTAAGGCCAGCAACATTCTCTTGGACCAGGACATGAATCCTAAAATTTCTGATTTTGGGCTAGCAAA
AATTTTCAGCACCAATGATACTCAAGGAAGCACAAAGAAGGTGGTGGGAACATATGGTTATATGGCTCCG
GAGTATGCATCTGAAGGAATTTACTCGATCAAATCTGACGTGTTCAGTTTTGGTGTGTTGCTTCTCGAGA
TCCTTAGTGGAAAAAAGAATTCTGGTTTCCATCAGCATGAAGACTTTCTTAACCTCCTTGGATATTCATG
GCATCTCTCGGAAGGAGGGAGATGTCTTGAGCTTCTAGAAGCATCGATTGTTGAGGAGATCCATGCAGCG
GAGGCTAGTAGGTACATTAACATTGCGCTAATGTGCGTACAAGAGCGCGCAGACGATCGACCAACCATGT
CGACTGTCGTCTCAATGTTAAACAGCGAGAATGTTAATCTTCCAGAGCCTAAACATCCGGCGTACTTCAA
CCTAAGGGTATCTAAGGAAGATGAATCGGGTAGGGTTCCATACAGTAATAATGCTGACACCATCTGCAGT
AATAATGACTTGACCATCACTGAGGAGCCAGATGGCAGATAG
>TaCRK_52_D.3_TraesCS3D03G1106500.3
ATGAGGTTCCTATCATCCGTGGGTCTGCCTTGTCATCCGTGGATGGCCACGGTCATCCTCCCCCTCCTCC
TGCTCCTTGTGCCTCTCACCGCTGCCCAAATGTGGCCATCTTGTGGCGAGAGCGGCGACTACGAATCAAA
GAGCACCTACGAAGCCAACCTCAGGCTCCTCTCATCCACCCTCCCGAAGAAAGCAGCATCCAGCACCACC
CTCTTCGCTACCGACACCGTTGGCAATGTTCCGAATGTCATCTTCGCCCTCGCACTCTGCCGTGGGGACA
CCAACTCCTCTGCCTGCGAGGGTTGTTTGGTTACCGCCTTCCAGGACGGGCAGGAGCACTGCACGAACAA
TAAGGACGCCGCCGTGTACTATGATAGCAATCCCTGTATGCTCAGGTTCTCCAACCAGAATTTTCTCGCC
ACCACCGTCAATGAACATATACTCGTCATTGGGAGCATCGAGAGCTTGATGAACTTCCCGAAGCTCTTGT
TGTTCACGCTTCTGAACAGCACGGCTCAATCGGCCGTGAACAGCTCAAGGAGGTTCACTACCTCACGCTT
AGACGTCAGCTCCTTCCCTACACTCTACTGCCTTATGCAGTGCACACCAGACCTGACCGCGGACGACTGT
GCGGCCTGTTTGCGGCCTTACAACCAGTATACACTCAAGTACATGGATGGTAAGAAAGGTGGTCGAGTAC
TGGGGACACGGTGTACCATGAGGTACGAGACATTCCCATTTTTCCAAGGGGACCCCATGCTGCGTATTAT
CAACTTGGCAACTGAAGTTCCGCCAAACAACAACACTATGCCGATAATTACCGCGAACCCAGCCCCGCAG
TCGCAGTCGCCGGTTGAAGCACCACCACCTCCGGAGGCGCAAGCAACCATCCAAGAACTTCATGGACACA
ACTCACGCAAGAGGGCGCTCTGGATTATCACTGTGGCAGCTCTATTACTGTCAATATTTCTGTGTATTAT
CTGTTTTGTTGTATGGATGAGAAGGCGAAGAAAAGGAACGGAAATCTTACACGATCAAGCTGCCATGAAT
AGGCCGGAAGAGGACGCATTGGCTTGGAGATTGGAACAGAAGAGTTCGGAGTTCATTCTGTTTGACTTGT
CTGAGATATTACATGCTACACACAACTTCTCCAAAGAAAACCTACTTGGGCAAGGTGGTTTTGGCCCTGT
CTACAAGGGCCAGTTACCAGATGGAACAGAAATTGCAGTTAAAAGGCTTGCCTCACATTCAGGACAGGGT
TTCACAGAATTCGAAAATGAAGTTGAACTTATTGCAAAACTACAACACAGTAATCTGGTCAAGCTCATGG
GATGCTGCATTAAGGGAGAGGAAAAACTTTTGGTGTACGAATATTTGCCAAATAAGAGCTTGGACTTCTT
CATCTTTGATGTTAACCGAACAACTTTGGTTGATTGGAATAAAAGATGTGTGATAATCGAAGGGATAGCC
CAAGGTCTACTGTATCTCCACAAGCACTCTCGGTTGCGCATCATACACAGAGACCTTAAGGCCAGCAACA
TTCTCTTGGACCAGGACATGAATCCTAAAATTTCTGATTTTGGGCTAGCAAAAATTTTCAGCACCAATGA
TACTCAAGGAAGCACAAAGAAGGTGGTGGGAACATATGGTTATATGGCTCCGGAGTATGCATCTGAAGGA
ATTTACTCGATCAAATCTGACGTGTTCAGTTTTGGTGTGTTGCTTCTCGAGATCCTTAGTGGAAAAAAGA
ATTCTGGTTTCCATCAGCATGAAGACTTTCTTAACCTCCTTGGATATTCATGGCATCTCTCGGAAGGAGG
GAGATGTCTTGAGCTTCTAGAAGCATCGATTGTTGAGGAGATCCATGCAGCGGAGGCTAGTAGGTACATT
AACATTGCGCTAATGTGCGTACAAGAGCGCGCAGACGATCGACCAACCATGTCGACTGTCGTCTCAATGT
TAAACAGCGAGAATGTTAATCTTCCAGAGCCTAAACATCCGGCGTACTTCAACCTAAGGGTATCTAAGGA
AGATGAATCGGGTAGGGTTCCATACAGTAATAATGCTGACACCATCTGCAGTAATAATGACTTGACCATC
ACTGAGGAGCCAGATGGCAGATAG
>TaCRK_43_D.1_TraesCS3D03G1106600.1
ATGAAGTTCCTACCATCCGTGCATCTGCCTTGTCACCCATGGATGGCCATGGTTATCCTCCCTCTCCTCC
TCCTCCTCGTGCCACTCGCCGCTGCTCAATGGTCATCCTGCAGCAAGAGCGACGACTATAAATCTAATAG
CACCTATGAAGCCAACCTCAGTCTCCTCTCTTCAACCCTCCCGAAGAAAGCAGCGTCCAGCACCACCCTC
TTTGCAACCGGCATCATGGGCAATGTTCCGGACATTGTCTACGCCCTCACGCTCTGCCGCGGGGACTCTA
ACGCCTCCGCCTGCGAGAGCTGTGTAACTACCGCGTTTCAGGACCTCCTGCGGCTCTGCCCGTACAAAAA
GAATGCTGCCGTGTACTACGATCCGTGCATGCTCAAGTTCTCGAACAAGAATTTTCTCGCCACCACCACC
GTCAATGATCCACTCTTCATCGTGAACACTAAGAACTTCACGACGAACGCCGACATCACCCAGCGATTAT
TGTTCACGCTTATCAACAGCACGGCTCAATTAGCCGCGAATAGCTTGAGGAGGTTCACTACCTCGCGCTT
AGATGTTGGTTCCTCCCCAACGTTGTACTGTCTTATGCAGTGCATGCCCGATCTGATTCCCCACGACTGC
GAGTCCTGCTTCCAGGATATCTTGAATAGTACGCTCGAGTACCTGGGTGGTAAGCAAGGTGGCCGAGTTC
TGGGGACACGGTGTTACATGAGGTACGAGATGTACCCCTTCTTCCAAGGGGACCCTACGCTGCGTATTAT
CAACTTGGCCCCTCATGTTCCGACGATCAACAACACTACGACACCAGCTACCGTGTACCCACAATCGCAG
CCACCAGATGCAGCACCACCCCCGGAGGGAAAAGTGACCGTCCAAGAACATAACGGACGCAAATCACACA
AGAGGGCGCTGTGGATTATTGTTGTGGTGGCTACACTGCTGTCAATACTTATGTGCTTTATCTGTTTCAT
TGTATGGAAGAGAAGAAAAGGAAAGGTAAGCATAAACAATCAAGCTGCCACGAATAGGCCGGAAGAATAT
GCACTGGTTTGGAGATTGGAGGAGAGGAGTTCAGAGTTCACACTCTTTGACTTTCCTGAGATATTGCAAG
CTACACACAACTTTTCCAAAGAAAATCTACTTGGGCAAGGTGGTTTTGGCCCTGTCTACAAGGGCCAACT
ACCAGATGGAATGGAGATTGCTGTTAAAAGGCTTGCCTCACATTCAGGACAGGGTTTCACAGAATTCAAG
AATGAAGTTGAACTTATTGCAAAACTACAACATAATAATCTGGTAAAGCTTTTGGGATGTTGCATTCAGG
GAGAGGAAAAACTATTGGTGTATGAGTATTTTCCAAATAAGAGCTTGGACTTCTTTATATTTGATGAAAA
CAGAACAACTTTGGTTGATTGGGAAAAAAGACGAGTCATAATCGAAGGGATAGCCCAAGGTCTTCTATAT
CTTCACAAGCACTCTCGATTGCGCATCATACACAGAGATCTCAAGGCCAGCAACATTCTCTTGGACCAGG
ACATGAATCCTAAAATTTCTGATTTTGGCCTAGCAAAAATTTTCAGCTCCAATGACACTCAAGGAAGCAC
AAAGAGGGTAGTGGGAACATATGGTTATATGTCTCCGAAGTATGCATCTGAAGGCATTTACTCAATCAAA
TCCGACGTTTTCAGCTTTGGTGTGTTGCTTCTTGAGATCCTTAGTGGAAAAAGGAATTCTCGTTTCCATC
AATGCGAAGACTTTCTTAATCTTCTTGGATATTCATGGCATCTCTGGGAAGGAGGAAGTTGGCTTAAGCT
TCTAGATGTATCAATTGTTACAGAGGTCCATACAACAGAGGCTAGAAGGTACATTAACATTGCACTGATG
TGTGTACAAGAGAGTGCGGATGATCGACCCACCATGTCAGATGTTGTTGCGATGTTAAACAGTGAGAGTG
TTATTATTCCAGAGCCTAATCCTCCTGCATATGTCAACGTAAGAGTATCTAAGGTACACCAATCAGCTAG
TGTTGTTGTTCCATGCAGTAATAATGATGTAACCATCACCGAGGAGCCTGATGGGAGATAG
>TaCRK_43_D.2_TraesCS3D03G1106600.2
ATGAAGTTCCTACCATCCGTGCATCTGCCTTGTCACCCATGGATGGCCATGGTTATCCTCCCTCTCCTCC
TCCTCCTCGTGCCACTCGCCGCTGCTCAATGGTCATCCTGCAGCAAGAGCGACGACTATAAATCTAATAG
CACCTATGAAGCCAACCTCAGTCTCCTCTCTTCAACCCTCCCGAAGAAAGCAGCGTCCAGCACCACCCTC
TTTGCAACCGGCATCATGGGCAATGTTCCGGACATTGTCTACGCCCTCACGCTCTGCCGCGGGGACTCTA
ACGCCTCCGCCTGCGAGAGCTGTGTAACTACCGCGTTTCAGGACCTCCTGCGGCTCTGCCCGTACAAAAA
GAATGCTGCCGTGTACTACGATCCGTGCATGCTCAAGTTCTCGAACAAGAATTTTCTCGCCACCACCACC
GTCAATGATCCACTCTTCATCGTGAACACTAAGAACTTCACGACGAACGCCGACATCACCCAGCGATTAT
TGTTCACGCTTATCAACAGCACGGCTCAATTAGCCGCGAATAGCTTGAGGAGGTTCACTACCTCGCGCTT
AGATGTTGGTTCCTCCCCAACGTTGTACTGTCTTATGCAGTGCATGCCCGATCTGATTCCCCACGACTGC
GAGTCCTGCTTCCAGGATATCTTGAATAGTACGCTCGAGTACCTGGGTGGTAAGCAAGGTGGCCGAGTTC
TGGGGACACGGTGTTACATGAGGTACGAGATGTACCCCTTCTTCCAAGGGGACCCTACGCTGCGTATTAT
CAACTTGGCCCCTCATGTTCCGACGATCAACAACACTACGACACCAGCTACCGTGTACCCACAATCGCAG
CCACCAGATGCAGCACCACCCCCGGAGGGAAAAGTGACCGTCCAAGAACATAACGGACGCAAATCACACA
AGAGGGCGCTGTGGATTATTGTTGTGGTGGCTACACTGCTGTCAATACTTATGTGCTTTATCTGTTTCAT
TGTATGGAAGAGAAGAAAAGGAAAGGTAAGCATAAACAATCAAGCTGCCACGAATAGGCCGGAAGAATAT
GCACTGGTTTGGAGATTGGAGGAGAGGAGTTCAGAGTTCACACTCTTTGACTTTCCTGAGATATTGCAAG
CTACACACAACTTTTCCAAAGAAAATCTACTTGGGCAAGGTGGTTTTGGCCCTGTCTACAAGGGCCAACT
ACCAGATGGAATGGAGATTGCTGTTAAAAGGCTTGCCTCACATTCAGGACAGGGTTTCACAGAATTCAAG
AATGAAGTTGAACTTATTGCAAAACTACAACATAATAATCTGATGAAAACAGAACAACTTTGGTTGATTG
GGAAAAAAGACGAGTCATAA
>TaCRK_45_D.1_TraesCS3D03G1106900.1
ATGCGGTTCCTATCATCCGTGGATCTGGCTTGTCATCCACGGATGGCCGTGGTTCTCCTCCCCCTCCTCC
TCCTGCTCCTGCCCCTCGTGCCGCCCGCCGCTGCCCAATCTTGGCCATCTTGTGGCAACAGCGGTGTCTA
CGAATCAGATAGCACCTACGAAGCCAACCTCAGGCACCTCTCATCCACCCTCCCGAAGAAGGCAGCATCC
AGCACCACCCTCTTCGCCACCGACACCCATGGCAATGTTCCGAATGTCATCTTCGCCCTCGCACTCTGCC
GCGGGGACTCCAACGCCTCTGCCTGTGAGGGCTGTTTGGTTACCGCCTTCCAGGACGGACAGGACAACTG
CCCCGACAGTAAGGACACCACCGTGTACTACAATGGTAATCCCTGCATGCTCAGGTTCTCCAACAAGAAT
TTTCTTGCCACCACCGACAATGACAAAATACTCGTCATTGCGACTTTTGCGAGCATGGAAATGCCGCTCA
ACACCTCGATAAGACACGACTCCTTCAGGTTCTTGTTGTTCACACTTCTGAACAACACAGCTCAATCGGC
TGCGAACAGCTCGAGGAGGTTCACCACCTCGCGCTTAGATGTCAGCTCCCTCCCGACGGTCTACTGCCTT
ATGCAGTGCACGCCCGACCTGACCGCTGATGACTGTGCAGCCTGTTTCCAGCCTTACTCCTCGTTAACGT
TCAAGCACATGGACGATGGGAAAGGTGGTCAAATTCTGGGGACACGGTGTAGCATGAGGTACGAGATATA
CCCATTCTTCCAAGGGAAGCCCATGCTGCGTATTATCAACTTGGCATCTGCAGTTCCGGCGATCAACAAC
ACCTTGCCGCCAGTTACAGTGTACCCGCACCAGCAGTCACAACCGCAGTCACCGGTTGCGGCACCACCAC
CTCCGGAGGCACAAGCGAGCACCCAAGAACTTCATGGACGCAACTCACACCAGAAGGCGCTGCGGATTAT
TGCTATTGCAGCTCCATTACTGTCAATATTTCTGTGCTGTATCTGTTGCATTGTATGGATGACAAGACGA
AGAAAAGGAACTGATATCTTACACGATCAAGCTGCCACGAATAAGCTGGAAGAAGACGCATTGGTTTCGA
GATTGGAAGACAAGAGTTCAGAGTTCACTCTCTTTGAATTTTCTGACATATTCCATGCTACACACAACTT
CTCCAAAGAAAACCTACTTGGGCAAGGTGGTTTTGGTCCTGTCTACAAGGGCCAGTTACCAGATGGAGTG
GAAATTGCAGTTAAAAGGCTTGCCGCACATTCAGGACAGGGTTTCACTGAATTCAAAAATGAAGTTGAAC
TTATTGCAAAACTACAGCACAATAATTTGGTCAAGCTCATAGGATGTTGCATTGAGGGAGAGGAAAAACT
TTTGGTGTACGAATATTTGCCAAATAAGAGCTTGGACTTCTTTATCTTTGATGTTAGCAGAACAACATTG
GTTGATTGGAATAAAAGATGTGTGATAATCGAAGGGATAGCCCAAGGTCTACTGTATCTCCACAAGCACT
CTCGGTTGCGCATCATACACAGAGACCTTAAGGCCAGCAACATTCTCTTGGACCAGGGCATGAATCCCAA
AATTTCTGATTTTGGGCTAGCAAAAATTTTCAGCTCCAATGATACTCAAGGAAGCACAAAGAGGGTGGTG
GGAACATATGGTTATATGGCTCCGGAGTATGCATCTGAAGGCATTTACTCGATCAAATCTGACGTGTTCA
GCTTTGGTGTGTTACTTCTCGAGATCATTAGCGGACAAAGGAATTCTGGTTTCCATCAGCACGAAGACTT
TCTTAACCTCCTTGGATATTCATGGCAGCTCTGGGAAGGAGGAAGATGTTTTGAGCTTCTAGAAGCATCA
ATTGCCAAGGAGATCCACGCAGCTGAGGCTAGGGAGTACATTAACATTGCACTAATGTGCGTACAAGAGC
ACGCAGATGATCGACCGACCATGTCAAATGTCGTTGCGATGTTAAACAGCGAGAGTTTTATTCTTCCAGA
GCCTAAACATCCAGCATACTTCAGCCTAAGGGTATCTAAGGTAGATGAATCGGGTAATAATGACGTAACC
GTCTGCAGTAATAACGACTTAACCATCACTGAGGAGCCAGATGGCAGATAG
>TaCRK_58_A.1_TraesCS4A03G0793100.1
ATGCCGACCATGCCATCCCATGCGCTGGCCCTCGTGCTCCTCCTTCTCGCAGCAAGCAAAGCAGCTTCCC
AGGGGGTATGCATAGACCCCCGTCCTTCTTCCGCCGCAGCACCAGCGCCACCAACGTCCAACACTACCAA
CAGCAGCGCGTTCCGCACCAACGTCCTCACGCTCCTGAACGCCCTCCCCCAGGCCGTAGCGCCAACGGGC
TTCGCCTCCCTCTCCTTGGGCACCGGCCGCGACCGTGCCTTCGTCCGCGGCCTCTGCCGCGGCGATACCA
CGCCGTCTCAGTGCCTCGCTGACATGCAAGCAAGCGTCATCGACTTACGCGGCAGGTGCGCGTCAAACCG
GAGCGCGGCAGCCTATTACGACAAGGCCTACATCACCTTCGCCGACACCAACGACACGATCAACCTCTAC
TACGAGAAGCGCTCGCTTAACGCGCTGTACGACGTCCTCACAGTGTCCGACCCAGAAAGCTTCGACCGGA
CGTACAACGTGCTGATGAAGCGCCTGGTGGCGCGGGCGGCCAGCGAAGGAGGCAACACCTCGGCGATGTT
CGCCACCGGGGAGGCGGTGTACGCACCAAGCGATCCCAAAGGGACGATGTACGGTCTCGTGCAGTGCATG
AGGGACCTCAGCGCCTCGCAGTGCGACTGGTGCCTGCAGTCCTTGGTACCAGTGCTGCCGACGTGCTGCT
ACGGATATCAGGGAGGGGTGGCGCGAAACTTCAACTGCCTGCTTCGGATTCAAATATATACCTTCTACGA
CCTGGCGCTCGATGCTCCGCCTCCGGCTGCTCCAACACCGGGATCCCCCGACGAAACACGCCGAAACACA
AGATTACAGCATGTCATCCTTGCTGTCGCCATTTCTGTTGGGACACTATTTGTCCTAGTCGTTGTGCTTG
CTTGTGTTCGTCGGCAGAGGAAAAGGATCAAGGCAGACAAGGAACAACAAGATAATGCAGGAGAGGGCTT
GAACTATATTAGTCTCCAAGTGTTGAGGGTTGCCACATCCAATTTTTCTATAAACAACAAACTGGGAGAG
GGAGGATTCGGAGAGGTTTTTAAGGGGGAAATGCAGGACGGAATGAAAATAGCCGTCAAAAGGCTGTCAA
AGGACTCTGTTCAAGGGTTTGGTGAGCTGAAAAATGAGCTAGTGCTAGCTAACAAACTTAAGCACAAGAA
TCTGGTGCAGCTTCTCGGTGTTTGCTTGCAAGAGAAACTGCTGGTGTACGAATATATGCCTAATGGAAGC
CTAGACACGATTATTTTCAATTCGGAGAAGGCACACCAACTCGATTGGATGAAAAGAAGCATGATCATCT
CTGGGATTGCTCGAGGTCTACTGTATCTCCACCAGGAGTCTCGTCTAAAAGTCATCCACCGTGACCTGAA
GCCAAGCAACGTCTTACTGGACCTGGATATGAACCCCAAGATCTCAGATTTTGGTCTTTCTAGGGCTTTC
GGTGGAGATCAATCGATGGATGTAACAAAACGTGCTGTTGGTACACTCGGATACATGGCTCCGGAATATG
CGTACCACGGCCAAGTCTCTACCAAGTCAGACATGTATAGCTTCGGAGTCGTAGTTGTAGAGATTGTGAC
TGGTAGGAGGAACAATGCATCACTCGACGATGATACTGCCTCCAGATCTCTGCTCAGCCAGGTATGGGAA
GCGTGGAGCGCAGGCTCGATGGAAGAGGTGGTGGATCCTTCCCTGGGCAGAGGTTACCCCAAGAACGATG
TGCTAAAGTGCGTGCAGATCGGGCTGCTGTGTCTCCAGGAGGATCCCAGCGCCAGGCCGGCCGCGTGGGA
GGTCGTCCTCATGCTCGACAGCCCCTCCATGTCCATGACTATGCGGACTCCGACCAGGCCAGCGTTCTGC
TTCACACAACCTGGAGTCAGCAACCCCACGCTCAGTTACCAAAGCAGCCGGCCGCGGGGTGCTATCACCA
GCCAACAACTGCCTACCCCCGTTTCAGGCAATGACGTGACGATTTCTGATGTCGAGCCTAGGTAG
>TaCRK_59_A.1_TraesCS4A03G0953800.1
ATGATCATCCTCTTACTACTCATTCTCGGCTTCAAGCCATTGGTCACCGCGGCCGATCCACTGGCGTGGC
GCTGTGACTCCCATTTCGGCAATGAAGCTAGTACATACAAAGCTAACATTAAGCTCCTATCTGCTGCACT
ATCTATGAGTGTCTCATCCACACAAACTATCTTTGGCAAGGGCTTCACGGGAACCGAACATGATCGCATT
TATGGCACGGCGCAATGCCGCGGCGATGCCAATGCATCTGCCTGCCCCAGCTGCATCACCACAGCATTCC
AGGACATTAGGTGGCTGTGCGTACTCCAAACGGTCTCAGCTGTCTTGTATGAGGACTGCATCGTGCTGCT
CCAAGAGACAGCCAAACAGGCAGCCTACAACTCCACAATGATGTACGCCACCGGCCGCCTGGATATCTTC
CACGCACTCCCGCTGCTCTACTCTCTGGCACAGTGCAACCTGGACCTACCACCGAACGATTGCTGGAATT
GCCTCAAGAATATCAGCAGCGCGGCAAAGAGTTTCTTCAAAGAGCAACACGGTGAATGGATTTCTGGTAC
GTGGTGCAATTTCAGGTACAGCACGAATCAGTTCTATGAGGGCCAGCCCATGCAGCAGATCGACTGCACC
TCCGTTTGTGTGAAATCTTCAATTTTAGGGCATATAATAAAGGTTTTGATCATTACAACTGTTGTGCTTC
TACTAGCATCCTTTTTCTGCTTCATCACTTGGTTTGGACTGGCTGTGGATCTAAAAAATCTCTTAGGCTG
TTTAGACTTATATACAGCATGTCCTGAAAGGGAAGGTGAAGAACTAGTCTGGGGAATAGGGAGGAGTTCA
GAGTTCAAGCTTTTTGACTTCTCACAAGTATCAGATGCTACAAGTAACTTCTCAGATGAAAATAAATTGG
GGCAAGGTGGCTTTGGCCCAGTATACAAGGGCCAGCTTCCGAAAGGTATGGAGATTGCAATCAAGAGACT
TGCTTCAAACTCTTGCCAAGGTTTCACTGAGTTCAAAAATGAAGTCCAACTCATAGCCAAGCTCCAGCAC
ACAAATTTGGTTAGGCTGTTGGGATGTTGCTCACAAGGAGAGGAGAAAATATTGATCTATGAATATTTGC
CAAATAAAAGCTTGGACTCCTTTATCTTTGATGAAACTAAAAAGGCTTTATTAAAATGGAATAAAAGAAA
AGTGATCATTGAAGGGATAGCACAAGGACTTCTATATTTGCATAAACACTCTCGGTTACGTGTCATACAT
AGGGATCTTAAAGCAAGCAACATTCTTTTGGACAGTGAAATGAATCCTAAAATATCAGATTTTGGGCTTG
CAAAAATATTCAGCTCAAATGATACTGAAGGAAACACAAAAAGGATTGCTGGGACATATGGGTACATGGC
TCCCGAGTATGCTTCAGAGGGTCTCTTCTCGATCAAATCTGATGTATTCAGCTTCGGTGTGCTAATTCTT
GAGATCATCCATGGAAAAAGGAACTCATGTTTCCATCAATTTGGGGACTTCTTCAACCTTCTTGGATATG
CATGGAAGTTGTGGAAAGAGGAAAGATGGCTTGAGTTTGTCGATGAATCAATAGTTTCAGAGTCACATGC
ATCAGAGACAATGAGGTGTATCAACATCGCATTGCTGTGTGTGCAAGAGAATGCAGCTGACAGACCCACC
ACGATAAGCGTGGTTACAATGCTAAGCAGTGAAAGTATGACCCTGCCTGAACCTAAGCATCCAGCATATT
TCCACATAAGGGTAACAGAGGAAGAGCCGCTTAGTGCTAATGATGTGACAATGTCTGCTCTACAGGGCAG
ATAG
>TaCRK_60_A1.1_TraesCS4A03G1148900.1
ATGCCGTTGTCGGCAACGGGAACGGCACAGCTCTGCGGCAGCGGCAGCAACTACACCACCAACAGCACCT
ATCAGTCGAACCTCGCCGCCCTTGCCGCCACCCTCCCCACTAATGCCTCCTCCTCCCGTCAGCAATTTGC
CGCCGCCACCGTTGGACAAGTACCTGATGCGGTGCACGCGCTCGCGCTCTGCCGCGGCGACTTCGCCAAC
GACACGGCATGTGCGGACTGTGTTGCCGCCTCATTCCAGCACGCACAGCAGACATGCCCCAACGACGAGG
CCGCCACCGTCTACTACGACTATGATGACGTAAACAATCAGAGCGATTTCCTCAGCCCAGCGGCCGGTCT
CACCGAGAACGGTACGCTCTTCGAGGCATGGAATCCGGGGAACATCTCCGCGGACGCCACCATCACCGCC
GCAGACGTCCACAACCTGCTGACTGTGACAGCCCAGGACTCGGCCGCCGACACGGCGAGGCGGTACTCCA
CAGCGGTGATGGATGCCGTGCCAACGCTCTACTCCCTCACACAGTGCACGCCGGACCTGTCCGCCGGTGA
TTGCCTGGTTTGCCTCCAGCGGCTTATCGGCATGGTCAACGCCACCACGTCCGTGCGCCAGGGAGGACGG
ATCTTCGTCCTGCGCTGCAACATCAGGTTCGAGACGTTTATGTTCTTCGACCAGCCTATGCGGCGGATCA
ATCCATCCTCCATCACTCAGGCTCCACCAGGCAAGAGAATCAAACCTTGGATAATTGCAATATGTGTGTC
TTCTGCTGTGGCACTTGCTGCTTTCTGCTTCATGGTTTATCGTCGTTGCCTCAGAGGAAGGATAAGAAAA
CGTGCAGTGAGATTGCGAGAAAGGCGCACTAATAAGTTGCACGGAGGGGATCATGAACTAGTATGGGATA
TGGAAACAGGAATGTTATCAGGGTTTTCGTTTTTTGAGTTTGATCAGATACAGGAGGCCACGAGTAACTT
TTCTGAAGAAAATAAACTTGGAGAAGGCGGGTTTGGCCCTGTATACAAGGGACATTTTCTTCATGGAATG
GAGATAGCAGTTAAGAGGCTTGCTTCACATTCAGGACAAGGTTTGGTGGAGTTCAAAAATGAAGTTCAGC
TCATAGCCAAGCTTCAACATAGGAATTTGGTGAGACTGTTGGGATGTTGCTCTCAAGGAGAGGAAAAGAT
ACTGGTCTATGAATACATGGCGAACAAAAGCTTGGACTTCTTCATATTTGATGAACACAGAAAAGCTTTA
ATGGATTGGAACAAACATCTAACAATAATTGAAGGAATAGCAGAAGGCCTTCTTTATCTACATAAGCACT
CTTGTCTGCGTGTTATACATCGAGATCTTAAGCCAAGCAACATTCTCTTGGACAATGAAATGAATCCTAA
AATTTCGGATTTTGGACTAGCAAAAATATTCAGCCCAAATAACAACGAGGAAAACAGTACGAGAAGAGTA
GTTGGTACATATGGTTACATGGCTCCCGAGTATGCTTCTGAGGGCCTTTTCTCTATCAAATCCGATGTAT
TCAGCTTTGGTGTTTTAGTTCTCGAGATCCTTAGCGGGAAAAGGAATTCCGGTAGCCATCAATGTGGTGA
TTTCATTAATCTCCTCGGATATGCTTGGCAGTTATGGGAAGATAGAAGATGGATTGATATTGTTGATGCA
TCACTTAATTCATTTCTTCCAAAGACTCACCCAACAGAAATTATGAGGTGCATTAACATTGCACTACTAT
GTGTACAAGAGAATGCAATAGATCGACCAAACATGTTGGATGTTACTGCAATGCTAAGCAGCAAGACAAT
GATCCTACGTGAGCCTAAGCACCCACCGTATTTCAATCTAAGGGTAGGCAATGAAGAGGATATTTCTGCT
ACACAATCGTGCAGTATAAATGGTGTTACGCTATCTATAGCAACTGCTCGATAG
>TaCRK_61_A1.1_TraesCS4A03G1149000.1
ATGCAGTTCGAGCAAGGCATGGCGACAATCCTGCTGCTCCTACTCAGCAGCCTCACACCATTCCTGGCGG
CAGCCGATGTATTCTGCGACAACGTTAAGGTCCTTGCTGCCACCCTCCCCAACAAAACCTCCACTTCCCC
AGTACACTTTGCCACTGCCACCGTCGGCCAAGCCCCCGACATCGTGTATGCGCTTGCGCTCTGCCGTGGT
GATGTCCTCAATGACACAACCTGTGCCGAGTGCATCACCAACGTATTCGGCAAAGTGCAGAACGCTATGC
CGCCAGAGGTAGAGTGCTTCAGGGCTGCCTCCTACTTTGCTGATTGTATCCTCATCTACAACTCCAAAGA
CATCCTCGCCCCGTCATTCACCAATAGCACAGAAGGAGAAAATGGTGGCGACCCTCCTTTTGAGAGGTGG
AATGTCAGAAATGTCACCGGCAACGTGCCTCTCATCACCGGTCTCATGCACGAGCTGCTGGTGGAGACTG
TGGAGAAGGCAGCCAGCGCGTCGCCGAGGCGGTTCGCCACCGGTGTCGTGGACAGTGGCACAAACTTCCC
GAAGGTGTACTCCTTGGCGCAGTGCACGCCGGACCTGTCTTCCGGGGACTGTCTAGAGTGCTTGCAACAT
CTCCTTGGCATGATCAACTCCACCATGTCCCTCCGCATGTGGGAACAGATGGGTGTGATACGGTGTTATT
TCAGGTATGATGCGTCTCAGTTCTATCAAGGCCAACCAATGATAAGTCTGGGGCCGCTAGCTCCAACTCC
GACCCAACACAAGAGGCGTATGAACAAGCTGTGGGTAATTCCCATAGTTTTAATACCTCTAGCTGCAGCA
ACATTTCTCTTCTTCATCTTGTACTATCGTCGGATCACAAAACAAAGAAAAGGTGAAGTGATGAGGTTAC
AAGGATCAAGACGTTCTCGGTATTTGGAAGGAGAGGAACAACTAGTTTGGCAAGGCAAAAATTCAGAGTT
CATGGTGTTTGACTTCCAACAGCTACTACAGGCCACAAATAATTTTTCGGAAGAAAACAAACTTGGACAG
GGTGGATTTGGTGCTGTATACAAGGGCAAGCTTGCTGATGGATTGGAGATAGCAGTTAAAAGACTTTCTT
CACATTCAGGACAAGGCTTCATAGAATTTAAAAATGAAGTCCAGCTCATAGCCAAACTACAACACAGTAA
TTTGGTTAGGCTCTTTGGATGTTGCTCCCTAGAAGAGGAGAAAATATTAGTGTATGAATACTTGCCCAAC
AAAAGCTTGGATTTCTTTATCTTTGATGAAAAAAGAAGAGCTTTACTTGATTGGTCCAAACTTGTAGCAA
TAGTGGAAGGCATAGCACATGGACTTCTTTACCTACATAAGCACTCCCGGTTACGTATCATACATCGAGA
TCTTAAACCAAGTAACATTCTCTTGGATAGCGAAATGAATCCAAAGATTTCAGATTTTGGTCTAGCAAAA
ATTTCCAGCTCAGATAGCAGTGAAGGAAACACTACTAGAAGAGTGGTTGGTACATATGGCTACATGTCCC
CTGAGTATGCTTCGGAGGGTGTCTTCTCTATTAAATCGGACGTCTTCAGTTTTGGTGTTATTATTTTTGA
GATACTTAGCGGAAAGCGGAATTCTGGTAGCCAGCAATATGGTGATTTCATCAATCTTCTTGGATATGCA
TGGCAATTATGGGAAGAGGGAAGGGGAATTGACCTTCTTGATACATCATTGGTTCCCAAAGATCAATCGC
CGAAGATTATGAGATACATTAATATAGCATTATTATGTGTACAAGAGAACGCAGCCGATCGGCCAACCAT
GACAGATGTTATAGCAATGCTATGCACCGACGATATGAACATCGACGAACCTAAGCAGCCGGCATATTTC
AACATAAGGGTCGGAAATGAAGAGGAGTCTACTGCCACAGAGTCATGTAGTATTAACGACATGACCATAT
CTGTCGCAATTCCTAGATAG
>TaCRK_62_B.1_TraesCS4B03G0114500.1
ATGAACAATACGAGGTGGGATCTGCTCACCCGGCTAGCGGCGGAGGCTGCGCGTTCGCCGCTGCGGTTCG
CGAACGGGAGCGTGCCGTACGCGGACAGATCGCAGTCGCCGACGACCATGCACGGTCTGGTGCAGTGCAC
GAGGGACCTGAACTCGAGCGAGTGCAGCAGGTGCCTTACCGAATTCGTGTCAAACCTCTCGAGTGTGTTC
CCTAGCAACACCGGTGGTTGCATCAAGGGCTACAGCTGCTACGCCTTATACAACATCGGCGACGATGACT
TCCTCCGTGTCACTATTCCGCCGCCACTTGCACAGCCACCGCCGTCCAAGCTCCCGCCAGGAGCCGGAGA
AGCTCCGCCACTTGCCGCCGTCAGGACTAGCAGCAGGACGCAGCTGGTGGCCAGGGTGTTTGCCGGTGTC
GTCATCATGTTGGTCATCTCATCGAGTCTCTTGGTTTGTTTCCTTTTAGGCCGTCGGAGGCGGAATCGCA
TGGCGAGACAAGTAGATACTTTTGACGATGATCCATTGGAAGAGGACTTCGAGAAAGGGACCGGGCCCAA
GCGGTTTCGCTATAGCGATCTTGCCGTCGCCACCAGCAACTTCTCCGACCAGATGAAGCTGGGTGAAGGT
GGTTTCGGTTCGGTGTACAAAGGATTCTTGAAGGAGCTTAAAGTTGAGGTGGCTATAAAAAGAATATTCA
AGACCTCCAAGCAGGGCAGGAAGGAGTACATCTCAGAGGTGAAGATCATAAGCCGGCTAAGACATCGAAA
CCTCGTGCAACTCATTGGCTGGTGCCATGGCGGCGGCGAGCTCTTACTTGTCTATGATCTTATGCCCCAC
GGCAGCCTAGACACTCATCTTTACAGTTCAAACACCATATTATCGTGGCCACTCAGGTATGAGATTGTGC
TGGGGTTAGAGTCTGCACTTCTGTACCTGCACCAGGACTGGGAGCAATGTGTTCTGCACCGTGACATCAA
GCCAAGCAACATCGTGTTGGACATGTCGTTCTGTGCCAAACTTGGTGACTTTGGGCTTGCGCGGCTTGTC
GACCACGACCGAGGACCATACACGACTGGTATTGCAGGAACAATGGGCTACATGGACCCTGAGTGCATGG
TCACGGGAAGGACAAGCGCCGAGTCTGATGTCTACAGCTTCGGTGTAGTCATGCTCGAGATCGCCTGCGG
CAAGCGACCCGCTGTTTCTCGGGGGCGAGAAGACATCATTCATCTGGTGCAATGGGTCTGGGATTCATGG
GAATGCGGAAGGACCCTTGCCGCGGCCGATGCACAGCTCAACCTGGAGTTCGACGACCGGGAGATGGAGT
GCATGATGGCGGTCGGGCTCTGGTGCGCGCACCCTGACAGGACCCTGAGACCATCCATCAAGCAAGCGGT
TAGCGTGCTACGATTTGAGGCACCTCCGCCAAGCCTTCCAGCAAAGATGCCCGTCGCCACATTTACGGCG
ACAGTTGATTCTTCATTTGTTTCTGCATCTCAGCTTACAGGCGGTAGATGA
>TaCRK_63_B.1_TraesCS4B03G0115700.1
ATGGCAACTGCTCCGCGGCGCCTTCTCCTGCTTCTCCTCGCCGCCGTTGCCATGTCCTCCTCTTGCGTCG
GCGTCGCTGTAGCAGAGGGACAGACATACTGGCCATTTAATCCTTACTGCTCGACCACGGGCAACTACAC
AGGGGATAGCCGGTACCGGCTGAATCTTCTGGCTCTCGTGGCCGACCTCCCGGCGCGTGCCATCGACAAT
CGCTTCTACTACAACGGCACGGCCGGCGAATCGCCGGACGAGGTGTTCGGTCTCATCGCGTGCTATGCCG
ACCGCAGCTGGAACCAGTGCCACGACTGCCTCTACGCCGCGGTTTCCGGGATACAGCAGTCGTGCCCGTT
CAGCCGGCAGATGAAGGGCGCCTACGACTCGTGCCTTCTCCGCTACTCCAACGAATCCTTCGTCTCCGTC
GCCGACCTCACCGTCGCCTTCTACTCGTGGGACTACACCAAGGTGGACTATCCGGCCAGCATGAACAACA
CGAGGTGGGATCTGCTCACCCGGCTAGCGGCGGAGGCCGCGCGTTCGCCGCTGCGGCTCGCCAACGGTAG
CGTGCCGTATTCGCCGACGAGCATCCACGGTCTGGTGCAGTGCACGAGGGACCTGAACGCAAGCGAGTGC
AGCAGGTGCCTTACCAAATTCGTGTCAAACCTCTCGAGTGTGTTCCCTAACAACACCGGTGGTTTGATAA
AGGGCTACAGCTGCTACGCCATATACAACATCGGCGACGGCGAGTTCCTCCGTGTCACTCTTCCACCGCC
ACTTGCACAGCCACCGCCGTCCAATATCTCACCAGAAGCTCCGCCACTTGCCACCGGCCGGACTAGGAGC
AGGAAGCAGCTGGTGGCCGGCGTGTCTGCTGGTGTCGTCGTTGGGTTCGTCATCTCATCAAGTCTCTTGA
TTTGTTTCCTTTTGCGCTGTCGGAGGCGAAATCGCATGGCGAGTCAAGTAGATACTTTTGATGATGATCC
ATTGGGAGATGAGTTCGAGAAAGGGACCGGGCCCAAGCGGTTTCGGTATAATGATCTTGCCGCCGCCACT
AGCAACTTCTCTGACGAGAAGAAGCTAGGTGAAGGTGGCTTCGGTTCCGTGTACAAAGGATTCTTGAAGG
AGCTTAAAGTTGAGGTGGCTATAAAAAGAGTGTCCAAAACCTCCAAGCAGGGGAGGAAGGAGTACATCTC
AGAGGTGAAAATCATAAGCCGGCTGAGACATCGAAACCTCGTACAACTCATTGGCTGGTGCCATGGCGGC
GGCGAGCTCTTGCTTGTTTACGATCTTATGCCCCACGGCAGCCTAGACACTCACCTTTACAGTTCAAACG
CCACATTATCGTGGCCACTCAGGTATGAGATCGTGTTGGGGTTAGGGTCGGCACTTTTGTACCTGCATCA
GGACTGGGAGCAATGTGTTCTGCACCGTGACATCAAGCCAAGCAACATCATGTTAGACGCGTCTTTCTGT
GCCAAACTTGGCGATTTTGGGCTCGCGCGGCTTGTCGACCACGGCCGAGGACCATACACAACAGGTCTTG
CAGGAACAATGGGCTACATGGACCCTGAGTGCGTGGTCACCGGAAGGACCAGCGCAGAGTCTGATGTCTA
CAGCTTCGGCGTTGTCATGCTCGAGATCGCGTGCGGGAAGCGGCCCGCGGTTGCTCGGGGACGAGAGGAT
GTTATCCATCTAGTGCAATGGGTCTGGGATTCATGGGAACGCGGAAGGACCCTTGATGCGGCCGATGCGC
AGCTCAACCTAGAGTTCGACGACCGGGAGATGGAGTGCATGGTGGTGGTAGGGCTCTGGTGCGCGCACCC
TGACCGGAGCCTGAGGCCGTCCATCAAGCAAGCTATGAACGTGCTACGATTTGAGGCGCCTCTGCCAAGC
CTTCCAGCAAAGATGCCCGTCGCGACATTTACAACGGCAATTGATTCTACATTAGTTTCCGCATCTGAGC
TTTCAGGCGGCAGATGA
>TaCRK_64_A.1_TraesCS5A03G0129600.1
ATGGCTTCACCTCCATGGGTTCGCCTTGTGCTGCTACTCCTAGCTGCCGTCCCCGCATGCCATGGCCGCC
CACTTTTTGACGGCGATGCCGTCATCGATGAGACGCAGCCCTTGCGGCCATCCATGATCTCATGCTCAAC
TGTCGGCAACTACACCGACGGAAGCAAGTACCATGTGAACCTCGACCGGCTCCTGTCGGCCATCCCCGTG
GCCGCTGACTCCAATGGCTTCTTCAATGGCACATTTGGCGCGGTGGGCGACGAGGTCTTTGGCATGTTCA
TGTGCTACGCTGACGACGCCGACTCTGAGTGCCAGGACTGCCTCACCCGCGCCCCTGAAGGTATCATGAA
GGTGTGTCCTCACAGCAGGACGGTCCGTGCTGTCTACAGCGCCTGCACCATCCAATACTCCAACAAGTCC
TTCTTCTCTGTTGCTGACCTTACCGTGGTTGACATGGTCGACCTTTCGGTCGCGCCCCGGCTGGAACAAA
CCCCTCGCCGAACTTGGAACAACAGAGACCCTGAAGGTTGGCACCAAGGAGTCATACTTGTAGGGTACGT
TGTGGACACTGCCGGTATGAGCCATGCAAGGTTTAAGTTGATCCATCGGCTCATGGTGAAGGCTTGCCAA
AGGGATGAACGTATCGCTGAGGGCAGACAGAAGTTCACCGATCCGGAGTGGGTGCAGGCGGTGGTGCAGT
GCACGAGGGATCTGCCGGCGAGTGAGTGCACCCGCTGCCTCACCTATTACACCGATCAGCTGCCACGGTT
GTTCCCAAACAACAGCGGTGGTGCCATCAAAGGGTCAAGCTGCTACCTGCGCTACGCCATCCTTGCTGAC
AAGCCACGCCCGCGCACTGTGCGGCTTGAGAGGTACCGGTATAGGGAGGGATATGAGGAGGAAAATGAGC
ATGAGAGGAAGATGGAGACAGCGCGCAGAGAACACCGACGAAAGGTTGTCATCATCGCCCGACGAAAGGT
TGTCATCATCGCCAGCCTTATCACCATCTTGGTGGCGCTTGTTATCTGCCTGATCGGCTTGTTGGTTCGG
TTTGTGTTGTATCCATGGCGAACATGGTTGGCAGCGGCCATGGTTGCCATGAGATCCGTGTTGTACCGGT
GGCGAACATGGGTGGCAGCGGCCAGGGTTGCCATGCGATCGTACATGGAAAGACCTCCTAAAGTGGCAGC
CTACTTCCACGGCAGAAGTGCACGCCAAGAGGAACTCGAGCAAGGGACTGGGCCGAGACGATTCAGGTAT
GACGAGCTCACCGCCGCCACGGATGGCTTCTCTGGCAGGAACAAGCTGGGAGAAGGAGGCTTCGGTTCCG
TGTACAGAGGGTTCCTCCACGACATGAACCTTCACATTGCCGTGAAGAAAGTGTCCAAGAGCTCTCGTCA
GGGCTGGAAGGAGTTTGTCTCTGAGGTGAAGATCATTAGCCGTCTCCGGCACCGGAACCTCGTGCCGCTC
GTTGGATGGTTCTATGGCGGTGACGATGATGGTCTTTTGCTCGTGTATGAACTGATGCCCAATGGTAGCC
TGGACGCACACCTTTACAAGCTGGACCAGCTGCTGCCATGGGCAGTCAGGTACCAGGTCGTGCTTGGTGT
GGGCTCAGCACTGATGTACCTGCACCAGGACACGGAGGAGCGCGTTGTGCATAGGGACATCAAGCCGAGT
AACATCATGCTGGATGCGTCCTTCAATGCCAAGCTTGGTGACTTTGGGCTTGCGAGGTTTATCTGTGATG
GCCGGGGCTCGTTGACGACCGGAGCAGCCGGGACGCTTGGCTACATGGATCCAAAGTGTGTGTTTGCAGG
CAAAGCCAGTGTGGAATCCGACATCTACAGCTTCGGTGTCGTCCTGCTCGAGATGGCCTGTGGTCGGACG
CCAGCGGTGGCTGTAGACGGCGATGACGGAGCCGTCATCCACCTGTTGCAGTGGGTATGGGAGTCGCACG
GCAGAGGGGCCATTCTTGAGGCAGCCGACCCGCGGCTGGACGGCAAGTTCGACAAGAAAGAGATGGAGTG
TATCATGGTGGTCGGGCTCTGGTGCGGACACCCCGACCCTGTCTTGAGGCCGTCCATCAGGCAGGCCGTC
AGCGTGCTGCGGTTGGAGGTGCCGCCGCCGAGTCTCCCGGGGAAGATGCCGGTGGCAACCTACCTGATGC
GGCCGCCGGCTGATGATTCTTTTGGTTCCTCGGTGACCAGCGGCAGCGGGGATGCCAGCACTACTAATTC
TGCTAGAGATAAAGTCGAGTAG
>TaCRK_65_A.1_TraesCS5A03G0130700.1
ATGGCGTGCATAAGCTTAATCTTGGTCAGCTTTGTCATCCTCGTCCTCGCCGTTGTTGCATCTCTCGGCG
TCGGCGCCGCTGCTGCAATTGGCAAGCAGGACAAGTTCCTGGCTCCAGTGCATCCTTCCTGCTCGACCAC
TGGCAACTACACCGATGGCAGCCAGTTCAAGAAGAACCTCGACGAGCTCCTCGCCGCCCTCCCCGCGGCT
GCCAGCAGGAACGATGGGTTCTACATCGGCACTGCGGGGGACTCGGGATCTCCCGACCAGGTCTTCACCC
TCATCATGTGCTATGCCGACCACGACGCGGCAGAGTGCCTGGAATGCCTCACCGGAGCGCCGGCGGGGAT
CATGGCCTTGTGCCCTGGCAGCCGGGACGTGCGCGCGGCATACGATGCGTGCATACTCCGGTACTCACCG
GTGTCAACCTTTGCATCAACGGCCGACCTTGACATCGCTTTCTACGTGAAGTACACCGCGCCCATCCCGG
TCGATCCGGTGGCCATGGCCAGGGTGTGGCTTCCGCTGATGGCCGACCTCACGGGACAGGCCGCTGGGTC
GCCGGCGCGGGCAGCGAGTGGGAGCACGCTGTACGATGCCTCGTGGCGGGTGTTCGGGCTGGCGCAGTGT
ACGAGGAACCTCAACGCGAGCGAGTGCAGCCGGTGCCTCTCCTCCTTGGTCGGCAAACTGCCGGAGCTGT
TCCAGAACGAGACCGGTGGCGCCGTCAAGGCATACAGCTGCTACGTGCACTACCAGATCGGCCCCTTTGA
CATAACCCTTCCACCTGCATCAGAACCCCCGCCGCCGTCGTCTCCAAAGCCCGGAGAAGCATCGTCTTCT
TCAAGAACAAGGCTCCTGATCGGCAGCTCCATTGGTGCCGTGTCGTTCTTGATCATTCTGGTTGGTGTCT
TGGTCTGTCTCCTTTTCCGACGACGGCAAAAGCACCCAATCACTGCCAATAAGCAGGCAAAGGGGCAAGA
GCCGGAAGATGGCAAATTCTCCGACGGCGACGACCCAGCCATGGAAGACGACTTCGAGAAAGGGACTGGG
CCCAAGCGGTTTCACTACGGTGAGCTGGCCATCGCCACCGACAACTTCTCCGACAAGAAGAAGCTCGGGG
AAGGAGGTTTCGGCTCCGTGTACAGAGGATATCTCAAGGAGTCGAACCTCGAGGTGGCCATCAAGCGAGT
CTCCAAAGGTTCCAAGCAAGGGAAGAAAGAATATGCTTCCGAGGTGACGATCATAAGCCGACTCCGGCAC
CGAAACCTGGTGCAGCTTATCGGCTGGTGCCACGGCGGGGGCGAGCTGCTCCTTGTCTACGAGCTGATGC
CCAACGGCAGCCTTGACACGCACCTCTACGGCGGCAAGAACGCAGCCGTGCTGCCATGGCCGGCCAGGCA
CGAGATCGTGCTTGGACTGGGCTCTGCCCTCCTGTATCTTCACCAAGAGTGGGAGCAGTGCGTCCTGCAC
AGAGACATCAAGCCAAGCAACATCATGCTGGACGCCTCCTTTGCTGCCAAGCTTGGCGACTTCGGGCTTG
CCAGGCTCGTCGACCATGGCAGGGGCTCGCACACCACGGTGCTCGCCGGCACGATGGGGTACATGGACCC
GGAGTGCATGACAACCGGCCGGACCAGCGCCGAGTCGGACGTGTACAGCTTTGGAGTTGTCCTCCTCGAG
ATTGCCTGCGGCAGGCGGCCTCTGGCGGTGGCAGAAGAGGAACAGATGGTCCACCTGGCCCAGCGGGTCT
GGGCATCATACGGCATGCGAAGGGTTCTTGATGCCGCTGACGCGCGGCTGGAAGGGGAGTTTGACGGCGA
GGAGATGGAGCGTGTGATGGTCGTCGGGCTCTGGTGCGCGCACCCCGACCGGAGCCTCAGGCCGTCCATC
AGGCAGGCCGTCGGTGTGCTGCGGCGCGAGCAGCCTCTGCCGACCCTACCGGAGAGGATGCCGGTGGCAA
CTTTCTTGTACGTGCCCCTACTGGTTGATGGTTCAAGTTCCACGTTGTCTACTGGTGTCACCGGCGCTGG
CGGCAGTGGCAGCAGCGGAACTGACACGCCGGCGGACAAGTCGATGTCGATGCGAAGCAACACGGTAGTG
GATGGACAGATCACTGGACGCTAA
>TaCRK_66_A.1_TraesCS5A03G0132400.1
ATGGCTTCCCGGCGTGCACTTGTGCTCCTCACCGTCGTCGCCTCGCTGTGCCGCGCGGCGGTTGGTCAGC
GTGCCAAGCCCCTGCTGCCGGGCGGGCCTAGCTGCTCGACCGCTGATAACTACACCGACGGCAGCCCGTA
CAAGAGGAACCTCGACGAGCTCCTCGCCGGCCTCCCCGCGGCCGCCGGGGGCAATGGCTGGTTCTACAAC
GGCACGGCTGGGGCGCCGGGGACGGCCGACCAGGTCTTCGGCCTCATCATGTGCTACGCCGACCGCAACG
CGACGCAGTGCCGGGAGTGCCTGGCCGGCGCTCCACTGGGGATCACCACGGCGTGCCCGGGGAGCCGGAG
CGTGCGCGCGGCCTACGACGCCTGCGTGCTCCGCTACTCGCCGCCGCCCTCCTTCTTCTCCACCGCCGAC
CTCGACGTCAATTTCTTCGTGCGCGCCATCGCCTTCGCCGTTGACCCCGACAAGATGCTCAACGCGTGGC
TCACGCTCATGACCGACCTCACGGGGCGCGCCGCGGGCTCGCCGTCGCGGGTGGCGAACGCGACCACGCC
GTACGACGGCGACCCGGCGAGGCTGGTGCACGGGCTGGCGCAGTGCACCAGGGACCTCAACGCCACCGAG
TGCACCAGGTGCCTTGTCTCGGTGGTCGGCCAGCTCCGGAGGCGTTTCACGAACGAGACCGGCGGCGCAA
TCAAGGCGTTCAGCTGCTACGTCAGGTACGAGCTTGGTGCTTTCGGCATCACCCTCCCGCCTGAACCGCC
GTCCTCTCCACAGCCGGGAGGATCATCGTCTTCCTCAAGAACAGCGCTGGCGGTCGGCCTCTCTGTCGGT
TCTGCAGCGCTGTTGGTCATTCTGGGCTCCCTGATCAGCCTCTCTCTACGGCGGCGACGGAGGAAGCGAC
AGCAGGAAAGGGAGCAGCAGCTGGAAGAGGGCAGCTTCTTCGACGGCGACGACCCGGCCATGGAAGACGA
CTTCGAGAAAGGGACCGGGCCCAAGCGGTTTCGCTACAGCGAACTCGCCATCGCCACCGACAACTTCTCC
GACGAGAAGAAGCTCGGGGAAGGAGGCTTCGGCTCGGTTTACAGAGGACACCTCAAAGAGATGAAGCTTG
ATGTGGCCATCAAGAGAGTCTCCAAAGGGTCCAAGCAGGGGAGGAAGGAGTACGCCTCGGAGGTGCGGAT
CATAAGCCGGCTCCGGCACCGGAACCTGGTGCAGCTCATCGGCTGGTGCCACGGCGGCGGCGAGCTGCTC
CTCGTCTACGAGCTGATGCCCAACGGCAGCCTCGACACGCACCTCTACGGCCGCAACAACGCCGCCGTGC
TGCCATGGCCGGTGAGGCACGAGATCGTGCTGGGACTGGGCTCTGCCCTCCTCTACCTTCACCAGGAGTG
GGAGCAGTGCGTGCTGCACAGGGACATCAAGCCAAGCAACGTCATGCTGGACGCCTCATTCGCCGCCAAG
CTCGGCGACTTCGGGCTGGCCAGGCTCGTCGACCATGGCCGGGGATCGCACACGACGGTGCTCGCCGGCA
CCATGGGGTACATGGACCCGGAATGCATGATCACCGGCAAGACCAACGCCGAGTCAGACGTCTACAGCCT
CGGCGTCGTCCTCCTTGAGATCGCCTGCGGCAGGCGCCCCCTGGTTATTATTGCTGAGCACGAGGACGAC
ACGATGCACCTGACTCAGTGGGTCTGGGACTGGTACGGCAGGGGAAGGATAGTCGACGCCGCCGACGAGC
GGCTGCAGGGGGAATTCGACGGCAAGGAGATGGAGTGCGTGATGGTCGTCGGGCTCTGGTGCGCCCACCC
GGATCGGAGCCTGAGGCCGACGATCAGGCAGGCCGTCAACGCGCTGCGGTTCGAGGCGGCGCTGCCCGGC
CTCCCGTCGAGGATGCCGGTGGCGACCTTCATGCCGCAGGTCGGCACTTTCACCACATCTTCGGCTGCCA
CAGGCGGCAGCAGCAGCACTGGCACGTCTTCAGTTGCAACGGGCGTCGGCAGCAGCAGCACTGGCACTTC
TTCAGTTGCAACGGGCGTCAGCAGCAGCAGCGCCGGCACCACCCTAACAGCAAGCTCGACCGAGACATCC
TCCCTGCTGAAATGA
>TaCRK_67_A.1_TraesCS5A03G0680000.1
ATGGCCACCCACGCTCTCGTCTCCGTCGCCGTGCTCCTCGCCGTCTGTGCCGCCCCGGGAGCGCTCGCGC
AGACGGTGCAGGTCTGGGACCAGTGCTCGCCGGCGAACTACACCGCGGGGAGCACCTACGGGGCCAGCCT
CCGCAGCGTGCTCCGGGACGTGGTCGCTGCCGCCAGCCGCTCCCGCGACGGCGACGCTACCGTGTTCCGC
AGTCAGCAGGCGAAGGATGGCGCGCCGTACGGGCTGGCCTTGTGCTACGCGGACGCCGGCCCGCCGGAGG
TGTGCCGGCTGTGCCTGCGCATGGCGGCCGGGAACGTGACGCTGGCGTGCCCGCGCGCTGCGTCCGCTAG
CATGCTGTACAACAACTGCCTGCTCCGGTACGCGGACCCGGCGGCGGACGGAAGGGAGCTCGCGCGGCCG
GAGCCGGACACGGTGCAGAGGTTCTCCTTCTACAACGGCAACATGACCAGCGCCGGCGAGGCCGACAGGT
ACGGCGCCGCGCTCAATCGGCTCATGGACCGCCTCGCTCCCGCGGCCGCCGAGGCCGGAGCGGACGGCCG
GCCGCGTCCGCTCGCCGCGTTCGGGCAGACCAACATCACCGCCGACGAGAGCCTGTACGGGTTCGCGCAG
TGCGTGGCGGGCCTGTCCCCCGCCGACTGCCGCCTCTGCCTCCAGAGCATCGCCGCGTCGTTGCCCATGA
CGAAAGGAGGGCGAGCCTACTCGCTGACATGCTACACGAGGTTCGAGGTGGTGCCCTTCTACATGCCGCC
CAACACAACCAGGATCATCGTGGCGCCGGCGCCGTCGTCCCCCTCAAGAGCTTCTAAGCGTCGCAAGTTG
GGCATAATTGTGGCTGTTTCGGCCGTTGCAATAATTATTTTGGTCACGACGTGCTCCACTATTGCTCTGA
AGATTCACAGAAGTGGAAGATCTCCATTTCCGTCATTGACAGGAAAGGACTACAACGACCGTAGGGACAA
CATCAAAGAAATATTGGGCAACTACGGCTCACTAGCTCCCAAGAGGTACAAATTCTCACACCTCAAGAAA
ATAACCAAATCATTTGGTGAAAAGCTAGGGGAGGGTGGCTATGGCATGGTATACAAGGGCACCCTACCGA
ATGGCCGCCATGTCGCTGTCAAGTTCCTTCATGACACGACCGGAAATGGAGAAGAATTTGTAAATGAAGT
CATCAGCATTAGAAGGACATCCCACGTCAATGTTGTCACTCTGCTTGGTTTCTGTTTGGAGGGTTCAAAG
AGAGCTCTCATCTATGATTATATGCCTAATGGGTCACTGGACAAATTCATCTACACCGAGAATTCGAAAC
AAGCTCTTGGATGGGAGACACTATATGAGATCGCAACGGGCATCGCGAGAGGATTGGAGTATCTTCACCG
AGGGTGTAACACACGAATCATACACTTTGACATCAAGCCCCAAAACATCCTCCTAGACCAAGACTTCGTC
CCAAAGATCGCCGATTTTGGTCTGGCGAAGTTGTGCAACCCCAAGGAGAGCTACCTATTGTCGATGGATG
GCATGAGGGGTACGGTCGGGTTCATCGCGCCTGAGGTCTTCTCGAGGCGGTTCGGGGTGGTGTCGACAAA
GTCGGATGTGTACAGCTTTGGGATGGTGCTCTTGGAGATGGTCGGAGGAAGGAAGAACTTGCGAGCAAGT
GTTGAGAGGGAAAGTGAGGTGTACTTCCCGGATTGGGCTCACAGTCACCTCGCACAATTTGGGAGCTTGC
AACCATTTGACTTGGGATTTGATGGACCTGAAGAGATCGCAAAGAAGATGGCCACTATTGGGTTGTGGTG
CATACAAATATCACCGGCGTCTCGCCCGACGATGAGCAAGGTTCTGGAAATGTTTGAGAAAAGCACAGAT
GAACTCGAGATACCACCAAAGCAGTTCATCTACTCGCCTATACAGGATGACTCGGATGAACTACAGAACG
ATAGCAGAACTAGCTAG
>TaCRK_68_A.1_TraesCS5A03G0813400.1
ATGTACTACGACCCCTGCTTCCTCCACTACTCCGACGCCGACCTGCGCGCCTCCGACGACACCGCGTTGG
GCTCGGCGTTCAGCACCGCCTACAGCGCTAACGCCACGGCGGAACCGGCCCGCTTCGACCGCGTCGTGGC
CGCGCTCCTCAACGCCACCGCGGACTATGCCGCCTACAACTCCTCCAGGATGAGGTTGTATGCGTCCGGG
GTGGTCCCCTTCGACCGGGAGATCCCGGAGGTGTACAGCTGGGCGCAGTGCACGCCGGACCTCACGCCGG
CGCGCTGCCGGGATTGCCTCGCCAACATGATCCAGGAGTTGGGGACGCCGCTGTACAGCGTCGGGGCGAG
GGCTCTTGGGATCAGGTGCAGCGTCCGGTACGAGAACAGGCCCTTCCTTGATGGCCCGGTCATGCTGCGC
CTACCAGCAACTGGAGCTCCAGCGCCGTCGCCGGCGCCGGCGCTGGATATGGTGCCCAATGTTGTGACGC
CGTTGGCTGCGGTCGGAGGAGGGAGAAAGTACAGTGTTCCTGGCATGGTTCTTATAGTTGTGCTGCCTAC
TCTAGCAGCCGCAAACCTTCTCGCCGGCTTATTTATCTGGAGGAGGAGGCGGCGATCACCAGCACGAGCC
AAGCAACCATGTAAGGACACTGAGAGTGTAGATTCGATGCTGATGGACATTTCAACTCTGCGAGCTGCCA
CCGGGGACTTCGCCGAGAGCAACAAGCTCGGCGAAGGAGGCTTTGGCGCGGTGTACAAGGGTACTCTACC
AGATGGCGAAGAGATAGCTGTGAAGAGATTATCCAAGAGCTCGACGCAAGGAGTGGAGGAGCTCAAGAAC
GAGCTCGCCCTGGTGGTGAAGCTCAAGCACAAGAATCTCGTCAGGCTTGTCGGCGTGTGCCTGGAGCAGC
AGGAGCGGCTGCTCGTCTACGAGTTCATCCCCAACCGGAGCCTCGACCAGATCCTATTTGACACTGAGAA
AGGGGAGCAGCTTGACTGGGGAAAGAGGCAGAGGATCATACGTGGGATCGCTCGAGGCCTGCAGTACCTC
CATGAAGACTCCCAGCTCAAGGTCGTCCATCGTGATCTCAAAGCCAGCAACGTGCTTCTCGACGCCGACA
TGAACCCCAAGATCTCCGACTTTGGCCTCGCGAGGCTCTTCGGGCGAGGCCAGACGCAGGGCGTCACCGA
CCGTGTCATCGGCACATATGGATACATGGCGCCAGAGTACTTGATGCGCGGGAACTACTCCGTGAAATCG
GATGTGTTCAGCTTCGGGGTAATGGCTCTGGAGATCGTTACGGGAAGGAAGAACAGTGACACCTTGCAAT
CTGAAGATCTCTTGACCATGATCTGGCAGCATTGGACGTCTGGAACGGTGCTGGAGATGATGGACCCGTG
TATGAACAACAGCTTCTCGGAGAGCGACGCGAGGAGGTGCATCCAGGTCGGGCTAATGTGCGTCCAGGAG
AACCCGGTGGACAGGCCGGTGATGTCTGCGGTGGGCATGATGCTTGGGAGCGACATGGTGTCCCTCGGTG
CCCCGTCAAAGCCAGCGTCAATGTTTTACACTAGGAACGCTGGTGCCGACTCCGGAAATGGGTTTAGTAT
CTCGACTATTTCACTGAATGATGATCCCAAGGATCATTTCTAG
>TaCRK_68_A.2_TraesCS5A03G0813400.2
ATGGCTCGGCTTGCCGTCCTGCTCGTGGCCATCGCCGCCGTGCTCCTCGCGCGCCGAGCCGCCGCCGAGT
ACCCATGGCCAGTCTGCGGCAGCACCGGCAGCTTCGCGGCCAACGACACCACTTACCTGGCGAGCATCAG
CGCCATGGCCGCCACCCTCCCTAGGAACGCCTCGGCGTCCCCGGGCGGCCTCTACGCCACGGCGCGGGCC
GGCCAGGTCCGGGCCCTCGCGCTCTGCCGCGGCGACGCCAACGCCACCGCCTGCTCCGACTGCCTCTACC
AGGGGTTCCAGGACCTGCCCAGCGCCTGCGCCTACACCAAGGAGGCCACCATGTACTACGACCCCTGCTT
CCTCCACTACTCCGACGCCGACCTGCGCGCCTCCGACGACACCGCGTTGGGCTCGGCGTTCAGCACCGCC
TACAGCGCTAACGCCACGGCGGAACCGGCCCGCTTCGACCGCGTCGTGGCCGCGCTCCTCAACGCCACCG
CGGACTATGCCGCCTACAACTCCTCCAGGATGAGGTTGTATGCGTCCGGGGTGGTCCCCTTCGACCGGGA
GATCCCGGAGGTGTACAGCTGGGCGCAGTGCACGCCGGACCTCACGCCGGCGCGCTGCCGGGATTGCCTC
GCCAACATGATCCAGGAGTTGGGGACGCCGCTGTACAGCGTCGGGGCGAGGGCTCTTGGGATCAGGTGCA
GCGTCCGGTACGAGAACAGGCCCTTCCTTGATGGCCCGGTCATGCTGCGCCTACCAGCAACTGGAGCTCC
AGCGCCGTCGCCGGCGCCGGCGCTGGATATGGTGCCCAATGTTGTGACGCCGTTGGCTGCGGTCGGAGGA
GGGAGAAAGTACAGTGTTCCTGGCATGGTTCTTATAGTTGTGCTGCCTACTCTAGCAGCCGCAAACCTTC
TCGCCGGCTTATTTATCTGGAGGAGGAGGCGGCGATCACCAGCACGAGCCAAGCAACCATATTCCAGTTA
CTCCACTGCAGGTAAGGACACTGAGAGTGTAGATTCGATGCTGATGGACATTTCAACTCTGCGAGCTGCC
ACCGGGGACTTCGCCGAGAGCAACAAGCTCGGCGAAGGAGGCTTTGGCGCGGTGTACAAGGGTACTCTAC
CAGATGGCGAAGAGATAGCTGTGAAGAGATTATCCAAGAGCTCGACGCAAGGAGTGGAGGAGCTCAAGAA
CGAGCTCGCCCTGGTGGTGAAGCTCAAGCACAAGAATCTCGTCAGGCTTGTCGGCGTGTGCCTGGAGCAG
CAGGAGCGGCTGCTCGTCTACGAGTTCATCCCCAACCGGAGCCTCGACCAGATCCTATTTGACACTGAGA
AAGGGGAGCAGCTTGACTGGGGAAAGAGGCAGAGGATCATACGTGGGATCGCTCGAGGCCTGCAGTACCT
CCATGAAGACTCCCAGCTCAAGGTCGTCCATCGTGATCTCAAAGCCAGCAACGTGCTTCTCGACGCCGAC
ATGAACCCCAAGATCTCCGACTTTGGCCTCGCGAGGCTCTTCGGGCGAGGCCAGACGCAGGGCGTCACCG
ACCGTGTCATCGGCACATATGGATACATGGCGCCAGAGTACTTGATGCGCGGGAACTACTCCGTGAAATC
GGATGTGTTCAGCTTCGGGGTAATGGCTCTGGAGATCGTTACGGGAAGGAAGAACAGTGACACCTTGCAA
TCTGAAGATCTCTTGACCATGATCTGGCAGCATTGGACGTCTGGAACGGTGCTGGAGATGATGGACCCGT
GTATGAACAACAGCTTCTCGGAGAGCGACGCGAGGAGGTGCATCCAGGTCGGGCTAATGTGCGTCCAGGA
GAACCCGGTGGACAGGCCGGTGATGTCTGCGGTGGGCATGATGCTTGGGAGCGACATGGTGTCCCTCGGT
GCCCCGTCAAAGCCAGCGTCAATGTTTTACACTAGGAACGCTGGTGCCGACTCCGGAAATGGGTTTAGTA
TCTCGACTATTTCACTGAATGATGATCCCAAGGATCATTTCTAG
>TaCRK_69_A.1_TraesCS5A03G0813600.1
ATGGCTCGCCGTCTCCTCCTGTCCGTGGCCGTCGTCGCGGTGACGCTTCTCGCGCCGCCCGGCGCGGCGG
GATACCCGTGGCCGCTTTGCGGCCAAGCCGGCGGCTTCCCGGCGGGCAGCGATTACAAGGCGAGCCTCGG
CCTCCTCGCCGCCACCATGCCCAGAAACGCCTCCATGTCGCCGGGCCTCTTCGCCACCGCGCAGGCCGGC
GCCGCCCCGGAGAAGGCGTGGGCCCTCGCGCTCTGCCGCGGGGACGCCGGCGCCTCCTACTGCTTCAGCT
GCCTCGACCAGGCCTTCCAGGACCTCATCAGCTCGTGCGACTACAAGGACGCCACCATCTACTTCGACTC
CTGCGTGCTCACCTACTCCAACATCCACTTCCGCGCCGCCGACGACACCAAGTACAGCCCGGTATACCCG
ATCCGCAACCTTGCCAACGCCACGGCGGATCCGGCGGGGTTCCAGCGCCTCGTGGCGGCGCTCGTGAACG
CCACCGCCAGCAGCGCCGCCTTCAGCTCCTCCACGCGCCTGTACGCGTCCGGGCAGGCCGACTTTGACAA
GGAGCTGCCGCAGGTGTACAGCTGGGCGCAGTGCACGCCGGACATGTCGCCGGACCGCTGCTGGGGGTGC
CTCGTCCGGCTCATGAGGGAGTTGCCGACGTTCTTCACGGACGGCATCGGAGCCAGGGTTCTCGGGATCA
GGTGCAGCATCAGGTACGAAACCCAGCCCTTCTTCAATGGCACCGTCACCGTGCGGCTGTCGGCAACATC
AGCCAGAGCGCCGGCGCCGGCCCCGGCGCCTAATGTCGCGGCAGTTGGAAAAGGAAGAAGGTACAGTGTT
CCTATCATGGTTCCTATAATTCTGTTGCCCATCCTATCAGCCACCAGCCTCATCGCCTGCTTCTTATTAC
GGAGGAGGCTGGGGCCACTGACCGAAGAAAAGCAGCCATATCCCAGTTATTCCGCTGAAGCTGAAGACGA
CATTGAGAGTGCAAACTCGATGATGATTGACATTTTAACACTACAAGTTGCGACTGGCGATTTTGCGGAG
AGCAACAAGCTCGGGGAAGGAGGATTCGGTGCGGTGTACAAGGGCACGCTCCCTGACGGCAAGCAAATAG
CAGTGAAGAGGATGTCGAAGAGCTCAGCCCAAGGAGTGGACGAGCTGAAGAATGAACTGGCTTTGGTTGC
AAAGCTCAAGCACAAGAACCTTGTCTGGCTCATTGGTGTTTGCCTGGAGCAACAGGAGAGGCTGCTAGTC
TACGAGTTCGTTCCTAACCGAAGCCTCGACCTCATTATTTTCGATAGTGCAAAGTGCGAGCAACTTGATT
GGGCGAAGAGGTACAAGATCATAGATGGAATCGCTCGGGGCCTACAGTACCTCCATGAAGATTCTCAGCT
CAAAGTAGTTCACCGTGATCTCAAAGCCAGCAACATCCTACTCGATATGAACAACATCCCTAAGATATCG
GACTTTGGCCTCGCTAAGATCTTCGGGCGAGACCAGACGCAAGGTGTCACCAGCCGTGTCGTTGGAACAT
ATGGATATATGGCGCCAGAGTACATGATGCGAGGGAACTACTCGGTGAAGTCGGACGCTTTCAGCTTCGG
GGTTATGGTCCTTGAGATCGTGACTGGGAGGAGGAACAATGGCGACAGCTCCGGGCAGTTTGAAGATCTC
CTTACCACGGTGTGGGAGCACTCGACGACCGGGACAGTGTTCGAGGTGGTAGACCCGTCCATGAACGGTA
GGTTCATGGAGAAAGATGTTCTCAAGTGCGTCCACATAGGGCTCCTTTGCGTCCAGGAGAACCCAATGGA
CCGGCCAACAATGTCCACCGTGGTCACAATGCTCGGCAGTGAGACATTTACTCTCCATGCGCCCTCCAAG
CCGTCGTTCTGCTCGAGGAGGAACGACGCGTGTGCCGACTAG
>TaCRK_70_A.1_TraesCS5A03G0813800.1
ATGGTCGCCGGGCATGGTATCCTCGCCGTGGTCACTGTCCTGCTCGTACTTCCGTCAGCCCGTCCTCTAG
AGGACAGCACGTGCGACCCCAGCACCACCTTCGCGCCCAACAGCACCTATCAGGCGAACCTGAACCTCCT
CGCCGCGGCGCTCCCGGGCAACGCCTCCTCCGCGCCGGCCGGCTTCGCCACCCTCTCCGCCGGCACGGCG
AGCCGGGCCTACGCGATGGCGCTCTGCCGCGGGGACGTCAACGCCTCGTCCTGCGCCGCCTGCGTGTCGC
TGGCGTTTCGCGCCGCCGGCCAGAGCTGCCCCAACAACACGGGCGTCACCATGTACGAGGACGACTGCGT
CCTCCGCTTCGCCAACCGCCAGTTCTTGGACTTCCTCAACGCCGACCAGTGGCAGGCCGGCGAACTCAGC
ATCCAAACCACAACGGCTGACGGGAGCGTTCCGGCGGTCGCGGTTTCCTGGTTCAGCGCCGCGGCCACAA
CCATCCTCACCGCCGTGTCTGCTGCTTCGAGCAACTCGACCTCCGGCGCCGGCGACGCCCAGAAGCAGTA
CTTCGTCACGGGCGAGGTTGACTTCGACCCCAGGATCTACGCGCTCGCGCAGTGTGCGCCGGTCCTGACG
CCGGAGCAGTGCAGCAGTTGCCTCGGGCAGCTCCTTGTGCAAATCAAAGTCGATCTGAGCACCAAACCCC
CATGGGTTACATCACGTGTGGAGTGGTGCGACCTGAGGTATGACGTGCGGCCGTTCTACGAGGGCCAGGC
CATGCTGCAGCTTCAGGCGCCACCTCCGCCGTCATCTGCTACTCCGGAGACCCGAGCAGAGAAGAAAAAG
AGTAGTGCAGTAGGGATCTCTGTGGGCATTGTTTGTTCGCTTGTATTGATATTGATCCTTTCGGCTTTGG
CGTTCATTCGCTTCAGGAGAAGGATCAACAAGGCAACCGAGCAAGACAACCCATTCAAGAAAATCTCGAG
AGCGCAGTGCGTGATCTACGATTTGCCTGCGCTGCAAGAGGCAACTGATAACTTCTCGCAGAGGAATAAG
CTCGGAGAAGGTGGTTTTGGTGCTGTGTACAAGGGGATACTCCCGGACGGGCAGGAAATAGCAGTGAAGA
AACTTCTGGGAACAGCTGGGCATGGTTTGGATCAGCTGCACAATGAGGTGCTGATGCTGGCAGAACTTCA
GCACAAGAACCTTGTTCGGTTACACGGGTTTTACTCGCATCGGGATGATACACTTCTTGTTTATGAGTAC
ATCAAGAATGGGAGCCTTGACAACTTTCTATCTGATGATACCAGAGAGGAAGAACACACACTAGTTTGGG
AGCAGCAGTACAACATCATCATTGGCATTGCCAAGGGAATATTGTATCTTCACGAGGACTCGAGCATGAG
GATTATCCACCGGGATCTGAAACCCAACAACATACTTCTTGATGACGACATGGAACCGAAAATTGCTGAC
TTTGGGTTGGCAAGGCTGCTTGGCGAAGGTCACACACATACCAAGACATCTGGAGTTGTTGGAACACTAG
GTTACATGGCTCCGGAGTACGCGATACATGGACGTGTGTCACCCAAGATTGACATTTTCAGCTACGGTGT
ATTAGTCCTCCAAATCGTTACTAGGAGAAGGGAGTGTTGGTCTGCAGATGGCAACACTGTGAATCTCCTC
ACTGAGGTATGGAATCACTGGAAAAAGGGAACAATCTCGCAAATGATGGACCAAGCACTCGATCAACATA
CTCGAAGCCAACAGCTGCGATGTGTGCACGTCGGGCTGATGTGTGTCCAAGCAGACCCGGACCACAGGCC
TGAGATATCGACCGTCATTTTCATGTTAACCAGGGACAACATGGAGCTTCAGCTACCAAAGGAACCTGCA
TTCTTCTTCGGGAGTGAGCCAACTTCTGATTTCGTGTCGGGAGAGGACATTTCTGTGAATGAGGTTTCAT
TTACAGAGCCGTACCCTAGGTAA
>TaCRK_71_A.1_TraesCS5A03G1098600.1
ATGGCGCCGCACATCGTGCTCCTCCTCGCGGCGAGCTTCGCAGCTTCACAAGCGGCGGTGGAGTGCGGCC
CCTCGGCCGCCTCTCCCTCCCCAGCACCAGCACCAGCACCATCGCCGACGCCGTCAAACAGCAGCGCGTT
CCGGGCCAATATCCTGGCACTCCTGGACGCGCTCCCCCATGCCGCGGCGCCCACGGGCTTCGCCTCCCTC
TCCCGGGGCGGCGGCGGCGACCGGGCCTTCGTCCGCGGCCTCTGCCGCGGTGACTTAAACCAGTCCGTGT
GCCTGGCGGACCTGCAGGAGGCCGTCCGGGACCTGAGCGGCAGGTGCGCCTCCAGCCGGAGCGTGGGGGC
GTGGTACAGACAAGTCTACATCAGCTACGCCGACACCAACGACTCGGCCATCTACGAGGGGCCAGGGCGC
GTCAACCAGGTACTGTACGACGCCCGCAAGGTGACTTACGCGGGCAGCTACGACCGGGCGTACTACGCGC
TGATGAGCCGCCTGGTGGCGCGCGCGGCCGGCGGCGGCGGCAACCGGTCGGCGCGGACGAGCATGTTCGC
CACGGGGGAGGCGGTGTACGCCCCCGACGATCCCATCGGGACGATGTACGGGCTGGTGCAGTGCATGAGG
GACCGCAGCGACGCCGAGTGCCAACAGTGCCTGCATACGCTGGTGCCGCAGCTGCCGACGTGCTGCGGGG
GGCATCAGGGAGGGGTGGTGCTCGGCTTCAACTGCCACCTCCGGGTCCAGGTGTACACCTACTACGACCT
GGCGCTCGACGCGCCGCCTCCAGTTCCGGCTCCCCCACCACCGGATGCTTCATCGCCGCCGTCGGCCGGA
GAAAATCCCAGAGAGGGGAGGCCGTCAAAACGTGCCGTCCTTGCAGGCGCGATTTCAACCGGAACGCTAC
TAGTCGTGCTACTCGTCGTGCTCGTTTGTGTTTACATGAAGTGGAGGACGGGGCCGAACAAGAGAGCACG
AGATGGTGGTATAGAAGATAGCAGCAACACGTACGTCAGTCCGGAGCAGTTCACTCTGCCGTTGCTGAGG
GCGGCGACGGGCAACTTCGCCCCGGAAAACAAGCTGGGCGAGGGAGGTTTCGGCCAGGTTTTCAAGGGCA
AGATGCCGAATGGACAGGCCATAGCAGTGAAGAGGCTGTCCCAGGGCTCCTCGCAGGGGTTCCATGAGCT
GAAGAACGAGCTGGTGCTGGCGGCCAAGCTCCGGCACCGGAACCTCGTGCAGATCCTTGGGGTCTGCTTG
GAGGAGAAAGAGAAGCTCATCGTGTACGAGTACCTGCCAAACAGGAGCCTCGACACCCTCCTTTTCGATA
ATGGGCGGTGGCGGCGGCATGGCCTGGACTGGAGGAAGAGGCACACCATCATCTGCGGGATCGCCCGTGG
CCTGCTCTACCTCCACGAGGAGTCGCGCCTGAGGGTCATCCACCGGGACCTCAAGCCCAGCAATGTGTTG
CTGGACGAGCACATGAGCCCCAAAATCTCTGACTTCGGCCTGGCCCGAGCGTTCCGGGGAGACCAGTCCA
GAGACGTGACCAAGCGAGCGGCCGGCACCCTCGGTTACATGTCGCCGGAGTACGCCTACTGCGGCCACGT
CTCCGTCAAGTCGGACATGTACAGCTTCGGCGTCATCGTGCTGGAGGTCGTCACCGGTCGAAGGAACAGC
AGCCCAGGCCAAGACCACGCCAACAGCTTGAGCGAGGTGTGGGAGAAGTGGAGGGCCGGGACGGCGGCGG
AGATGGCGGACGCGTCGCTGGGCGACCAGTACCCTCGGGCCCAGGTGCTCAGCTGCATGCACATCGGCCA
CCTCTGCGTCCAGAAGAAGCCGGAGCTCAGGCCCGACGCGTCGGAGGTCGTGCTCATGCTCAGCAGCCAG
TCCACGTCGCGGCGCACGCCCTCCAGGCCGGCCTTCTACGCCGGCTCCACCGGCGGCGTGGTCACCGCCT
CACGTGTTCGTCCTAGCGAAAATGTTTCGAAGAATGGGGTGACCATGTCGGACCTTGAACCGAGGTAG
>TaCRK_65_B1.1_TraesCS5B03G0141700.1
ATGGCTTCCAGGTTTGTCATCCTCGTCCTCGCCGTTGTTGCATCTCTCGGCGTCGGCGCCGCTGCCGCAG
TTGGCAAGCAGGACAAGTTCCTGGCTCCAGTGCATCCTTCCTGCTCGACCACTGGCAACTACACCGATGG
CAGCCAGTTCAAGAAGAACCTCGACGAGCTCCTCGCCGCCCTCCCCGCGGCCGCCAGCAGGAACGACGGG
TTCTACATCGGCACTGCGGGGGACTCGGGATCTCCCGACCAGGTCTTCACCCTCATCATGTGCTATGCCG
ACCACGACGCGGCGGAGTGCCTGGAATGCCTCACCGGAGCGCCGGCGGGGATCATGGCCTTGTGCCCTGG
CAGCCGGGACATGCGCGCGGCATACGATGCGTGCATACTCCGGTACTCCCCGGTGTCGCCCTTTGCATCC
ACGGCCGACCTCGACATCCCTTTCTACGTGAAGTACACCGCTCCCATCCCAGTCGATCCGGTGGCCATGG
CCAGGGCGTGGCTTCCGCTCATGGCCGACCTCACGGGACAGGCCGCTGGGTCGCCGGCGCGGGCAGCGAG
TGGGAGCACGCCATACGATGCTTCGTGGCGGGTGTTCGGGCTGGCGCAGTGCACGAGGAACCTCAACGCG
AGCGAGTGCAGCCGGTGCCTCTCCTCCTTGGTCGGCAAACTGCCGGAGCTGTTCCAGAACGAGACCGGTG
GCGCCGTCAAGGCATACAGCTGCTACGTGCACTACCAGATCGGCCCCTTTGAGATAACCCTTCCACCTGC
ATCAGAACCACCGCCGCCGTCGTCTCCAAAGCCCGGAGAAGCATCGTCTTCTTCAAGAACAAGGCTCCTG
ATCGGCAGCTCCATTGGTGCCGTCTCGTTCTTGATCATTCTTGTTGGTGTCTTGGCCTGTCTCCTTCTCC
GACGACGGCAAAAGCACCCAATCACTGCCAATAAGCAGGCAAAGGGGCAAGAGCCGGAAGATGGCAAATT
TTCCGACGGCGACGACCCAGCCATGGAAGACGACTTCGAGAAAGGGACTGGGCCCAAGCGATTTCGCTAC
GGTGAGCTGGCCATCGCCACTGACAACTTCTCCGACGAGAAGAAGCTCGGGGAAGGAGGTTTCGGCTCCG
TGTACAGAGGATACCTCGAGGAGTCGAACCTCGAGGTGGCCATCAAGAGAGTCTCCAAAGGCTCCAAGCA
AGGGAAGAAAGAGTATGCTTCCGAGGTGACGATTATAAGCAGGCTCCGGCACCGAAACCTGGTGCAGCTT
ATTGGCTGGTGCCATGGCGGTGGTGAGCTGCTCCTTGTCTACGAGCTGATGCCCAAGGGCAGCCTTGACA
CGCACCTCTACGGCGGCAAGAACGCAGACGTGCTGCCATGGCCGGTCAGGCATGAGATCGTGCTTGGGCT
GGGCTCTGCCCTCCTGTATCTTCACCAAGAGTGGGAGCAGTGCGTCCTGCACAGAGACATCAAGCCAAGC
AACATCATGCTGGACGCCTCCTTTGCTGCCAAGCTCGGCGACTTCGGCCTTGCCAGGCTTGTCGACCACG
GCCGGGGCTCACACACGACTGTGCTCGCCGGCACGATGGGGTACATGGATCCAGAGTGCATGACCACCGG
TCGTACCAGCGCCGAGTCGGACGTGTACAGCTTCGGAGTTGTCCTTCTCGAGATTGCCTGCGGCAGGCGG
CCTCTGGCAGTGGCAGAAGAGGAGCAGATGGTCCACCTGGCTCAGCGGGTCTGGGCATCATACGGCGTGG
GAAGGGTTCTTGATGCCGCTGACGCGCGGCTGGAGGGGGAGTTTGACGGCGATGAGATGGAGCGCGTGAT
GGTCGTCGGGCTCTGGTGCGCGCACCCAGACCGGAGCCTCAGGCCGTCCATCAGGCAGGCCGTCGGTGTG
CTGCGGCGCGAGCAGCCTCTGCCGACCCTCCCGGAGAGGATGCCGGTGGCAACTTTCTTGTTCGTGCTGG
TTCAAGTTCCACGTTGTCTACTGGTGTCACCGGCGCTGGCGGCAGTGGCAGCAGCGGAACTGACACGACG
GCGGAGAAGTCGGAGAAGTCGATGTCGATGCGAAGCAACACGGTAG
>TaCRK_72_B.1_TraesCS5B03G0143600.1
ATGAGCCGCATGAGGTCTGAGCTTATTCGCCGGCTCATGGGAAAGGCGGGCCAAGTGGCCGACAGGATCG
CCTCGGGCACACAACGGTTCACTGACACACAATGGGTGTGGGCGGTGGCGCAGTGTACGAGGGACCTGCC
GGCAAGCGAATGCACACGCTGTCTCTCCTACTACACTGATCAGCTGCCGCGGTTGTTCCCGAACAACAGT
GGCGGCGCCATCAAGGGGTATAGCTGCTACTTGGGGTACGCCATCCTTGTCGACAAGCCATCTACTGTGC
GGCTTAACAGGTACCTGTACAGCGAGAACTATCAGAAGGACATGGCGGCCCAGGAGTTGGAGCGTGAGAG
GGCGATGGCGGATGAGGACGCGAGGCGCAGAAAAAAGCGGCGAAAGATTGTTATCATTGTCAGCCTTGTT
GCCATCGCCGTGGCGCTCGTGGTCTGTCTGATCGGCCTGTTGATTCGGTTCATGTGGTACTGGTGGCGAG
GCTGGGTGGCAGCAGGCAGGGTTGCCATGGGATCATACATGGAAAAACTGACGAAAGAGGCGGCCTACTT
CCTCAGCAAATGCGTATGGCAAGACGAGCTCGAGCAAGGGACTGGACCGAGACGATTCAGGTACGAGGAG
CTTGCGGCCGCCACCAACGACTTCTCTGGAAGGAACAAGCTAGGAGAAGGAGGCTTCGGATCCGTGTACC
GGGGGTTTCTCCATGACATGAACCTTCACATCGTCGTGAAGAAAGTGTCCAAGAGCTCTTGTCAGGGCTG
GAAGGAGTTTGTCTCTGAGGTGAGGATAATTAGCCGGCTCCGGCACCGGAACCTCGTGCCGCTTGTTGGA
TGGTACTATGGCGGCAACGACGACGGTCTGCTGCTTGTCTACGAGCTGATGCCCAATGGCAGCCTGGACG
CTCACCTGCACAAGCCGGACCACCTGCTGCCATGGGCAGTCAGGTATGGGGTCGCACTCAGCCTCGGGTC
CGCACTGCTGTACCTGCACGAGGACATGGAGGAGCGCATTGTGCACAGGGACATCAAGCCAAGCAACATC
ATGCTAGGCGCGTCCTTCAACGCCAAGCTCGGTGACTTCAGGCTTGCGAGGTTCATCTGCGATGGCCGGG
GCTCGTTAACGACGGGTGCAGCTGGGACACTCGGGTACATGGACCCGAAGTGCGTGTTTGCGGGCACAGC
CAGTGTGGAATCTGACATCTACAGCTTCGGTGTTGTCCTGCTCGAGATGGCCTGTGGCCGGATGCCGGCG
GTGGTCCGAGACGACGATGGTGGAGCAGTTGTCCACCTGTTGCAGTGGGTATGGGAGTCATACGGCAGAG
GGGCCATTCTAGAGGCAGCCGACGCCCGAATGGACGGCAAGTTCGACGAGAAAGAGATGGAACGTGTCAT
GGTGGTTGGGCTTTGGTGCGGGCACCCCGACCCCGGCTTGAGGCCGTCCATCAGGCAGGCTATCAGCGTG
CTTCGTTTGGAGGCGCCGCTGCCAAGCCTCCCAGCGGAGATGCCGGCCGCAACATACCTGATGCGGCCAG
CGGCTGATGAATCTGTTTGTTCTTCGGTGGTCAGTGGCGGGGATGCCAGCACAACTCGTTCGGCTCGAGG
CAAAGTCGAGTAG
>TaCRK_64_B.1_TraesCS5B03G0143700.1
ATGACTACTCCATGGGTTCGTCTTGTGCTGCTACTCCTGGCTGGCGTCGCAGCATGCCACGCCCGCCCAC
ATTTTGACGGCGGTGCCGTCATCGATGAGACGCCCCAGCCCCTGCGGCCATCCATGATCTCATGCTCAAC
TGCCGGCAACTACACCGACGGAAGCAAGTACCATGTGAACCTCGACCGGCTCCTGACGGCCATCCCCGTG
GCCGCCGACTCCAACGGCTTCTTCAACGGCACATTCGGCGCGGTGGGCGACGAGGTCTTTGGCATGTTCA
TGTGCTACGCTGACGACGCCGACTCTGAGTGCCAGGACTGCCTCACCCGCGCCCCCGAAGGTATCATGAA
GGTGTGTCCTCACAGCCGGACGGTCCGCGCTGTCTACAGCGCCTGCACCATCCAATACTCCAACAAGTCC
TTCTTCTCTGTTGCTGACCTTACCGTGGTTGACACGGTCGACCTTTCGGTCGCGCCCCAGCTGGAACAAA
CCCCTTACCCAACTTGGAACAACAGAGACCCTGAAGGTTGGCACCAAGGAGTCGTACTCGTAGGGTACGT
TGTGGACACTGCCGGTATGAGCCACGCAAGGTTTAAGTTGATCCATCGGCTCATGGTGAAGGCTTGCCAG
AGGGATGAACGGATCGCTGAGGGCAGACAGAAGTTCACCGATCCGGAGTGGGTGCAGGCGGTGGTGCAGT
GCACGAGGGATCTGCCGGCGAGTGAGTGCACCCGCTGCCTCACCTATTACACCGATCAGCTGCCACGGTT
GTTCCCAAGCAACAGCGGTGGCGCCATCAAAGGGTCAAGCTGCTACCTGCGCTACGCCATCCTTGCTGAC
AAGCCGCGCCCGCGCACTGTGCGGCTTGAGAGGTACCGGTATAGGGAGGGATATGAGACAGAGGAAAATG
AGCGTGAGAGGAAGATGCTGGTGGAGCTCAGAGAAAGCCGACGAAAGGTTGTCATCATCACCAGCCTTAT
CACCATCTCCGTGGTGCTTTTTGTCTGCCTGATCGTCCTATTGGTTTGGTTCATGTTGTACCGGTGGCAA
ACATGGGTGGCAGCGGCCAGGGTTGCCATGAGATCAGTGTTGTACCGGTGGCGAACATGGGTGGCAGCGG
TCAGGGTTGCCATGAGATCTTACATGGAAAAACCTCCTAAAGAGGCGGCCTACTTGCCCGGCAAAAGTAC
ACGCCAAGACGAACTCGAGCAAGGGACTGGGCTGAGAAAATTTAGGTATGACGAGCTCGCCGCTGCCACC
GACAACTTCTCTGGTAGGAACAAGCTGGGAGAAGGAGGCTTCGGTTCTGTGTACCGAGGGTTCCTCCATG
ACATGAACCTTCACATTGCTGTGAAGAAAGTGTCCAAGAGCTCTCGTCAGGGCTGGAAGGAGTTTGTCTC
CGAGGTGAAGATCATTAGCCGTCTCCGGCACCGGAACCTCGTGCCGCTCGTTGGATGGTTCTATGGCGGT
GACGATGATGGTCTTTTGCTCGTGTATGAACTGATGCCCAATGGTAGCCTGGACGCACACCTTTACAAGC
TGGACCAGCTGCTGCCATGGGCAGTCAGGTATCAGGTCGCGCTCGGTGTGGGCTCAGCGCTGATGTACCT
GCACCAGGACACGGAGGAGCGCGTTCTGCATAGGGACATCAAGCCGAGCAACATCATGCTGGACGCGTCC
TTCAATGCCAGGCTTGGTGACTTCGGGCTTGCGAGGTTTATCTGCGATGGCCGGGGCTCATTGACGACGG
GTGCAGCCGGGACGCTCGGCTACATGGACCCGAAGTGCGTGTTTGCGGGCAAAGCCAGTGTGGAATCTGA
CATCTACAGCTTTGGTGTCGTCCTGCTCGAGATGGCGTGTGGTCGGGTGCCAGCGGTGGCCGTAGACGAC
GATGACGGAGTCGTCATCCACCTGTTGCAGTGGGTATGGGAGTCGCATGGCAGAGGAGCCATCCTCGAGG
CAGCCGACGCGCGGCTGGACGGCAAGTTCGACGAGAAAGAGATGGAGTGTGTCATGGTGGTCGGGCTCTG
GTGCGGACACCCTGACCCTGCCTTGAGGCCGTCCATCAGGCAGGCCGTCAGTGTGCTGCGGTTGGAGGTG
CCGCCGCCGAGCCTCCCGGGGAAGATGCCGGTGGCGACATACATGATGCGGCCAGAGGCTGATGAATCTT
TCGGCTCTTCCGTTGTCAGCCACGGCGGCGGCAGCGTGGACTCCGGCATGACTCATTCTACTCGAGGCAA
AGTCGAGTAG
>TaCRK_65_B2.1_TraesCS5B03G0144900.1
ATGGCTTCCAGCTTTGTCATCCTCGTCCTCGCCGTTGTTGCATCTCTCGGTGTCGGCGCCGCCGCCGCAA
TTGGCAAGCAGGACAAGTTCCTGGATCCAGCGTATCCTTCCTGCTCGACCACTGGCAACTACACTGATGG
CAGCCAGTTCAAGAAGAACCTCGACGAGCTCCTCGCCGCCCTCCCCGCGGCCGCCAGCAGGAACGATGGG
TTCTACATCGGCACTGCGGGGGACTCGGGATCTCCCGACCAGGTCTTCACCCTCATCATGTGCTATGCCG
ACCACAACGCGGCGGAGTGCCGGGAATGCCTCACCGGAGCGCCGGCGGGGATCATGGCCTTGTGCCCTGG
CAGCCGGGATGTGCGCGCGGCATACGATGCGTGCATACTCCGGTACTCACCGGTGTCGCCCTTTGCATCG
ACGGCCGACCTCGACATCGCTTTCTACGTGAGGTACACCGCTCCCATCCCGGTCGATCCGGTGGCCATGG
CCAGGGCGTGGCTTCCGCTGATGGCCGACCTCACGGGACAGGCCGCTGCGTCGCCGGCGCGGGCAGCGAG
TGGGAGCACGCCGTACGATGCTTCGTGGCGGGTGTTCGGGCTGGCGCAGTGCACGAGGAACCTCAACGCG
AGCGAGTGCAGCCGGTGCCTCTCCTCCTTGGTCGGCAAACTGCCGGAGCTGTTCCAGAACGAGACCGGTG
GCGCTGTCAAGGCATACAGCTGCTATGTGCACTACCAGATCGGCCCCTTTGACATAACCCTTCCACCTGT
ATCAGAACCGCCGCCGCCGTCGTCTCCAAAGCCCGGAGAAGCATCGTCTTCTTCAAGAACAAGGCTCCTG
ATCGGCAGCTCCATTGGTACCGTGTCGTTCTTGATCATTCTGGTTGGTGTCTTGGTCTGTCTCCTTGTCC
GACGACGGCAAAAGCACCCAATCACTGCCAATAAGCAGGCAAAGGGGCAAGAGCTGGAAGATGGCGAATT
CTCTGACGGCGACGACCCAGCCATGGAAGACGACTTCAAGAAAGGGACTGGGCCCAAGCGATTTCGCTAC
GGTGAGCTGGCCATCGCCACCGACAACTTCTCCGACGAGAAGAAGCTCGGGGAAGGAGGTTTCGGCTCTG
TGTACAGAGGATATCTCAAGGAGTCGAACCTCGAGGTGGCCATCAAGAGAGTCTCCAAAGGCTCCAAGCA
AGGGAAGAAAGAGTACGCCTCTGAGGTGACGATTATAAGCAGGCTCCGGCACCGAAACCTGGTGCAGCTC
ATTGGCTGGTGCCATGGCGGTGGCGAGCTGCTCCTTGTCTACGAGCTGATGCCCAACGGCAGCCTTGACA
CGCACCTCTACGGCGGCAAGAACGCAGCCGTGCTGCCATGGCCGGCCAGGCACGAGATCGTCCTTGGACT
GGGCTCTGCCCTCCTGTATCTTCACCAAGAGTGGGAGCAGTGCGTCCTGCACAGAGACATCAAGCCAAGC
AACATCATGCTGGACGCCTCCTTTGCTGCCAAGCTCGGCGACTTCGGGCTTGCCAGGCTCGTTGACCATG
GCCGAGGCTCGCACACCACGGTGCTCGCCGGCACGATGGGATACATGGACCCGGAGTGCATGACCACCGG
CCGGACCAGCGCCGAGTCGGACGTGTACAGCTTCGGTGTCGTGCTCCTTGAGATTGCCTGCGGCAGGCGG
CCTCTAGCAGTGGCAGAAGAGGAGCAGATGGTCCACCTGGCACAGCGGGTCTGGGCATCATACGGCGTGG
GAAGGGTTCTTGATGCCGCTGACGCACGGCTGGAGGGGGAGTTTGACGGCGAGGAGATGGAGCGTGTGAT
GGTGGTCGGGCTCTGGTGCGCGCACCCTGACCGGAGCCTCAGGCCGTCCATCAGGCAGGCCGTGGGCGTG
CTACGGCGTGAGCAGCCTCTGCCGACCCTCCCGGAGAGGATGCCGGCGGCGACCTTCGTGTACGTGCCGC
TGCTGGTTGATGGTTCAAGCTCCACGTTGTCTACTGGTGTCGCCGGCGCTGGCGGCAGCGGCACCAGCGG
AACTGACACGACGTCGTCGGTGTCGATGCGAAGCAACACAGTAGTGGAAGGACAGATCACCGGTCGGTAA
>TaCRK_66_B.1_TraesCS5B03G0160100.1
ATGGCTTCCCGGCGTGTGCTGATGCTCCTCGCCGTCGTCGCCTCGCTGTGCCGCGCGGCGGTTGGTCAGG
GTGCCAAGCCCCTGCTGCCGGGCGGGCCAAGCTGCTCGACTGCTGATAACTACACCGACGGCAGCCCGTA
CAAGAGGAACCTCGACGAGCTCCTCGCCGGCCTCCCCGCGGCCGCCGGGGGCAATGGCTGGTTCTACAAC
GGCACGGCTGGGGCGCCGGGGATGGCCGACCAGGTCTTCGGCCTCATCATGTGCTACGCCGACCGCAACG
CCACGCAGTGCCGGGAGTGCCTGGCCGGCGCTCCCGCGGGGATCACCACGGCGTGCCCGGGGAGCCGGAG
CGTGCGCGCGGCCTACGACGCGTGCGTGCTCCGGTACTCGCCGCCGCCCTCCTTCTTCTCCACCGCCGAC
CTCGCCGTGAATTTCTTCGTGCGCGCCGTCGCCTTCGCCGTTGACCCCGACAAGATGCTCAACGCGTGGC
TCACTCTCATGACGGACCTCACGGGGCGCGCCGCGAGCTCGCCGTCGCGGGTGGCGAACGCGACCACGCC
GTACGACGGCGACCCGGCGAGGCTGGTGTACGGGCTGGCGCAGTGCACCAGGGACCTCAACGCCACCGAG
TGCACCAGGTGCCTTGTCTCGGTGGTCGGGCAGCTCAGGAGGCGTTTCACGAACGAGACCGGCGGCGCAA
TCAAGGCGTTCAGCTGCTACGTCAGGTACGAGCTTGGTGCTTTCGACATCACCCTCCCGCCTGAACCGCC
GTCGTCTCCACAGCCGGGAGGATCATCGTCTTCCTCGAGAACAGCGCTTGTGGTCGGCCTCTCCGTTGGT
TCTGTAGCGCTGTTGGTCATTCTGGGCTTGATCTGCCTCTTTCTACGGCGGCGACGGACGAAGCAAGCTA
AAATGCTTGAGCAGCAGCTGGAAGAGGGCAGCTTCTTCGACGGCGACGACCCGGCCATGGAAGACGATTT
CGAGAAAGGGACCGGGCCGAAGCGGTTTCGCTACGGCGAGCTGGCCATCGCCACCGACAACTTCTCCGAC
GAGAAGAAGCTCGGGGAAGGAGGATTCGGCTCGGTTTACAGAGGACACCTCAAGGAAATGAAGCTTGATG
TGGCCATCAAGAGAGTCTCCAAAGGGTCCAAGCAGGGGAGGAAGGAGTACGCCTCGGAGGTGCGGATCAT
AAGCCGGCTCCGGCACCGGAACCTGGTGCAGCTCATCGGGTGGTGCCACGGCGGCGGCGAGCTGCTCCTC
GTCTACGAGCTGATGCCCAACGGCAGCCTCGACACGCACCTCTACGGCCGCAGCAACGCCGCCGTGCTCC
CATGGCCGGTCAGGCACGAGATCGTGCTGGGACTCGGCTCTGCCCTCCTCTACCTTCACCAGGAGTGGGA
GCAGTGCGTCCTGCACAGGGACATCAAGCCAAGCAACGTCATGCTGGACGCCTCCTTCGCTGCCAAGCTC
GGCGACTTCGGGCTGGCCAGGCTCGTCGACCATGGCCGAGGATCGCACACCACGGTGCTCGCCGGCACCA
TGGGGTACATGGACCCGGAATGCATGATCACCGGCAAGACCAACGCCGAGTCAGACGTCTACAGCCTCGG
CGTCGTCCTCCTTGAGATCGCCTGCGGCAGGCGCCCTCTGGTGGTTATTGCTGAGCACGAGGACGACACG
ATGCACCTGACTCAATGGGTCTGGGACTGGTACGGCAGGGGAAGCATCCTCGACGCCGCCGACGAGCGGC
TGCAGGGGGAATTCGACGGCAAGGAGATGGAGTGCGTGATGGTCGTCGGGCTCTGGTGTGCTCACCCGGA
TCGGAGCCTGAGGCCGACGATCAGGCAGGCCGTCAACGCGCTGCGGTTCGAGGCGCCGCTGCCCAGCCTC
CCGTCGAGGATGCCGGTGGCGACCTTCATGCCTCAGGTCGGCACTTCCACTACATCTTGGGCTGCCACAG
GCGGCACCAGCAGCACTGGCACATCTTCAGTTGCGACGGGCGTCGGCAGCAGCATCACTGGCACTTCTTC
AGTTGCAACGGGCGTCAGCAGCAGCAGCAGCGCCGGCACCACCCTAACAGCAAGCTCGACTGAGAAATCC
GCCCTGCTAAAATGA
>TaCRK_67_B.1_TraesCS5B03G0720100.1
ATGGCCACCCACGCTCTCGTCTCCATCGCCGTGCTCCTCGCCGTCTGTGCCGCCCCGGGAGCGCTCGCTC
AGACGGTGCAGGTCTGGTTCCAATGCTCGCCGGCGAACTACACCGCGGGGAGCACCTACGGGGCCAGCGT
CCGCGGTGTGCTCAGGGACGTGGTCGCCGCCGCCGGCCGCTCCAGCGACGGCTACGCTACCGCGTTTCGC
AGTCAGCAGGTGAAGGGTGGCGCGCCGTACGGGCTGGCCTTGTGCTACGCGGACGCCGGCCCGCCGGAGG
TGTGCCGGCTGTGCCTGCGCATGGCGGCCGGGAACGTGACGCTGGCGTGCCCGCGCGCTGCGTCCGCCAC
CATGATGTACAACAACTGCCTGCTCCGGTACGTGGACCCGGCGGCGGACGGGAGGGAGCTCGCGCGGCCG
GAGCCGGACACGGAGCAGAGATTCTCCTTCTACAACAACAACATGACCAGCGCCGGCGAGGCCGACAGGT
ACAGCGCCGCGCTCAATCGGCTAATGGACCGCCTCGCTCCTGCCGCCGCCGAGGCTGGAGCGAACGGCCG
GCCGCGTCCGCTTGCCGCGTTCGGGCAGACCAATATCACCGCCGACGAGAGCCTTTACGGGTTCGCGCAG
TGTGTGGCGGGCCTGTCCCCCGCCGACTGCCGCCTCTGCCTCCAGAGCATCGCCGCGTCGTTGCCCATGA
CAAAAGGAGGGCGGGCCTACTCGCTGACATGCTACACGAGGTTCGAGGTGGTGCCCTTCTACATGCCGCC
CAACACAACCAGGATCGTCGTGGCTCCGGCGCCGGCGCCGTCGTCCCCCTCAACAGCTTCTAAGCGTGGC
AAGTTGGGCATAATTGTGGCAGTTTCAGCGGTTGCAATAATTGTTTTGGTCACGACGTGCTCCATTATTG
CTGTGAAGATTCACAGAAGTGGAAGATCTCCATTTCCATCGTTGACAGGAAAGGACTACAACGACCGACG
GGACAACATCAAAGAAATATTGGGCAACTACGGCTCACTAGCTCCCAGGAGGTACAAATTCTCACACCTC
AAGAAAATAACCAAATCATTTGGTGAAAAGCTAGGGGAGGGTAGCTATGGCATGGTATACAAGGGCACCC
TACCAAATGGCGGCCATGTCGCTGTCAAGTTCCTTCATGACACGACCGGAAATGGAGAAGAATTTGTAAA
TGAGGTCATCAGCATTAGAAGGACATCCCACGTCAATGTTGTCACTCTGCTTGGTTTCTGTTTGGAAGGT
TCAAAGAGAGCTCTCATCTATGATTATATGCCTAATGGGTCACTCGACAAATTCATCTACACCGAGAATT
CGAAACAAGCTCTTGGATGGGAGACACTATATGGGATCGCAACGGGCATCGCGAGAGGATTGGAGTATCT
TCACCGAGGGTGTAACACACGAATCATACACTTTGACATCAAGCCCCAAAACATCCTCCTAGACCAGGAC
TTCGTCCCGAAGATCGCCGATTTTGGTCTGGCGAAGTTGTGCAACCCCAAGGAGAGCTACCTATTGTCGA
TGGATGGCATGAGGGGTACAGTCGGGTTCATCGCGCCTGAGGTCTTCTCGAGGCGGTTCGGGGTCGTGTC
GACAAAGTCGGATGTGTACAGCTTCGGGATGGTGCTCTTGGAAATGGTCGGTGGAAGGAGAAACTTGCGA
GCAAGTGTTGAGAGGGAAAGTGAGGTGTACTTCCCGGATTGGGCTCACAGTCACCTCGCACAATTTGGGA
GCTTGCAACCATTTGACTTGGGATTTGATGGACCTGAAGAGATCGCGAAGAAGATGGCCACTATCGGGCT
GTGGTGCATACAGATCTCACCGGCGTCTCGCCCGACGATGAGCAAGGTTCTGGAAATGTTTGAGAAGAGC
GCAGATGAACTTGAGATACCGCCAAAGCAGTTCATCTACTCACCTATACATGATGACTCGGATGAACTAC
AGAACCAGAGCCGAGTTTCTACGGACACTAGCAGAACTAGCTAG
>TaCRK_73_B.1_TraesCS5B03G1345600.1
ATGGTGGGCGTGCTGCTGCTCTTCCTCCTCATGCCGGCGTCGGCGACGGCGATCGGGATCACCTGCGGCA
GCGGCCGCAACTACACGGCCAACACCACCTTCCAGTCCAGCCTCGCCGCGCTCGCTGCCACCCTCCCCAC
CAACGCCTCCTCCTCCCCGCAGCTCTTCGCCACCGCCACCGCCGGCGTGGTGCGCGCGCTCGCGCTCTGC
CGCCGCGACACCGTCAACACCACCGCGTGCACAGACTGCCTCGCCTCCTCCTTCAAGTACGCGCAGAAGA
TGTGCCCGGACCGCAGGACCGGCGCCACCGTCTACTACGACTACGACGAGGTGAACGCCCTGCAGCCAGG
CTGCATCCTCGGCTTCTCCGGCGACGCCGGCTTCCTCGGCCAGGCATCAAGTGTCACCGGGAACGGCACC
TTCTTCCAGTACTGGAACCCGGTGAACCTCCCCGGCAACGCCCGCGTCATCGCGACTGCCGTCCGCGAGC
TCCTCAACGAGACGGCACGCGACGCGGCCGCCGCGCAGAGGGGGTTCGCCACGGCCTTCATGGACTCCAT
TGGCGGCGCCGCCCCGACGCTCTACTCCCTGGCGCAATGCACGCCGGACCTGTCCTCCCGCGACTGCCTC
GCCTGCCTCCGGCGACTCGTCGGCACGGTCAACGCCACCAACTCCGTGCGCATGGGAGGAAGGATCTTCG
TGCTCCGCTGCAACATCAGGTTCGAGGCCTTTATGTTCTACGACGACAAAAGCACGCGGCGGATTCCATT
TTCATCTCCATCATCCATGGCTCCGGCACCGGCGCCGGCCCCCACAGGACATGGAATCAGACCTTGGGTA
ATAGCTTTATCGGTAGCTGCTCCTGTAGCACTGGTTGCTCTCTGCTTCATCGTTTACTGTTGTTGGCTTA
GAAAAAGGCAAGCAAAAAAAGGTAAAGTGACTTTACACGAAAAAAGTACTCACCAGTTTCAAGGAGATGA
ACTAGTTTGGGAAATGGAAGCGGAGTTGTCTGAATTTTCAGTATATGAGTTTCATCAGATATTAGAGGCT
ACAAGTAACTTTTCTGAGGAAAACAAACTTGGCGAAGGTGGATTTGGCCCAGTTTATAAGGGCTACTTTC
CTGAGGGAATAGAGATAGCAGTTAAGAGACTTGATTCCGATTCAGATCAAGGTTTCATAGAGTTCAAAAA
TGAAGTTGAGCTCATAGCCAAACTTCAACACAGAAATTTGGTTAGACTCATGGGATGTTGCTCTCAAGGA
GAAGAGAAAGTACTGGTCTACGAATATTTGCCAAACAAAAGCTTGGACTTCTTCATCTTTGATGAAGATA
GAAAAGTTCTACTAGATTGGGAGAAGCGCTTTGCAATAATTGTAGGAATAGCAGAAGGACTTCTTTACCT
ACATAAGCACTCTAGGTTGCGTGTTATACATCGGGATCTTAAACCAAGCAATATTCTTTTGGATAGCACG
ATGAATGCCAAAATTTCAGATTTTGGACTAGCAAAAATATTTAGCTCAAATAACAATGAAGGAAATAAAA
CGAGAAAGGTGGTTGGTACATATGGCTACATGGCACCCGAGTATGCTTCCCATGGCCTCTTCTCTGTCAA
ATCGGATGTATTCAGCTTTGGTGTTTTAGTTCTCGAGATCATTAGCGGGAAAAAGAATTCCCATGAGTGT
GGAGCTTTCATCAACCTCATTGGATATGCTTGGCAATTATTTGAAGAGGAAAGATGGATCGAACTCGTTG
ATGCGGCATTGATTCCCAACGGCGATTCGTCAGAAATGATGAGGTCCATTAACATTGCATTGTTATGTGT
ACAAGAAGATGCAATTGATCGACCGACCATGTTGGATGTTGTTGCAATGCTAAGCAGCAAGACTATGATC
TTAAATAAGCCTAAGCACCCAGCATATTACAGTATAAGTGTAGGCAACAAAGAAGCTTCTGATTCTGCTA
AGTGTTGTAGTTTTAATGATGTGACTATATCTACGATAACTCCTAGATAG
>TaCRK_74_D.1_TraesCS5D03G0062500.1
ATGGCAAGTTGGATCCTTGTCCAGCTGATCTCCTTACCATGGTCCTTGACCGTCGTCATCATCTCACTCA
GCGCAACTGCTGACGAGCAAGGCCAGACACTTATTGATTCTTACTGCCGAAGCGGGGCGGCCTACGACAA
CTTGAAGCAGTGCCAGTCAAATGCTCAGACTCTTGCCCAGAAGCTCCGTGATGGCGCCATGAAGAACGGC
GGGTTCCAACAAGCTAGTAATGGCGGCCCGCCCAACGAGGTATTCGGTCTTGTCATGTGCTTTGTCAACT
TCAACTTGTCCATGTGCGAGAGCTGTTTGTCAGGGGCACCCAACTTCGTGAACTACGAGTGTCCCTACAC
CTGGGTGTCCGGTGCACTCTATGACGCCTGCGTCCTCAAATACTCAAACGAGTCTTCCCTCTCCGTCTCC
GATGAATCCACCCGCTCAGACGTACTCGACGAGGGCGGAGGGTTCTACGCCCATGACATGGACCGCATGA
ATACAACGCGGGGGAAGCTGATAAACCGGCTGTCGTTGGAGGCGGCTGGCTCATCGCTGCGGTTCGCGTA
TGGGAATGAGACGTACACGGACACGGATCCGCAGAGCGACTCACAGGCCATGTACGGACTGGTGCAGTGC
TCAAGGGACTTGGCACCCAGTGAGTGCACCAAGTGTGTAGACGATCTGCATAGACTGATGGTGCTACAAC
TTAACAGCACCGCTGGTAATGTCAAGGGGTTCAACTGCTATGTGAGATACAGCATAGACCCGATGAAGAT
CACCACCCCTGCTACAGTCTTGTTGTTGGCCGGCCTAGGCACCTTGGTATGGGTTTTCACGCACCGGCTG
AATGAAAGGACCGAGGAGATGGAAGAAGACTTGTTCGATGATGAGGAAATGGCAGACGAGTTCAGCAAAG
GGACAGGACCCAAGCGATTTCGCTATAATGAGCTGGCCGTGGCCACGGGTAACTTCGCAGACAGAGGGAA
GCTCGGAGAAGGAGGTTTCGGTTCAGTATACAGAGGATTCATCAAGGACTTGAAGCTTGATGTGGCAATA
AAAAGAGTGTCCAAGAGCTCAAAACGGGGGAGGAAGGAGTATATCTCTGAGGTGAGGATCATAAGCCGGC
TTCGGCACCACAATCTCGTGCAACTCATCGGCTGGTGCCATGGAGCCGGCGAGCTCCTTGTATATGAGTT
GATGCCCGGTGGCAGTCTCGACACTCACCTTTACAGTATGGAGGGTGTACTGACGTGGCCGGTCAGGCAT
GAGATTATGCTGGGGATCAGCTCAGCGCTTCTGTACTTGCACCAAGAGTGGGAGCAATGTGTGTTGCACA
GGGACATCAAGCCGAGCAACATCATGCTGGACACGTGCTTCAGCGCCAAGCTTGGCGACTTCGGGCTCGC
AAGGCTCGTTGACCATAGCCATGGGTCGCACACGACGGAGCTCGCCGGCACCATGGGGTATATGGACCCG
GACTGCATGGTGACCGGCAGGGCCACCGCGGAGTCGGACATGTACAGCTTCGGAGTTGTCCTACTGGAGA
TAGCGTGTGGACGCAGGCCCGTTGTGGTCCTGCCAGACGACAGTGTGATCCACCTGGCTCAACGGGTGTC
GGAGTTGTACAGCCAGGGAAGGGTCCTTGACGCTGCCGACCCACGGCTGACCGGGGAGTTCGACGTCCAA
GAAATGGAGCGTGTGATCATCGTAGGGCTATGGTGCACTGCCCATGACCGCAGCCTGAGACCTTCCATCA
GGCAGGCCATCAACGTGCTAAGGTTCGAGGCTCCACTGCCGAGCCTCCCTGCAAGGATGCCGCCTGTTGG
CTCTGCTGTTCCATCTTTGCCTTTGCCTGAAGATCATAGCAGTACAACTAGCAGCATGTACCTTAGCTAG
>TaCRK_75_D.1_TraesCS5D03G0151300.1
ATGGCTTCACCTCCATGGGTTCGCCTTGTGCTGCTACTCCTAGCCGCCGTCCCCGCATGCCATGGCCGCC
CACTTTTTGATGACGACGTCAACAAAATCATGACCACCCAGCCCCTGCCGCCATCCGTGATCTCCTGCTC
AACTGCTGGCAACTACAGTGATGGAAGCCAGTACCACGTGAATCTCGATCGGCTCTTGTCGGCCATCCCC
ATGGCCGCCGCCAAGGATGGCGGCTTCTTCAACAGCAAATTCGGCATGGAGGGCGAAGAGGTCTTCGGCC
TCTTCATGTGCTATGCCGGCGACACCGACTCTCAGTGCCAGGACTGCCTCACCCGTGCACCTGCGGGTGT
CATGAAGCTGTGCCCGCACAGCCGGACTGTTCGCGCTGTCTACAACGCCTGCACCCTTCGGTACTCTGAT
GAGTCCTTCTTCTCCGTCGCCGACCTCATAGACATAGCCGATCTCTCCGATGCTCCAAACATGGAAATGG
AACGATCCTCTTACCGTACTCAGTACGGCGGAGGCGGAGACAGTTATGCAGCTTGGTACCAGGGAGTCGT
ACCACTCGTAGGCTACGTTGTGGACACGGCCGGCATGAGCCGCATGAGGTCCGAGCTTATTCGCCGGCTC
ATGGGGAAGGCGGGCCAAGCGGCTGAGAGGATCGCCTCAGGCACACAACGGTTCACTGACACACAATGGG
TGTGGGCGGTGGCGCAGTGTACGAGGGACTTGCCGGCAAGCGAATGCACACGCTGTCTCTCCTACTATAC
TGATCAGCTGCCGCGGTTGTTCCCGAACAACAGTGGCGGCGCCATCAAGGGGTACAGCTGCTACTTGGGG
TACGCCATCCTTGCGGACAAGCCGTCTACTGTGCGGCTTAACAGGTACCGGTACAGCGAGAACTATGAGA
GGGACATGGCGGCCCAGAAGTTGGAGCGCGAGAAGGCGATGGCGGATGAGGAGTCGAGGCACAGAAAAAA
GCGACGGAAGATAGCTATCATTGTCAGCCTTATTGCCATCGCCGTGGCGCTCGTGATCTGCCTGATCGGC
CTGTTGATTCGGTTCATGTGGTACCGGTGGCGAGGCTGGGTGGCAGCAGGCAGGGTTGCCATGAGATCAT
ACATGGAAAAACCGCCGAAAGAGGCGGCCTACTTCCATGGCAAAAGCATACGCCAAGATGAGCTCGAGCA
AGGGGCTGGGCCAAGACGATTCAGGTACGACGAGCTCGCGGCTGCCACCAACGGCTTCTCTGGCAGGAAC
AAGCTGGGAGAAGGAGGCTTTGGATCTGTTTACCGGGGGTTCCTCCACGACATGAACCTTCACATCGCCG
TGAAGAAAGTGTCCAAGAGCTCTCGTCAGGGCTGGAAGGAGTTTGTATCCGAGGTGAGGATCATTAGCCG
GCTCCGGCACCGGAACCTCGTGCCGCTTGTTGGATGGTTCTATGGCGGCGATGATGATGGCCTTCTGCTC
GTGTATGAGCTGATGCCCAATGGCAGCCTTGACGCACACCTGTACAACCCGGAACAGCTGCTGCCATGGG
CAGTCAGGTACGAGGTTGCGCTCGGGGTCGGCTCCGCGCTGATGTACCTGCACCAGGATACGGAGCAGCG
CGTCGTGCACAGGGACGTCAAGCCGAGCAACATCATGCTGGACGCGTCCTTCAATGCCAAGCTCGGTGAC
TTTGGGCTCGCAAGGCTAGTTTGCGATGGTCGGAGCTCATTCACGACGGGTGCAGCCGGGACTCTCGGGT
ACATGGATCCGAAGTGTGTGTTCGTGGGTACGGCCAGTGTGGAGTCCGATGTGTACAGCTTCGGTGTCGT
CCTAGTCGAGATGGCTTGTGGTCGGACCCCGGCGGTGGCCGATGGCGGAGCAGTCGTCCACCTGTTGCAG
TGGGTATGGGAGTCCTACGGCAGAGGGGCCATCCTGGAGGCAGCTGACGCCCGGCTGGACGGCAAGTTCG
ACGAGAAAGAGATGGAGCGTGTCATGGTGGTCGGGCTCTGGTGCGGGCACCCAGACCCCGGCCTGAGACC
GTCCATCAGGCAGGCTGTCAGCGTGCTGCGTTTGGAGGCGCCGCTGCCGAGCCTCCCAGCGGAGATGCCG
GTCCCAACATACATGATGCAGCCAGCGGCTGATGAATCTATTGGTTCTTCGGTGGTCAGTGGCGGGGATG
CCAGCACAACTCGTTCGGCTCGAGGCAAAGTCGAGTAG
>TaCRK_64_D.1_TraesCS5D03G0151400.1
ATGGCTTCACCTCCATGGGTTCGCCTTGTGCTGATACTCCTAGCAGGCATTGCCGCATGCCACGCCCGCC
CACTTTTTGACGGCGACGGCGATGCCGTCATCGATGAGACACCCCAGCCCCTGCGGCCATCCGTGATCTC
ATGCTCAACTGCGAGCAACTACACCGAAGGAAGCAAGTACCATGTGAACCTCGACAGGCTCCTGTCGGCC
ATCCCCGTGGCCGCCGACTCCAGCGGCTTCTTCAACGGCACATTCGGCGCGGCGGGCGACGAGGTCTTTG
GCATGTTCATGTGCTACGCTGGCGACACCGACTCTGAGTGCCAGGACTGCCTCATCCGTGCCCCTGAAGG
TATCATGAAGGCGTGTCCTCACAGCCGGACGGTTCGCGCGGTGTACAACGCCTGCACCATCCAATACTCT
GACAAGTCCTTCTTCTCTGTTGCTGACCTCTCTGTGGTTGACAAGGTCGACCTTTCCGTCGCGCCCAAGC
TGGAACAAACCCCTTACCCAACTTGGAACGACAGAAACCATGGCCATTGGTACCAAGGAGTCGTACTCGC
AGGGTATATCCTGGACACTGCTGGTGTGAGCCACACAAGGTTTAAGTTGATTCATCGGCTCATGATGAAG
GCTTGCCAAAGGCCTGAGCGGATCGCTGAGGGCACAGAGGGGTTCACCGAGGCGGAGTGGGTGCAGGCAG
TGGTGCAGTGCACGAGGGATCTGCCGGCGAGCGAGTGCACCCGCTGCCTCTCCTACTACACCGATCAGCT
GCCGCGATGGTTCCCGAACAACAGCGGTGGCACCATCAAAGGGTCGAGCTGCTACCTGCGCTACGCCATC
CTCGCTGACGCTGACAAGCCGCGCCCGCGCACGGTGCGGCTGGAGACGTACCGGTATAGCGAGGAATATG
AGGAGGAGGAGAATGAGCACCAGAGGAATATGGAGACAGCGCGCAGAAAACACCGACGAAAGGTTGTCAT
CATCGCCAGCCTTATCACCATCTCCGTGGCGCTTGTTGTCTGCCTGATCGGCCTATTGGTTCGGTTCGTG
TTGTACCCATGGCGAACATGGGTGGCGGCGGCCAGGGTTGCCATGAGATCCATGTTGTACCGGTGGCGAA
CATGGGTGGCAGCGGCCAGGGTTGCCATGAGATCGTTCATGGAAAGACCTCCTAAAGTGGCGGCCTACTT
CCACCGCAAAAGTGCACGCCAAGACGAACTCGAGCAAGGGACTGGGCTGAGACGATTCAGGTATGCCGAG
CTCGCTGCCGCCACCGACGGCTTCTCTGGCAGGAACAAGCTGGGAGAAGGAGGCTTCGGTTCCGTGTACC
GAGGGTTCCTCCACGACATGAACCTTCACATTGCCGTGAAGAAAGTGTCCAAGAGCTCTCGTCAGGGCTG
GAAGGAGTTTGTCTCCGAGGTGAAGATCATTAGCCGTCTCCGGCACCGGAACCTCGTGCCGCTCGTTGGA
TGGTTCTATGGCGGTGACGATGATGGTCTTTTGCTCGTGTATGAACTGATGCCCAATGGTAGCCTGGACG
CACACCTTTACAAGCTGGACCAGCTGCTGCCATGGGCAGTCAGGTATCAGGTCGCGCTCGGTGTGGGTTC
AGCGCTGATGTACCTGCACCAGGACACGGAGGAGCGCGTTCTGCATAGGGACGTCAAGCCGAGCAACATC
ATGCTGGACGCGTCCTTCAATGCCAGGCTTGGTGACTTCGGGCTTGCGAGGTTTATCTGCGATGGCCGGG
GCTCATTGACGACGGGTGCAGCCGGGACGCTCGGCTACATGGACCCGAAGTGCGTGTTTGCGGGCAAAGC
CAGTGTGGAATCTGACATCTACAGCTTCGGTGTCGTCCTGCTCGAGATGGCCTGTGGTCGGGCGCCAGCG
GTGGCTGTAGACGACGATGACGGAGTTGTCATCCACTTGTTGCAGTGGGTATGGGAGTCGCACGGCCGAG
GGGCTATCCTCGAGGCAGCCGACGCGCGGCTGGACGGCAAGTTTGACGAGAAAGAGATGGAGTGTATCAT
GGTGGTCGGGCTCTGGTGCGGACACCCTGACCCCGCCTTGAGGCCGTCCATCAGGCAGGCCGTGAGTGTG
CTGCGGTTGGAGGTGCCGCCGCCAAGCCTCCCGGGGAAGATGCCGGTGGCAACCTACCTGATGCAGCCGC
CGGCTGACGATTCTTTTGGTTCCTCGGTGACCAGCGGCAGCAGCGGCAGCGGGGATGCCAGCACGACTCA
TTCTGCTCGAGATAAATTCGAGTAG
>TaCRK_76_D.1_TraesCS5D03G0151600.1
ATGAGCCGCATGAGATTCGAGTTGGTTAATCGGCTCATGGTGAAGGCCGGCCAAGCAGACGAGCGGATCG
CCGAGGGCACGCAGCAGTTCACCGACACACAGTGGGTGCGGGCGGTGGTGCAGTGTACTAGGGACCTGCT
GGCGAGCGAGTGCACACGCTGCCTCTCCTACTACACCGACCAGCTGCCGCGATTGTTTCCAAACAACAGC
GGCGGCGCCATCAAGGGGTACAGCTGCTACTTGGGTTGCGCCATCCTTGCCGACAGGCCGTCCACGGTGC
GGCTGAACAGGCACCGGTATAGCGAGAGTTATGAGAAGGAGATGAAAGCCCAAGAGCTGGAGCGTAGGAG
AAAACGGCGAAAGGTGGCTATCATCGTGTGTCTTATTATCGGCGCCGTGGTGCTCGTACTCTTTATGATC
GGCCTATTGGTTCGGTTCCTGTTTAACTGGTGGCGAAGAAGGATGGCAGCGGCCGGGGTGTCCGTGACAT
CAGAGCCGCTGAAAGAGTACTTCCGTGGCAAAAGCATATATCAAGGCGAGCTCGAGGAAGGGACAGGGCC
AAGGCGATTCACATACGATGAGCTTGTGCCCGCCACAGACGGCTTCTCCGGCAGGAACAAGCTAGGCGAA
GGAGGCTTCGGGTCCGTGTACCGGGGATTCCTCCATGACACGAACCTTCATATCGCCGTGAAGAAAGTGT
CCAAGACCTCTCGCCAGGGCTGGAAGGAGTTTGTCTCGGAGGTAAAGATCATTAGCAGGCTCCGGCACCG
GAACCTCGTGCCGCTTGTTGGATGGTTCTATGGAGGCGACGACGATGATTTTCTCCTCGTCTACGAGCTG
ATGCCCAATGGCAGCCTGGACGCTCACCTGTACAAGCCGGACCACCTGCTGCCATGGGCAGTCAGATATG
GGGTCGCACTTGGCCTTGGCTCCGGGCTGCTGTACCTGCACGAGGACGTGGAGCAGCGCGTCGTGCACAG
GGACGTCAAGCCGAGCAACATCATGCTGGACGCGTCCTTCAACGCCAAGCTCGGTGACTTCGGGCTCGCC
AGGTTCGTCCGCGATGGTCAAGGCTCGTTCACGACAGGCGCAGCTGGGACGCTTGGGTACATGGACCCGA
AGTGCGTGTTTGTGGGCACGGCCAGTGTGGAGTCCGACGTGTACAGCTTCGGCGTTGTCCTAGTCGAGAT
GGCATGTGGCCGGACGCCGGCGGTAGTCCGTGACGATGATGGCGGAGGAGTTGTCCACCTGTTGCAGTGG
GTATGGGAGTCATATGGCAGAGGTGCCATCCTGGAGGCAGCCGACGCCCGACTGGATGGCAAGTTCGACG
AGAAAGAGATGGAGCGCGTCATGGTGGTTGGGCTCTGGTGCGGGCACCCCGACCCTGGCCTGAGGCCGTC
CATCAGGCAGGCCGTCAGCGTGCTGCGGTTGGAGGCGCCGCTGCCGAGCCTCCCGGCGAAGATGCCGGTG
GCGACATATATGATGCGGCCAGAGGTTGATGAATCTTTCGGTTCTTCCGTGGTCAACCGCGGCGGCGGCA
GCGTGGACTCCAGCATGACTCATTCTACTCGAGGCAAAGTCGAGTAG
>TaCRK_65_D.1_TraesCS5D03G0153000.1
ATGGCGTGCATAAGCTTAATCTTGGTCAGGTTTGTCATCCTCGTCCTCGCCGTTGTTGCATCTCTCGGCG
TCGGCGCCGCTGCCGCAGTTGGCAAGCAGGACAAGTTCCTGGCTCCAGTGCATCCTTCCTGCTCGACCAG
TGGCAACTACACCGATGGCAGCCAGTTCAAGAAGAACCTCGACGAGCTCCTCGCCGCCCTCCCCGCGGCC
GCCAGCAGGAACGACGGGTTCTACATCGGCACTGTGGGGGACTCGGGATCTCCCGACCAGGTCTTCACCC
TCATCATGTGCTATGCCGACCACGACGCGGCGGAGTGCCTGGAATGCCTCACCGGAGCGCCGGCGGGGAT
CATGGCCTTGTGCCCTGGCAGCCGGGACGTGCGCGCGGCATACGATGCGTGCATACTCCGGTACTCCCCG
GTGTCGCCCTTTGCATCCACGGCCGACCTCGAGATCCCTTTCTACGTGAAGTACACCGCTCCCATCCTAG
TTGATCCGGTGGCCATGGCCAGGGCGTGGCTTCCGCTGATGGCCGACCTCACGGGACAGGCCGCTGGGTC
GCTGGCGCGGGCAGCGAGTGGGAGCACACCGTACGATGCTTCGTGGCGGGTGTTCGGGCTGGCGCAGTGC
ACGAGGAACCTCAACGCGAGCGAGTGCAGCCGGTGCCTCTCCTCCTTGGTCGGCAAACTGCCGGAGCTGT
TCCAGAACGAGACCGGTGGCGCCGTCAAGGCATACAGCTGCTACGTGCACTACCAGATCGGCCCCTTTGA
GATAACCCTTCCACCTGCATCAGAACCACCGCCGCAGTCGTCTCCAAAGCCCGGAGCATCGTCTTCTTCA
AGAACAAGGCTCCTGATCGGCAGCTCCATTGGTACCGTGTCGTTCTTGATCATTCTGGTTGGTGTCTTGG
TCTGTCTCCTTGTCCGACGACGGCAAAAGCACCCAATCACTGCCAATAAGCAGGCAAAGGGGCAAGAGCC
GGAAGATGGCAAATTCTCCGACGGCGACGACCCAGCCATGGAAGACGACTTCGAGAAAGGGACTGGGCCC
AAGAGATTTCGCTACGTTGAGCTGGCCATCGCAACCGACAACTTCTCTGACGAGAAGAAGCTCGGGGAAG
GAGGTTTCGGCTCCGTGTACAGAGGGTACCTCAAGGAGTCGAACCTTGAGGTGGCCATCAAGAGAGTATC
CAAAGGTTCCAAGCAAGGGAAGAAAGAGTATGCTTCCGAGGTGACAATTATAAGCAGACTCCGGCACCGA
AACCTGGTGCAGCTCATCGGCTGGTGCCACGGCGGTGGCGAGCTGCTCCTTGTCTACGAGCTGATGCCCA
AGGGCAGCCTTGACACGCACCTCTACGGCGGCAAGAACGCAGCCGTGCTGCCATGGCCGGTCAGGCATGA
GATCGTGCTTGGACTGGGCTCTGCCCTCCTGTATCTTCACCAAGAGTGGGAGCAGTGCGTCCTGCACAGA
GACATCAAACCAAGCAACATCATGCTGGACGCCTCCTTTGCTGCCAAGCTCGGCGACTTCGGGCTTGCCA
GGCTCGTTGACCATGGCCGAGGCTCGCACACCACGGTGCTCGCCGGCACGATGGGATACATGGACCCGGA
ATGCATGACCACCGGCCGGACCAGCGCCGAGTCGGACGTGTACAGCTTCGGTGTCGTGCTCCTCGAGATT
GCCTGCGGCAGGCGGCCTCTGGCAGTGGCAGAAGAGGAGCAGATGGCCCACCTGGCTCAGCGGGTCTGGG
CATCATACGGCGTGGGAAGGGTTCTTGATGCCGCTGACGCGCGGCTGGAGGGGGAGTTTGACGCCGAGGA
GGTGGAGCGTGTGATGGTCGTCGGGCTCTGGTGCGCGCACCCTGACCGGAGCCTCAGGCCGTCCATCAGG
CAGGCCGTCGGTGTGCTGCGGCGCGAGCAGCCTCTGCCGACCCTACCGGAGAGGATGCCGGTGGCAACTT
TCTTGTACGTGCCCCTACTGGTTGATGGTTCAAGTTCCACGTTGTCTACTGGTGTCACCGGCGCTGGCGG
CAGTGGCAGCAGCGGAACTGACACGACGGCGGAGAAGTCGATGTCGATGCGAAGCAACACGGTAGTGGAT
GGACAAATCACTGGACGCTAA
>TaCRK_65_D.2_TraesCS5D03G0153000.2
ATGGCGTGCATAAGCTTAATCTTGGTCAGGTTTGTCATCCTCGTCCTCGCCGTTGTTGCATCTCTCGGCG
TCGGCGCCGCTGCCGCAGTTGGCAAGCAGGACAAGTTCCTGGCTCCAGTGCATCCTTCCTGCTCGACCAG
TGGCAACTACACCGATGGCAGCCAGTTCAAGAAGAACCTCGACGAGCTCCTCGCCGCCCTCCCCGCGGCC
GCCAGCAGGAACGACGGGTTCTACATCGGCACTGTGGGGGACTCGGGATCTCCCGACCAGGTCTTCACCC
TCATCATGTGCTATGCCGACCACGACGCGGCGGAGTGCCTGGAATGCCTCACCGGAGCGCCGGCGGGGAT
CATGGCCTTGTGCCCTGGCAGCCGGGACGTGCGCGCGGCATACGATGCGTGCATACTCCGGTACTCCCCG
GTGTCGCCCTTTGCATCCACGGCCGACCTCGAGATCCCTTTCTACGTGAAGTACACCGCTCCCATCCTAG
TTGATCCGGTGGCCATGGCCAGGGCGTGGCTTCCGCTGATGGCCGACCTCACGGGACAGGCCGCTGGGTC
GCTGGCGCGGGCAGCGAGTGGGAGCACACCGTACGATGCTTCGTGGCGGGTGTTCGGGCTGGCGCAGTGC
ACGAGGAACCTCAACGCGAGCGAGTGCAGCCGGTGCCTCTCCTCCTTGGTCGGCAAACTGCCGGAGCTGT
TCCAGAACGAGACCGGTGGCGCCGTCAAGGCATACAGCTGCTACGTGCACTACCAGATCGGCCCCTTTGA
GATAACCCTTCCACCTGCATCAGAACCACCGCCGCAGTCGTCTCCAAAGCCCGGAGAAGCATCGTCTTCT
TCAAGAACAAGGCTCCTGATCGGCAGCTCCATTGGTACCGTGTCGTTCTTGATCATTCTGGTTGGTGTCT
TGGTCTGTCTCCTTGTCCGACGACGGCAAAAGCACCCAATCACTGCCAATAAGCAGGCAAAGGGGCAAGA
GCCGGAAGATGGCAAATTCTCCGACGGCGACGACCCAGCCATGGAAGACGACTTCGAGAAAGGGACTGGG
CCCAAGAGATTTCGCTACGTTGAGCTGGCCATCGCAACCGACAACTTCTCTGACGAGAAGAAGCTCGGGG
AAGGAGGTTTCGGCTCCGTGTACAGAGGGTACCTCAAGGAGTCGAACCTTGAGGTGGCCATCAAGAGAGT
ATCCAAAGGTTCCAAGCAAGGGAAGAAAGAGTATGCTTCCGAGGTGACAATTATAAGCAGACTCCGGCAC
CGAAACCTGGTGCAGCTCATCGGCTGGTGCCACGGCGGTGGCGAGCTGCTCCTTGTCTACGAGCTGATGC
CCAAGGGCAGCCTTGACACGCACCTCTACGGCGGCAAGAACGCAGCCGTGCTGCCATGGCCGGTCAGGCA
TGAGATCGTGCTTGGACTGGGCTCTGCCCTCCTGTATCTTCACCAAGAGTGGGAGCAGTGCGTCCTGCAC
AGAGACATCAAACCAAGCAACATCATGCTGGACGCCTCCTTTGCTGCCAAGCTCGGCGACTTCGGGCTTG
CCAGGCTCGTTGACCATGGCCGAGGCTCGCACACCACGGTGCTCGCCGGCACGATGGGATACATGGACCC
GGAATGCATGACCACCGGCCGGACCAGCGCCGAGTCGGACGTGTACAGCTTCGGTGTCGTGCTCCTCGAG
ATTGCCTGCGGCAGGCGGCCTCTGGCAGTGGCAGAAGAGGAGCAGATGGCCCACCTGGCTCAGCGGGTCT
GGGCATCATACGGCGTGGGAAGGGTTCTTGATGCCGCTGACGCGCGGCTGGAGGGGGAGTTTGACGCCGA
GGAGGTGGAGCGTGTGATGGTCGTCGGGCTCTGGTGCGCGCACCCTGACCGGAGCCTCAGGCCGTCCATC
AGGCAGGCCGTCGGTGTGCTGCGGCGCGAGCAGCCTCTGCCGACCCTACCGGAGAGGATGCCGGTGGCAA
CTTTCTTGTACGTGCCCCTACTGGTTGATGGTTCAAGTTCCACGTTGTCTACTGGTGTCACCGGCGCTGG
CGGCAGTGGCAGCAGCGGAACTGACACGACGGCGGAGAAGTCGATGTCGATGCGAAGCAACACGGTAGTG
GATGGACAAATCACTGGACGCTAA
>TaCRK_66_D.1_TraesCS5D03G0154700.1
ATGGCTTCCCGGCGTGCACTTGTGCTCCTCGCCGTCGTCGCCTCGCTATGCCGCGCGGCGGTTGGTCAGC
GTGCCAAGCCCCTGCTGCCGGGCGGGCCAAGCTGCTCAACTGCTGATAACTACACCGACGGCAGCCCGTA
CAAGAAGAACCTCGACGAGCTCCTCGCCGGCCTCCCCGCGGCCGCCGGGGGTAATGGCTGGTTCTACAAC
GGCACGGCTGGGGCGCCGGGGACGGCAGACCAGGTCTTCGGCCTCATCATGTGCTACGCCGACCGCAACG
CAACGCAGTGCCGGGAGTGCCTGGCCGGCGCTCCCGCGGGGATCACCACGGCGTGCCCGGGGAGCCGGAA
CGTGCGTGCGGCCTACGACGCGTGCGTGCTCCGGTACTCGCCGCCGCCCTCCTTCTTCTCCACCGCCGAC
CTCGCCGTGAATTTCCAGGTGCGCGCCATCGCCTTCGCCGTTGACCCGGACAAGATGCTCAACGCGTGGC
TCACGCTCATGACCGACCTCACGGGGCGCGCCGCGAGCTCGCCGTCGCGGGTGGCGAACGCGACCACGCC
GTACGACGGCGACCCGGCGATGTTGGTGTACGGGCTGGCGCAGTGCACCAGGGACCTCAACGCCACCGAG
TGCACCAGGTGCCTTGTCTCGATGGTCGGCCAGCTCCGGAGGCGTTTCACGAACGAGACCGGCGGCGCAA
TCAAGGCGTTCAGCTGCTATGTCAGGTACGAGCTTGGTGCTTTCGACATCACCCTCCCGCCTGAGCCGCC
GCAGCCGCCCCCGCCGCCGTCGTCTCCACGGCCGGGAGGATCATCGTCTTCCTCAAGAACAGCGCTGGCG
GTCGGCCTCTCCGTCGGTTCTGCAGCGCTGTTGGTCATTCTGGGCTCCTTGATCTGCCTCTCTCTACGGC
GGCGACGGAGGAAGCGACAGCAGGAAAGGGAGCGGCAGCTGGAAGAGGGCAGCTTCTTCGACGGCGACGA
CCCGGCCATGGAAGATGACTTCGAGAAAGGGACCGGGCCGAAGCGGTTTCGCTACGGCGAGCTGGCCATC
GCCACCGACAACTTCTCCGACGAGAAGAAGCTCGGGGAAGGAGGCTTCGGCTCGGTGTACAGAGGACGCC
TCAAAGAAATGAAGCTGGATGTGGCCATCAAGAGAGTCTCCAAAGGGTCCAAGCAGGGGAGGAAGGAGTA
CGCCTCGGAGGTGCGGATCATAAGCCGGCTCCGGCACCGGAACCTGGTGCAGCTCATCGGCTGGTGCCAC
GGCGGCGGCGAGCTGCTCCTCGTCTACGAGCTGATGCCCAACGGCAGCCTCGACACGCACCTCTACGGCC
GCAGCAACGCCGCCGTGCTCCCATGGCCGGTCAGGCAGGAGATCGTGCTGGGACTGGGCTCTGCTCTCCT
GTACCTTCACCAGGAGTGGGAGCAGTGCGTCCTGCACAGGGACATCAAGCCAAGCAACGTCATGCTGGAC
GCCTCCTTCGCCGCCAAGCTCGGCGACTTCGGGCTGGCCAGGCTCGTCGACCATGGCCGAGGGTCGCACA
CCACGGTGCTCGCCGGCACCATGGGATACATGGACCCGGAATGCATGATCACCGGCAAGACCAACGCCGA
GTCTGATGTCTACAGCCTCGGCGTCGTCCTCCTTGAGATCGCCTGCGGCAGGCGCCCTCTGGTGGTTATA
GCTGAGCACGAGGACGACACGATGCACCTGACTCAGTGGGTCTGGGATTGGTACGGCAGGGGAAGGATCC
TCGACGCCGCCGACGAGCGGCTGCAGGGAGAATTCAACGGGAAGGAGATGGAGTGCGTGATGGTCGTCGG
GCTCTGGTGCGCCCACCCTGATCGGAGCCTGAGGCCGACGATCAGGCAGGCCGTCAACGCGCTGCGGTTC
GAGGCGCCGCTGCCCAGCCTCCCGTCAAGGATGCCGGTGGCGACCTTCATGCCGCAGGTCGGCACTTTCA
CTACATCTTCGGCTGCCACAGGCGGCACCAGCAGCACTGTCACATCTTCAGTTGCAACAGGCGTCGGCAG
CAGCACTGGCACTTCTTCAGTTGCAACGGGCGTCAGCAGCAGTAGCATCCTAACAGCAAGCTCGACTGAG
ACATCCTCCCTGCTGAAATGA
>TaCRK_77_D.1_TraesCS5D03G0650600.1
ATGAATGAGGCCGTCTGCGGCAAAATAAACAAAGACCACTTTACTACTACTCGGTACTCATACACAAAGA
GGTGGACTTCGCTTTGGTCTCCATCCATCTTTCTCAGTAGCAGAGCAATGGCCACCCACGCTCTCGTCGC
CGTCGCCGTCGCCGTGCTCCTCGCAGTCTGTGCTGCTCCGGGAGCGCTTGCGCAGACTGTGCAGGTATGG
TCCTCGTGCTCGCCGGGGAACTACACCGCGGGGAGCGCCTACGGGGCCAGCGTCCGCGGCGTGCTCAGGG
ACGTGGTGGTCGCCGCCGGCCGCTCCCGCTACGGCTACGCCACCGTGGTCCGCAGCCGGCGGGAGGAGGA
GGAAGGACCGGACGGGCTGGCCTTGTGCTACGCGGACGGGGGGCCGCCGGAGGTGTGCAGGCTGTGCCTG
CGCATGGCAGCCGGGAACGTGACGCTGGCGTGCCCGCACGCTGCGTCCGCGGCCATATTGTACAACAACT
GCCTGCTCCAGTACACGGACTCGGCGGCGGGCGAGAGGGAGCTCTCGCGGCCAGAGGCGGACACGGTGCA
GAGGTTCTCCTTCTACAACAACAACATGAACAGCGCCGACGAGGCCGACAGGTACGGCGCCGCGCTCAAT
CGGCTCATGGACCGCCTCGCTCCCGCCGCCGCCGAGGCCGGAGCGAACGGCCAGCCGCGTCCCCTCGCCG
CATTCGGGCAGACCAACATCACGGCCAACGAGAGCCTGTACGGGTTCGCGCAGTGCGTGGCAGTCCTCTC
CCCTGACGACTGCCGCCTCTGCCTCCAGAGAATCGCCGCGTCGTTGCCCGTGACGAAAGGAGGACGGGCC
TACTCGCTGACATGCTACACGAGGTTCGAGGTGGTGCCCTTCTACATGCCGCCCAACACAACGAGGATCG
TCGTGGCGCCGGCGCCGGCGGCGTCGTCCTCCTCGACGTCGTCGTCGCAACCTGCAGCGGATTCCTCCTC
GTCCTCAAGAGCTTCTAAGCATAGCAAGTTGCGCACAATTGTGGCAGTTTCAACCGTTGGAATCATTGTT
TTGGTCACAACGTGCTTCATTATTGCTTTGAAGATTCACAGAAGTGGGAGATTTCCATTGCAATCATTGG
TAAGAAAAGACTACAACAGCCGTAGGGACAAAATCAAGGAGATGTTGGGCAATTACGGCTCACTGGCTCC
CAAGAGGTACACCTTCTCACACCTCAAGAAAATAACCAAATCTTTTAGTGAGAAGCTTGGGGAGGGTAGC
TATGGCATGGTATACAAGGGCGCCCTACTGAATGGCCACCATGTCGCTGTCAAGTTCCTTCGTGACACGA
CCGGAAATGGAGAGGAATTTGTAAACGAGGTCATTAGCATTAGAAGGACATCTCATGTCAATATTGTCAC
TCTGCTTGGTTTCTGTTTGGAGGGTTCAAAGAGAGTTCTCGTCTATGATTATATGCCAAACGGCTCACTA
GAGAGGTTCATCTACGCCGAGAATTCCAAAGAAACTCTTGAATGGGACAAACTATACGAGATTGCAATGG
GCATAGCGAGAGGATTGGAATATCTTCACCGAGGATGCAACACACGAATCATACACTTTGACATAAAGCC
CCAAAACATCCTCCTAGACCAGGACTTCGTTCCAAAGATCGCTGATTTTGGCCTGGCGAAATTGTGCAAC
CCCAAGGAGAGCTACCTATTGTCGATGGACGGCATGCGGGGCACAGTTGGTTTCATTGCACCTGAGGTCT
TCTCGAGGTGGTTTGGAATTGTGTCCACAAAGTCGGACGTGTACAGCTTTGGTATGGTGCTCCTAGAGAT
GGTCGGAGGAAGGAAGAACTTTCGAGAAAGTGTGGAGAGAGAAAGTGAGGTGTACTTCCCGGATTGGGTT
CACAGTCACCTAACCCAATTTGAGAGCTTGCAATCATTTGACTTGTGGCCAGATGAACATGAAGAGATTG
CAAAGAAGATGGCCACCATCGGGCTCTGGTGCATACAAATATCGCCAGCATCTCGCCCGACCATAAGCAA
GGTTTTAGAAATGTTTGAACGAAATATTGACCAACTTGAGATACCGCCAAAGCAGTTCATGTACTCACCT
ATACAGGATGACTCAAATGATGAACAGAACGAGAGCCCAGTTTGA
>TaCRK_67_D.1_TraesCS5D03G0651000.1
ATGGCCACCCACGCTCTCCTCTCCATCGCCGTGCTCCTCGTCGTCTGTGCAGCCCCGGGAGCGCTCGCGC
AGACGGTGCAGGTCTGGGACCAGTGCTCGCCGGCGAACTACACCGCGGTGAGCACCTACGGGGCCAGCCT
CCGCGGCGTGCTCAGGGACGTGGTCGCCGCCGCCGGCCGCTCCCGCGACGGCTACGCTACCGTGTTCCGC
AGTCAGCAGGCGAAGGATGGCGCGCCGTACGGGCTGGCCTTGTGCTACGCGGACGCCGGCCCGCCGGAGG
TGTGCCGGCTGTGCCTGCGCATGGCGGCCGGGAACGTGACGCTGTTATGCCCGCGCGCTGCGTCCGCCAC
CATACTGTACAACAATTGCTTGCTCCGGTACGCGGACCCGGCGGCGGACGGGAGGGAGCTCGCGCGGCCG
GAGGCGGACACGGTGCAGAGGTTCTCCTTCTACAACGGCAACATGACCAGCGCCGGCGAGGCCGACAGGT
ACGGCGCCGCGCTCAATCGGCTCATGGACCGCCTCGCTCCCGCCGCCGCCGAGGCCGGAGCGAACGGCCA
GCCGCGTCCGCTTGCCGCGTTCGGGCAGACCAACATCACCGCCGACGAGAGCCTTTACGGGTTCGCGCAG
TGCGTGGCGGGCCTGTCCCCCGCCGACTGCCGCCTCTGCCTCCAGAGAATCGCCGCGTCGTTGCCCATGA
CGAAAGGAGGGCGGGCCTACTCGCTGACATGCTACACGAGGTTCGAGGTGGTGCCCTTCTACATGCCGCC
CAACACAACCAGGATCGTCGTGGCTCCGGCGCCGGCGCCGGCGCCGTCGTCCCCCTCAAGAGCTTCGAAT
CGTCGCAAGTTGGGCATAATTGTGGGAGTTTCGGCCGTTGCAATAATTGTTTTGGTCGCGACGTGCTCCA
TTATTGCTCTGAAGATTCACAGAAGTGGAAGATCTCCATTTCCGTCATTGACAGGAAAGGACTACAACGA
CCGTAGGGACAACATCAAAAAAATATTGGGCAACTACGGCTCACTAGCTCCCAGGAGGTACCAATTCTCA
CACCTCAAGAAAGTAACCAAATCATTTGGTGAAAAGCTAGGGCAGGGTAGCTATGGCATGGTATACAAGG
GCACCCTAGCAAATGGCCGCCATGTCGCTGTCAAGTTCCTTCATGACACGACCGGAAATGGAGAAGAATT
TGTAAATGAGGTCATCAGCATTAGAAGGACATCCCACGTCAATGTTGTCACTCTGCTTGGTTTCTGTTTG
GAGGGTTCAAAGAGAGCTCTCATCTATGATTATATGCCTAATGGGTCATTGGACAAATTCATCTACACCG
AGAATTCGAAACAAGCTCTTGGATGGGAGATACTATATGAGATCGCAACGGGCATCGCGAGAGGATTGGA
GTATCTTCACCGAGGGTGTAACACACGAATCATACACTTTGACATCAAGCCCCAAAACATCCTCCTGGAC
CAGGACTTCGTCCCGAAGATTGCCGATTTTGGTCTGGCGAAGTTGTGCAACCCCAAGGAGAGCTACCTAT
TGTCGATGGATGGCATGAGGGGTACGGTCGGGTTCATAGCGCCTGAGGTCTTCTCGAGGCGGTACGGGGT
CGTGTCGACAAAGTCGGATGTGTACAGCTTCGGTATGGTGCTCTTGGAGATGGTCGGTGGAAGGAAGAAC
TTGCGAGCAAGTGTTGAGAGGGAAAGTGAGGTGTACTTCCCGGATTGGGCTCACAGTCACCTCGCACAAT
TTGGGAGCTTGCAACCATTTGACTTGGGATTTGATGGACCTGAAGAGATCGCAAAGAAGATGGCCACTAT
CGGGCTGTGGTGCATACAAATATCGCCGGCGTCTCGCCCGACGATGAGCAAGGTTCTGGAAATGTTTGAG
AAGAGCGCCGATGAACTCGAGATACCGCCAAAGCAGTTCATCTACTCACCTATACAGGATGACTCAGATG
AACTACAGAAGGAGAGCAGGGTTTCTATGGACACTAGCAGAACTAGCTAG
>TaCRK_71_D.1_TraesCS5D03G1056200.1
ATGCGGAACATAGCCATTGCCGGTGTACCCACCATCACCATGGCGCCGCACATCGCGCTCCTCCTCCTCG
CGGCGAGCTTCGCAGCTTCACAAGCGGCGGTAGACTGCGGCCCCTCGGCCGCCTCTCCCTCCCCAGCACC
AGCACCATCGCCGACGTCGTCCACCACCGCAAACAGCAGCGCGTTCCGCGCTAATGTCTTGGCACTCCTG
GACGCGCTCCCCCATGCCGCGGCGCCCACGGGCTTCGCCTCCCTCTCCCGGGGCGCCGGCCGCGACCGCG
CCTTCGTCCGCGGCCTCTGCCGCGGCGACCTCAACCAGTCCGTGTGCCTGGCGGACCTGCAGGAGGCCGC
CCGGGACCTGAGCGGCAGGTGCGCCTCCAGCCGGAGCGTGGGGGCGTGGTACAGACAAGTCTACATCAGC
TACGCCGACACCAACGACTCGGCCATCTTCGAGGGGCCGCAGAGGCGCATCGGCCAGGTAATCTACGACG
CCGGCAAGGTGGCCGACCCGGAAAGCTACGACCGGGCGTACTACGCGCTGATGAGTCGCCTGGTGGCGCG
CGCGGCCGCCGGCGGTAACCGCTCGGCGCGGACGAGCATGTTCGCCACGGGAGAGGCGGTGTACGCCCGC
GACGACCCCATCGGGACGATGTACGGGCTGGTGCAGTGCATGAGGGACCGCAGCGACGCCGAGTGCCAAC
AGTGCCTGCAGACGCTGGTGCCGCAGCTTCCGACGTGCTGCGGGGGGCATCAGGGAGGGGTGGCGCTCGG
CTTCAACTGCCACCTCCGGGTCCAGGTGTACACCTACTACGACCTGGCGCTCGACGCGCCGCCTCCGGCT
CCGGCTCCCCCGCCACCGTCGCCGCCGTCCGCCGGAGAAAACCCCGGAAAGGGGAGGCAGTCAAAACGTG
CCGTCCTTGCAGGCGCGATTTCAACCGGAACGCTATTTCTCGTGCTACTCGTCGTGCTCGTTTGTGTTTA
CATGAAGAGGACAAGGACTGGGGCGAACGAGAGAGCACGAGATGGTGCTAGAGAAGACAGCAGCAACACG
TACGTTAGTCCGGAGCAGTTTACCCTGCCGTTGCTGAGGGCGGCGACGGGCAACTTCGCCCCAGAGAACA
AGCTGGGCGAGGGAGGTTTCGGCCAGGTTTTCAAGGGCAAGATGCCGAATGGGCAGGCGATAGCAGTGAA
GAGGCTGTCCCAGAGCTCCTCGCAGGGGTTCCATGAGCTGAAAAACGAGCTGGTGCTGGCGGCGAAGCTC
CGGCACAGGAACCTGGTGCAGATCCTCGGGGTCTGCTTGGAGGAGAAAGAGAAGCTCATCGTGTACGAGT
ACCTGCCAAACAGGAGCCTCGACACCCTCCTCTTCGATAGTGAGCGGCGGCGGCGTGGCCTGGACTGGAG
GAAGAGGCACACCATCATCTGCGGGATCGCCCGTGGCCTCCTGTACCTCCACGAGGAGTCGCAGTTGAGG
GTCATCCACCGGGACCTCAAGCCCAGCAATGTGTTGCTGGACGAGCACATGAACCCCAAGATCTCTGACT
TCGGCCTGGCTCGAGCCTTCCGCCCAGACCAATCCAGGGATGTAACCAAGCGAGCAGCCGGCACCCTCGG
ATACATGTCGCCGGAGTACGCCTACTGCGGCCACGTCTCCGTCAAGTCCGACATGTACAGCTTCGGAGTC
ATCGTGCTGGAGGTCGTCACCGGTCGAAGGAACAGCAGCCCCGGCCAAGACAACGCCAACAGCTTGTTGA
GCGAGGTGTGGGAGAAGTGGAGGGCCGGGACGGCGGCGGAGATGGCGGACGCGTCGCTGGGCGACCAGTA
CCCTCGGGCCCAGATGCTCAGCTGCATGCACATCGGTCTCCTCTGCGTCCAGAAGAAACCGGAGCTCAGG
CCCGACGCGTCGGAGGTCGTGCTCATGCTCAGCAGCCAGTCCAGGTCGCGGCGGACGCCCTCCAGGCCGG
CCTTCTACGCCGGCTCCACTGGCGGCGCGGTCACCGCCTCACGTGCTCGTCGTAGCGAAAATGTTTCAAA
GAATGGGGTGACCATGTCGGAGCTTGAACCGAGGTAG
>TaCRK_73_D.1_TraesCS5D03G1218600.1
ATGGTGGGCGTGCTGCTGCTCCTCCTCCTCATGCCGGCGTCGGCAACGGCGATCGGGATCACCTGCGGCA
GCGGCCGCAACTACACGGCCAACACCACCTTCCAGTCCAGCCTCGCCGTGCTCGCCGCCACCCTCCCTGG
CAACGCCTCCTCCTCCCCGCAGCTCTTCGCCACCGCCACGGCCGGCGTGGTGCGCGCGCTCGCGCTCTGC
CGCCGGGACACCGTCAACACCACCGCGTGCACAGACTGCCTCGCCTCCTCCTTCAAGTACGCGCAGAAGA
TGTGCCCGAACCGCAAGACCGGCGCCACCGTCTACTACGACTACGACGAGGTGAACCCCCTGCAGCCAGG
GTGCATCCTCGGCTTCTCCGGTGACGCCGGCTTCCTCGGCCAGGCATCAAGTGTCACCGGGAACGGCACC
TTCTTCCAGTACTGGAACCCGGTGAACCTCCCCGGCAACGCCCGTGTCATCGCGACTGCCGTCCACGAGC
TCCTCAATGAGACGGCACGCGACGCGGCCGCCGCGCCGAGGAGGTTCGCCACGGCGTTCATGGACTCCAT
TGGGGGCGCCGCCCCGACGCTCTACTCCCTGGCGCAATGCACGCCGGACCTGTCCGCCCGCGACTGCCTG
GCGTGTCTCCGGCGGCTCGTCGGCACGGTCAACGCCACCAACTCCGTGCGCATGGGAGGACGGATCTTCG
TGCTCCGCTGCAACATCAGGTTCGAGGCATTTATGTTCTACGACGACAAAAACACGCGGCGGATTCCATT
TTCATCCCCATCATCCATGGCTCCGGCACCGGCGCCGGCCCCCACAGGACATGGAATCAGACCTTGGGTA
ATAGCCTTATCCGTAGCTGCTCCTGTAGCACTGGTGGTTGCTCTCTGCTGCTTCATCGTTTACTGTTGTC
GGCTTAGAAAAAGGCACACAAAAAAAGGTAAAGTGGCCTTACAGGAAAAAAGTACTCGCCAGTTTCATGA
AGATGAACTAGTTTGGGAAATGGAAGCTGAGTTGTCTGAATTTTCTGTATATGAGTTTCGTCAGATATTA
GAGGCTACAAGTAACTTTTCTGAGGAAAACAAACTTGGCGAAGGTGGATTTGGCCCGGTTTATAAGGGCC
ATTTTCCTGAGGGAATAGAGATAGCAGTTAAGAGACTTGATTCCGATTCAGATCAAGGTTTCATAGAGTT
CAAAAATGAAGTTGAGCTCATAGCCAAACTTCAACACAGAAATTTGGTTAGGCTCATGGGATGTTGCTCT
CAAGGAGAGGAGAAAGTACTGGTCTACGAATATTTGCCAAACAAAAGCTTGGACTTCTTCATCTTTGATG
AAGATAGAAAAGTTCTACTGGATTGGGAGAAACGTCTCGCAATAATTGTAGGAATAGCAGAAGGACTTCT
TTACCTACATAAGCACTCTAGATTGCGTGTTATACATCGGGATCTTAAACCAAGCAACATTCTTTTGGAT
AGCACAATGAATGCTAAAATTTCAGATTTTGGACTAGCAAAAATATTTAGCTCAAACAACAATGAAGGAA
ATAAAACGAGAAAGGTGGTTGGTACATATGGCTACATGGCACCCGAGTATGCTTCCCATGGCCTCTTCTC
TGTCAAATCGGATGTATTCAGCTTTGGTGTTTTAGTTCTCGAGATCATTAGCGGGAAAAAGAATTCCCAT
GAGTGTGGAGCTTTCATCAACCTCATTGGATATGCTTGGCAATTATTTGAAGAGGAAAGATGGATCGAAC
TCGTTGACGCGGCATTGATTCCCAGCGGTGGTTCGTCAGAAATGATGAGGTCCATTAACATTGCGTTGTT
GTGTGTACAAGAAGATGCAATTGATCGACCGACCATGTTGGATGTTGTTGCAATGCTAAGCAGCAAGACT
ATGACCTTAAATAAGCCTAAGCACCCAGCATATTACAGCATAAGTAGTGTAGGCAACAAAGAAGCATCCG
CTGGTACTAAGTCTTGTAGTTTTAATGATGTGACTATATCTACGATAACTCCTAGATAG
>TaCRK_78_A.1_TraesCS6A03G0775900.1
ATGGCGACCGTCGTCGGCATCGTCATCCTGCTTTTCCAATTCAAACCGTTCCTGGCGGCCGCCGATGTAT
TCTGCGACAATCTTAAGGTCGTCGCCGCGAGCCTCCCCAAGAACATCTCTTCTTCCCCGGTACACTTCGC
TACCGCCACCTTCGGCCAATCCCCCGACGTGGTCTACGCGCTTGCGCTCTGCCGCGGTGACCTCCTCAAC
GACACCGCCTGCGGCGAGTGCGTCACTAACACGTTCAAACTAACGCCACCGCCGCCGCAGCAGTGTTACC
GCACCGCCCTCTACTCCGTGGCCGCCTACTTCGCCGTCAACCCCTGTGTCCTTGCCTACTCTGCCGACAA
CATCCTCGCGCCCGGCAACGGCGACGACATGTTCTTGGAGTTTTGGACCGCCAAAAACGTCACCGGCGAC
GTCCGCCTCATCACCGGCCTTATCCATGAGCTGCTCGTGGCGACCGTGGAAAAGGCGGCCAGCACGGAGC
CGACGCGGTTCGCCACGGGAGTCGTGGACAGTCGCACCACCTTCCCATTGGTGTATTCCCTGGCGCAGTG
CACGCCGGACCTGTCCGCCGGCGACTGCTTGGCGTGCCTGCGTCGTCTCCTCGGGAGGATCAACTCCACC
ACGTCCCAGTTTATCGGAGGGCAGATGTACGACATACGGTGTAACTTCAGGTACGAGTCGTTTTCGTTCT
ACGGTGGGGAACCAATGTTGCGTCTTGGGCCGTCATTGGCGCCCGCGGGAGCTCCGACTCCGACCAACAA
GAGACGTATCAGCAAGCCGTGGGTAATTCCCATAGTTGTGGTGCCTCTAGCAGCAGCAACGTTTCTCTGC
TTCACGTTTTATTCTCGTTGGGTCAAAGCACATCATGTTGGCTCCACTTTAAGATATTCAGGGTCAAGGC
GTGCTCAGGATATGGAGGGAGAGAAACAACTAGTTTGGCATGGGAAGAATTCAGAGTTCTCCGTGTACGA
TTACGAACGGGTACAGGACGCCACAAATAATTTTTCAGACGGAAACAAACTTGGACAAGGTGGCTTTGGC
ACTGTCTACAAGGGCCAGTTTCGTGAGGGATTGGAGATAGCAGTAAAGAGACTGGCTTCACATTCAGGAC
AAGGTTTCATAGAGTTCAAAAATGAAGTCCAACTCATAGCCAAACTGCAGCACACGAATTTGGTTAGGCT
CTTGGGATGTTGCTCTCAAGAAGATGAGAAAATATTGATATATGAGTACTTGCCAAACAAAAGCTTGGAT
TTCTTCATCTTTGATGAAAATAAAAGAGCTTTGTTGGATTGGTCCCAACTTGTAGCAATAATCGAAGGAG
TGGCACATGGACTTCTTTACTTACATAAGCACTCCCGGTTGCGTGTCATACATAGAGATCTTAAGCCAAG
CAACATTCTCTTGGACAGTGAGATGAATCCAAAAATTTCAGATTTCGGGCTAGCAAAAATATTCGACTCA
AATAAGCCAGAAGGGAACAATACAAGGAGAGTGGTTGGCACATATGGCTATATGGCTCCTGAGTATGCTG
CAGAAGGTATCTTATCTATTAAATCCGATGTCTTCAGCTTTGGTGTTGTTGTTCTTGAGATCCTTAGCGG
AAAGCGGAATTCTGGTAGCAAACAGTGTGGAGATTTCATCAATCTTCTTGGATATGCATGGCAATTATGG
GAAGAGGAAAGATGGATTGATCTCATCCATGTGTCATTGGTTCCTGAGAGTCACTCAACAAAGCTGATGA
GGTGCATTAATATAGCATTGCTTTGTGTACAAGAGAATGCAGCTGATCGACCAACCATGCCAGATATTGT
TGGAATGCTAAGAAGTGAGACAATGATCATAACTCAGCCTAAGCAACCAGCATATTTCAATGTAAGGGTT
GGAAATGAAGAGGCCCTGACTCCACTTGAGTCATGCAGTATTAATGATATGATTGTATCAGTCACAAGTC
CTAGATAG
>TaCRK_79_A.1_TraesCS6A03G0776900.1
ATGGCGTCCCTCCTGCTCACCATCCTTGGCTTCCTCCTCACGCCGCTGTCGGCAACGGCAACGGTGATCT
GCAGCAACGGCGGCAATTACACGGCCAACAGCGCCTATCAGTCCAACCTCGCCGTCCTCGCCGCCACCCT
CCCCATAAACGCCTCCACCCTCAACCAGACACGCATCTACTTCTACGCTACCGCCACCGCCGGCGGAGCC
CCTGACGTGGTGTACGCGCTCGCGCTCTGCCGCGGCGACATGGTGAACGCCACCGCGTGCCGAGACTGCG
TCGCGGCCTCGTTCCAAGACGCTCAGCAGAGGTGCCCCTACGACCGGGGCGCGACCGTCTATATGGACGA
TGACGCTGAGCATGAGTGCCATCTCAGCTACTCCAGCGACAACCTGCTCAGCCCAGCCAACATCACCGAG
AACGGTACGCTCTTTCAGGAATGGAACCAGCAGATCATCCCCGGCGACGCCGCCATCGTCGCCGCTGGCG
TCCGTGACCTCCTGAATGGGACGGCCCTTGATGCGGCCATCAGGCCGATGCATTTCGCCACTGCGTTCAT
GGACTCCATTAGCACAAGCGGCGCCACCACGACGCTCTACTCGCTGGCGCAGTGCACGCCGGACCTGTTC
AGCGACAACTGCCAGGCGTGTCTCCAGCGGCTTGTCGGCATGGTCAACGCCACCATGTCCGTGCGCCTGG
GAGGACGGATCGTCGTGCTGCGCTGCAACATCAGGTTCGAGGCAAATTTGTTCTACAAAGGCCAACCAAT
GCGGCGGATCACTCCATCATCCATCGCTCCGGTCCCTGCTCCAGCAGACAAGAATCATGGAACCAAACCC
TGGGTAGTTGCCATATCTGTAGTTGCTCCTGTAGTACTAGTGGCTTTCTGCTTCATCGTTTACTGTCATC
GGCTCAGAAGAAGAGGCAGAAAAGGTAAAGGGGGATTACGACGCAAGCGAGGAGGAGATGAACTATGGGA
AATTGAAACAGAGCTCTCTGAGTTTTCTGTTTTCGACTTCCAACAGATATTGCAGGCTACAAACAACTTT
TCCGAAGAAAACAAACTTGGAGAAGGTGGATTTGGCCCTGTATATAAGGGCTACTTTCCCGAGGGAATGG
AGAAAGCAGTCAAGAGACTAGCTTCGCAATCAGGACAAGGTTTCACAGAATTCAAAAACGAAGTTGAGCT
CATAGCCAAACTTCAACACAGGAATTTGGTTAGGCTCTTGGGGTGTTGCTCTCAGGGGGAGGAGAAAATA
CTGGTCTATGAGTACTTGCCAAACAAAAGCTTGGACCTCTTCATCTTCGGTGAAGATGGAAAATCTTTAA
TGGATTGGAATAGACGTCTCACAATAGTTGAAGGAATAGCCGAAGGACTTCTTTACCTACATAAGCACTC
ACGGTTGCGTGTCATACATCGAGATCTTAAACCGAGCAACATTCTCTTGGACAACGAAATGAATCCTAAA
ATTTCAGATTTTGGACTAGCCAAAATATTCAGCCCAAACAACACAGAAGGAGACACTACAAGGGTGGTCG
GTACATATGGCTACATGGCTCCCGAGTATTCTTCCCTGGGCATCTTCTCCATCAAGTCGGACGTGTTCAG
CTTCGGCGTTTTGGTTCTCGAGATCCTCAGCGGGCAAAGGAATTCTGGTAGTCGTCGGTATGGAGATTTT
ATCAATCTCACTGGATATGCTTGGCAGTTGTGGGACGAGGGTAGATGGTTCGAAGTCGTTGAAGAATCAT
TGCTCCCCACGTGTCAGTCGGAAGAAATAGTGAGGTGCATTAACATTGCACTGCTGTGTGTACAAGAGAA
AGCAGCCAATCGACCGACCATGTTGGATGTTATTGCAATGCTAAGCAACAAGGATATGATCCTGGGTGAG
CCTAAGCATCCAGCGTATTTTAATTTAAGGGTAGGCAATGAAGAGGCGTCGTCCACTAGTACTCAATGGT
GCAGTGTCAATGATGTGACCATATCTGTCATAACTCCAAGATAG
>TaCRK_80_B.1_TraesCS6B03G1173200.1
ATGCCCACGTACCTCCTCCTCCTCTTCTTCCTCGCCTTGTGGCCACCGGAGGCGAGCGTTCACGCCGCCT
CCGCCACAGTGAGCCCGTTGTATACACTCTGCAACCAGACCACCGGCACGTACGCGACAAACAGCACTTA
CGGCTCCAACCTTCGAGCTCTCGGAGCGACCCTCACCGCGGGCGCCGGCACGTCGGGCTTCGCCAAGGGC
AGCTCCGGCGAGGCGCCCGACAAGGTGTATGGCGAAGTGCTCTGCCGCGGCGACTACACCGGCGCCAACT
GCACCGACGGCCTCAGGGCCGCCTTCCAGGACGTGGCCGACCGCGTCTCCTGCCGGCGCGCCGTCGTCTA
CTACGACCAGTACATGCTCCGCTTCACCGACGACGAGCGGTCCCTCTCGAGCCTCAGCAACGAGCCCGAA
TGGTCCGCGAGCAATATGAACTCGGTCAGGGGCGCAGAGGCCGCACCGCGGCTGATGGAGACGGTGGTGA
AGCTGATGAACGACCTGGCCGACCTTGGCACCTCCGGCGGCCCCAGGCTGACTAGCCGGTCCCGGTATGC
GACCGGCGAGGCGGGGTTCGGCGAGCAGGGCGTGAGCACCGTGTACGGGCTCGTGCAGTGCAGGCTGGAC
CTTGCCGGGCCACAGTGCAGGAGCTGCCTTGAAGGCATCATCAAGCAGATGCCAAAGCTGTTCGGCGATG
CATCTTCAAGCCGTGTCGGTGGGAGGATTATTGGAATTCGGTGTAATTTGCGGTACGAGAAGGAGCTCTT
CTTTGAGGAGACAAACGACACTCTCAAGATCGACATGCCCAAAAATGGAGTGAGCCCGGTGCTTAAGATT
GTCATATTTGGAGTTCCTCTTCTAGTTTTGCTCATCCTCGGCTTGCTCCTAAGGCCATACATCGTCAAGA
AAGTCAGAGAATTGTTATTGGAGAGGGATCTAGTCATCCTGGAAGAGGAAATTGTTAGTGAAAGCGACTC
GAGGTTTTCACTATTTAGATATTCAAAGATAAGAAGTGCTACTGATAACTTCTCGAAGGAAAATAAACTT
GGAGAAGGTGGATTTGGTCATGTTTACAAGGGTCGGTTGCCTGACGATCAAGACATAGCGGTTAAACGAC
TTTCTCCAAATTCAGTTCAAGGATTCCGTGAGTTCATGAATGAAATCAAACTCATAGCCAGCCTCCAGCA
CAAGAATCTCGTCAAACTTCTTGGATGCTGCATCAAAGGCAAAGAGAGGATACTTGTATATGAATTTTTG
CCAAATGGTAGCTTGGAAGAGTTCATTTTTGGGTCAGGAGCAAAGCGGAGCTGGCCTGTACGTCGCCACA
TAATTGAAGGAATAGCAGAAGGCCTTCTCTACATGCATGACTACGCACATGAGTGCATAGTCCACAGAGA
CTTGAAACCAAGTAACATCCTATTAGATCATGAAATGAATCCAAAAATTTCCGACTTTGGGATCGCAAGG
ATATGCCTCTCCAACATGACAGAATCAAATACAACGACAGCTATGGGAACATTTGGATACATCGCGCCGG
AATACTGCTCCCAGAGTGTCTACTCAACAAGGTCAGATGTTTTCAGCTTCGGCATCCTAGTTCTCGAGAT
CATAAGTGGGAAGAGGGCCGTCGGTTCCTACCAATTATCCGGAAGATCATACGAGCTCAGGAAATATGCA
TGGCAATTGTGGAGAGAGCAGAGGTGCGACGAGCTGGTGGATGATTCGCTGGGCGAGGAGTACCCAGAGA
TGGACACTATGAGGTGCATCCAGGTCGCCCTCTTATGCGTCCAGGATGTCGCGGAGGACAGGCCTACCAT
GCGCGATGTCACGACGATGCTGAGCAACGGAAACAAGAGGCTGCTCCTGCCTGCGCAGCCCGGTTTTTGC
AGCATACACATCAACACTACCGATAATGAAATAGGGCTGTGA
>TaCRK_81_B.1_TraesCS6B03G1173900.1
ATGCCCACGTACCTCCTCCTCCTCTTCTTCCTCGCTTTGTGGTTGTGGCCACCGGCGGCGAGCGTTGACG
CCGCCTCCGCCACGGTGAGCCCGCTGCAGACAATCACCAAATTTACCGCTGACACCTACACGGCAAACAG
CAGTTATGGGTCCAACCTTCGAGCTCTCGGAGCCACCCTCGCCGCGGCCGCCGGCGCGTCGGGCTTTGCA
CAGGGAAGCTACGGCGAGGCGCCTGACAAGGTCTACGGCTTCGTGCTCTGCCGGGGTGACTACACCGGCG
CCAACTGCGCCGACGGCCTCAGAGCCGCCTTCCAGGGCGTGCCCGAGCGCGTCTTCTTCCGGAAGGCCGC
CGTCGTCTACTATGACCAGTACATGCTCCGGTTCACCGACGACGAGCGGTCCTTCTCGAACACCAGCAAC
GAGCCGGAATGGTCCGCGAACAATATGAACTCTGTCAGCGGCTCCGAGGCAGCGGCGCGGCTGATGGAGA
CGGTGGTGAAGCTGATGAACGACCTGGCTGACCTGGCCACCTCGGGCAGCCCCAGGAGGACTAGCCCGTA
CGCGACCGGCGAGGCGGGGTTCGGCGAGCAGGGCGTGAGCACCGTGTACGGCCTGGTGCAGTGCAGGCCG
GACCTCACCGGGTCACAGTGCAGGAGCTGCCTTGATGGCATTATCAAGCTGTTGCCGACGCTGTTTATGA
GCAATAATAAGAGCAACCAAGAGGCCTCTTTAAGCCGCGTCGGGGGCAGGATTTTGGGGGTTCGGTGTAA
TCTGCGATACGAGAAGGACTTATTCTTCGAGGAGACAAGTGACACTATCAAGATCGACATGCCTAAAAAT
GGGAAGAGCGCTGTGTTTATGATCGTCATAGTTGGAGTTCCTCTCCTAGTTTTGCTCATCCTCGGCTTAC
TGCTAAGGCCATACATCGTGAAGAAAGTCAGAGAATCGTTATTGCAGACGGAATTAGACACCCTGAAAAA
GGAAATAGTAAATGAAAGCGACTCAAGGTTTTCGTTGTTCAGATTCTTGAAAATAAGGAGTGCTACTAAT
AACTTCTCGGATAAAAATAAACTTGGAGAAGGTGGATTTGGCATTGTTTACAAGGGCCATTTGTGTCACG
ATCAAGACATAGCAGTCAAACGGCTTTCTCCAAATTCAGTGCAGGGGTTCCGCGAGTTCATGAATGAAAT
CAAACTTATAGCTAGCCTACAACATAAGAATCTTGTCAGGCTTCTTGGATGTTGTATCAAAAGCAAAGAG
AGGATACTTGTGTATGAATATATGCCAAACGGTAGCTTGGAAGAGTTCATTTTTGGGGTAAGAGCAAAGA
AGAGTTGGCCCGTACGTCGTGGCATAATCGAAGGGATATCAGAAGGCCTTCTCTATCTGCATGACTATGC
GCATGAATGCATAGTCCACAGAGACATGAAACCAAGCAACATCCTATTAGATCATGAAATGAACCCAAAA
ATTTCTGACTTTGGGATTGCAAGGATATGCCTCTCCAGCGTGACAGAATCAAATACGACAACGGCTATGG
GAACATTTGGATACATCGCACCGGAGTACTACTCCCAGAATGTCTACTCAACAAGGTCTGATGTTTTCAG
CTTCGGCATCCTAGTTCTCGAGATCATAAGTGGGAAGAGCGCCGTCGGTTCGTACGAATTATCCGGAAGA
TCATATGAGCTCAGGAAATATGCCTGGCAGCTGTGGAGAGAGCAGAGGTGCGACGAGCTGGTGGATGATT
CGCTTGGCGAGGAGTACCCGGAGATGGACGTTATGAGGTGCATCCAGATCGCGCTTCTATGCGTCCAGGA
TAGCGCGGAGGACAGGCCTACCATGCGCGACGTGACGATCATGTTGAGCAATGGAAACAAGAGGCTGCTC
CTACCTGTGCAGCCCGGTTCTTGCAGCGTACACATCGACGTCGGTACTGAAATAGAGTTGTGA
>TaCRK_82_B.1_TraesCS6B03G1174100.1
ATGAACTCCATTTTGGGTATAGAGGCGGCGCTGCGGTTGATGGAGAGGGTGGTGACGCTGATGAACAGTA
TGGCCGACTTGGCCACTTCCAGCTCCAGCTCCAGGTCGTACGCGACCGGCGAGGTGGTGTTCGGTGACCA
GGGTATTGGCACTGTGTACGGGATGCTGCAGTGCACGCTGGACCTCACCGGGCCACAGTGCAAGAGCTGC
CTTGGCGACATCACCAGGAAGATAGTGAAGCTGTTCAGCAATATCAGCGACCAAGCCCAGATCGGTGGGA
GGATTATTGGAGTTCGCTGTAATCTGCGATTCGAGAAGAAACTATTCTTCGAGGAGACAAATGATACTAT
CAAGATCGACATGCCGAATAATGGACTGAGCACGGTGCTTAAGATTATCATATTTGGGGTTCCTCTTCTA
GTTTTGCTCGTCATTGGCTTGCTCCTAAGGCCATACATCGCGAAGAAAGTTAGAGAATCGTTATTGCAGA
GGGATCTAGTCATCCTGAAAAAGGAAGTTGTAAGTAAAAGCGACTCAAGGTTTTTGTTGTTCAGCTATCT
GAAGATAAGAAGTGCTACCGATAATTTCTCGCAAGAAAATAAAATTGGAGAAGGTGATTTTGGTCATGTT
TACAAGGGACGGTTGCCTCACGATCAGGACATAGCAGTCAAACGACTTTCTCTGAATTCTGTTCAAGGAT
TCCGTGAGTTCATGAACGAAATCAAACTCATAGCCAGCCTCCAGCACAAGAATCTTGTCAGGCTTCTTGG
ATGCTGCATCAAAAGCAAAGAGAGAATACTTGTATATGAATATATGCCAAATGGTAGCTTGGAAGAGTTC
ATTTTTGGGCCAGGAGCAAAGCGGAGTTGGCCCATGGAGTGTCGCCACATAATTGAAGGGATAGCAGAAG
GCCTTCTATATATACATGACTACGCGCACGAGTGCATAGTCCACAAAGACATGAAACCAAGTAACATATT
ACTAGATCATGAAATGAATCCAAAAATTTCCGACTTTGGGATTGCAAGGATATGCCTCTCTAATGTAACG
GAATCAAATACAACCACCGCCATCGGAACAATGGGATACATCGCGCCGGAATACTGCTTCCAGAATGTCT
ACTCAACTAGGTCGGATGTTTTTAGCTTTGGCATCATAGTTCTCGAGATCATAAGTGGGAAGAGGGCCGT
CGGCTCCTACCAATTATCCGGAAGATCATACTTGCTCAGAAAATACGCCTGGCAACTATGGAGAGAGCAG
AGGTGTGATGAGTTTGTCGATCATTCTCTGGGCGAGGAGTACCTAGAGGTGGACGTTATGAGGTACATCC
ATGTTGCGCTCCTATGTGTCCAGGATAGCGCGGAGGACAGGCCTAGCATGCGCGATGTCACTACGATGTT
GAGTAACGGAAACAGAAGGTTGCTCCTGCCTGCACAGCCTGGTTCTTACCATATGAATATTGTAACCGAT
GCTGAAAAGGATCTCTGA
>TaCRK_83_D.1_TraesCS6D03G0028100.1
ATGGCGAAGCCCCACCGCGGCTTCTTCCGGCGCCTCGCCAGCATCACCACCACCACCCTCCTCCTCCTCG
CTGTCCTTCATGTCCTACGCACCGCCGCCGAAGACGAACAGTCTCCATGGCCAATCTGCGGGCCCGAACC
CTCCAGTGGCAATTATCCGCAGAACAGCACCTACCACACCAACATCAATCTCCTCTCGGCCTCCCTCCCC
AGAAACGCCTCCTCGTCTGCTGCGCTCTACGCCACCGGAAACGTCGGCGATGTGCCCAACATCGTCTACG
GCCAGGCGCTCTGCCGCGGCGACGTCGCTAACGCCTCCGCCTGCGAGACATGCGTCGCCAACGCCTTTCC
CGGAGCGCAGCGGGTGTGCCCGCTCTACAAGGACGTGGTGATCTTCTACGACTTCTGCCAGCTCCGCTTC
TCTAACCGGAACTTCCTCGTCGACGACGACTACATCGTCACCACGTACATTCTCCAGCGGTCTCGGCTCG
TGGGCTCGCCGGCGTTCGACGGCGCCGTTGGGCTGCTTGTCAACGCCACAGCGGAACACGTGGTGGAGGA
CTCGTCCAGGCGGTTCAGCACGGGGGAAGAGGGATTCGACGACAGCAGAAACTCCAAGATTTATGCGCTG
TCGCAGTGCACGCCCGACATCACGGCGGACGTCTGCCGGAAGTGCCTTAACGTCATAATTGGGCAGCTTC
CGATTTGGTTCAGCCGAAGGACAGGCGGAGCAATTTTCGGCGTGTGGTGCAACTTCCGCTACGAGGTGTA
CCCTTTCTTCTCCGGCCGTCCGCTGGTGCAGCTTCCGCAGTTTGTAGGGAGGCCGCCTGCTTCCGCGCCA
CCGGTGATACGAGGAGGAGAGAAAAGGAGAAATAGTACAGGTAAAGTCCTGGCTATTCTGATGCCTACAA
TTGCTGTGATGTTGGTCGTCGCCGTGGTATACTTTTTCTGTTGGAGGAGGAGAAGACCAGAAGAAGATGC
GTTTCTACCTTCACAATCAGCTGCCTCAGATGATATTCAAGACATCGATTCGCTTCTTCTTGATCTAGAA
ACACTAAGAGTTGCCACAGATGACTTCGACAACAGCAAAATGCTTGGGAGAGGAGGGTTCGGTATAGTTT
ATAAGGGAGTCCTACCTGATGGTCAAGAAATAGCAGTCAAAAGGCTTTGTCAGACTTCCAGACAAGGAAT
AGGAGAGTTGAAGAGTGAACTGGTTCTAGTTGCCAAGCTTCACCACAGGAATCTTGTAAGACTTGTTGGT
GTTTGCTTGGAAGAACAAGAGAAAATACTTGTTTATGAATATATGCCCAAGAGAAGCCTTGATACCATTC
TTTTTGATTCTGAACAAAATAAAGAGCTGGATTGGAGACAGAGATTCAAGATTGTCAATGGAATCGCTCG
AGGCTTACAATACCTCCACCAAGATTCTCAATTGAAGATAGTTCACCGTGACCTCAAAGCAAGCAATATA
CTACTAGATTTCGATTACAATCCCAAAATTTCGGATTTCGGCTTAGCTAAGTTATTCAGAGGGGATCAAT
CAGAAGATGTGACAAGTCGTATCGCCGGCACATATGGATACATGGCGCCGGAATACGCCATGCGTGGTCA
GTATTCCATCAAGTCAGATGTGTTCAGCTTCGGCGTCTTGGTCTTAGAGATCGTCACAGGAAGAAGAAAT
GATGGATCATATAACATCGAGCAAGACATCGATCTCGTGAATCTTGTATGGGAGCACTGGAACAGGGGAA
ACGTCATCGAGATGATCGACCCCTCCCTGAGCAACCATCCTCCCGTCGACCAGATTCTGAAGTGCATCCA
CGTCGGGCTCCTGTGCGTGCAGAGAAAACCGGCGAGCAGGCCCACGATGTCGTCGGTGAATATCATGTTC
AGCAGTCACACTGTCCGTCTCCCTTCTTTGTCGAGGCCGCCATTCTTCATCCAGGAGGTCGGTGTCAGTG
AAAGCTCGACTGCTCATTCAGATGCATATCTGCCAGGAGAAAATTCAACTGTGATGTCTTCCAACCAAGT
GTCCATCACGGAGCTTTCGCCAAGATAA
>TaCRK_83_D.2_TraesCS6D03G0028100.2
ATGGCGAAGCCCCACCGCGGCTTCTTCCGGCGCCTCGCCAGCATCACCACCACCACCCTCCTCCTCCTCG
CTGTCCTTCATGTCCTACGCACCGCCGCCGAAGACGAACAGTCTCCATGGCCAATCTGCGGGCCCGAACC
CTCCAGTGGCAATTATCCGCAGAACAGCACCTACCACACCAACATCAATCTCCTCTCGGCCTCCCTCCCC
AGAAACGCCTCCTCGTCTGCTGCGCTCTACGCCACCGGAAACGTCGGCGATGTGCCCAACATCGTCTACG
GCCAGGCGCTCTGCCGCGGCGACGTCGCTAACGCCTCCGCCTGCGAGACATGCGTCGCCAACGCCTTTCC
CGGAGCGCAGCGGGTGTGCCCGCTCTACAAGGACGTGGTGATCTTCTACGACTTCTGCCAGCTCCGCTTC
TCTAACCGGAACTTCCTCGTCGACGACGACTACATCGTCACCACGTACATTCTCCAGCGGTCTCGGCTCG
TGGGCTCGCCGGCGTTCGACGGCGCCGTTGGGCTGCTTGTCAACGCCACAGCGGAACACGTGGTGGAGGA
CTCGTCCAGGCGGTTCAGCACGGGGGAAGAGGGATTCGACGACAGCAGAAACTCCAAGATTTATGCGCTG
TCGCAGTGCACGCCCGACATCACGGCGGACGTCTGCCGGAAGTGCCTTAACGTCATAATTGGGCAGCTTC
CGATTTGGTTCAGCCGAAGGACAGGCGGAGCAATTTTCGGCGTGTGGTGCAACTTCCGCTACGAGGTGTA
CCCTTTCTTCTCCGGCCGTCCGCTGGTGCAGCTTCCGCAGTTTGTAGGGAGGCCGCCTGCTTCCGCGCCA
CCGGTGATACGAGGAGGAGAGAAAAGGAGAAATAGTACAGGTAAAGTCCTGGCTATTCTGATGCCTACAA
TTGCTGTGATGTTGGTCGTCGCCGTGGTATACTTTTTCTGTTGGAGGAGGAGAAGACCAGAAGAAGATGC
GTTTCTACCTTATGATATTCAAGACATCGATTCGCTTCTTCTTGATCTAGAAACACTAAGAGTTGCCACA
GATGACTTCGACAACAGCAAAATGCTTGGGAGAGGAGGGTTCGGTATAGTTTATAAGGGAGTCCTACCTG
ATGGTCAAGAAATAGCAGTCAAAAGGCTTTGTCAGACTTCCAGACAAGGAATAGGAGAGTTGAAGAGTGA
ACTGGTTCTAGTTGCCAAGCTTCACCACAGGAATCTTGTAAGACTTGTTGGTGTTTGCTTGGAAGAACAA
GAGAAAATACTTGTTTATGAATATATGCCCAAGAGAAGCCTTGATACCATTCTTTTTGATTCTGAACAAA
ATAAAGAGCTGGATTGGAGACAGAGATTCAAGATTGTCAATGGAATCGCTCGAGGCTTACAATACCTCCA
CCAAGATTCTCAATTGAAGATAGTTCACCGTGACCTCAAAGCAAGCAATATACTACTAGATTTCGATTAC
AATCCCAAAATTTCGGATTTCGGCTTAGCTAAGTTATTCAGAGGGGATCAATCAGAAGATGTGACAAGTC
GTATCGCCGGCACATATGGATACATGGCGCCGGAATACGCCATGCGTGGTCAGTATTCCATCAAGTCAGA
TGTGTTCAGCTTCGGCGTCTTGGTCTTAGAGATCGTCACAGGAAGAAGAAATGATGGATCATATAACATC
GAGCAAGACATCGATCTCGTGAATCTTGTATGGGAGCACTGGAACAGGGGAAACGTCATCGAGATGATCG
ACCCCTCCCTGAGCAACCATCCTCCCGTCGACCAGATTCTGAAGTGCATCCACGTCGGGCTCCTGTGCGT
GCAGAGAAAACCGGCGAGCAGGCCCACGATGTCGTCGGTGAATATCATGTTCAGCAGTCACACTGTCCGT
CTCCCTTCTTTGTCGAGGCCGCCATTCTTCATCCAGGAGGTCGGTGTCAGTGAAAGCTCGACTGCTCATT
CAGATGCATATCTGCCAGGAGAAAATTCAACTGTGATGTCTTCCAACCAAGTGTCCATCACGGAGCTTTC
GCCAAGATAA
>TaCRK_84_D.1_TraesCS6D03G0028500.1
ATGACGATGGTGGTCATGCTACGCCGCCTTGCTCTTTCCTGCTACCTCGCCGCCGCCCTTCTCCTCCTCG
TGTTCCTCGACGCGCCGCTCACGGCCGCGCAGCCGCTGCCGTGGCAGCTGTGCAACGCCACCGCGGGGAA
CTACACGGAGGGCAGCGACTACCAGGCCAACATACGCGTCCTCGCCAGCGCCTTCCCCAAGAACGCCTCC
GCGTCCCCGGCCCTCTTCGCCAAGGGCTCTGTCGGCACGGCGCCGGACGTCGTCTACGCGCTTGCCCTCT
GCCGCGGCGACACCAACGCCTCCTCCTGCGCGGCATGCGTCACCACCGCCTTCCGGAACGCGCAGCAGCT
CTGCGCCTTAAACAAGCGTGCCACCATGTTCGACGACCCCTGCACCCTCCGCTACTCCGACCAGGACTTC
CTGGCCAACGTCACCGACAACAGGGGGAGGTCGGGCGCATTCAATCCCAACAACGTCAGTGCGGCGTCCG
CGGCGGCCTTCGACGCTGCCTCCGGCCGGCTCGTCAACGACACCGCCGACTACGCGGCGGCGGACTCAAG
CCGGCGATTCGGCACGGGGGAGGTGGGGTTCGACCAGACTTACCCCAAGATTTACTCCCTGGCGCAGTGC
ACGCCGGACATGTCGGCGGCTCAATGCCGGAGCTGCCTCAGGGACATCATTGTCCAGTATACTCCTCGAT
ATTTCCTCGGAAAGCCGGGCGGGAGAATATTGGGCGTGCGGTGCAGCTTCCGGTTCGAGACGTACTCATT
CTTCGCTGGACGCCCACTGCTGCAACTCCCGGGCGCGCTGTCTCCTGCACCGGCGCCAGAGGCCACCACA
GGAGAAGGCAAAAGAAGACATAGGACAGGATTGGTCTTGGCCATTACACTGCCTACCGCTGCTGCACTAG
TATTTCTGATTTCAGCGTGCGTTTGCTTTTGGAGGAGGAGCAAACTGGCAGCAGAAAGAAGAAAGCCGGC
AGTACCATATTCAACTAATCAGGATGACATCCAAAGCATCGATTGCCTCCTTCTTGACTTATCGACCCTG
CGGGCTGCTACAAATAACTTCGCTGAAAGCAACAAGCTTGGCGAAGGAGGGTTCGGTGCGGTTTACAAGG
GTGTCCTTTCTGAAGGTGGCCAGGAAATAGCAGTGAAGAGGCTCTCGCAGAGCTCCATGCAAGGAATAGA
AGAGCTGAAAACGGAGCTAGTTCTAGTCGCCAAGCTTCAGCACAAGAATCTCGTCAGGCTCGTTGGTGTT
TGCTTGGAGGAAACGGAGAAACTACTCGTGTATGAATACATGCCGAACCGGAGCCTCGACACTGTTCTCT
TCGATGCCGAGAATAGGGGAGACCTGGACTGGGGGAAGAGGCTGAAGATCGTGAACGGGGTTGCTCGGGG
CTTGCAGTACCTTCACGAAGACTCACAGCCAAGGATCATCCACCGGGACCTCAAAGCGAGCAACGTGCTG
CTGGACTCGGATTGGAACCCTAAAATTTCAGACTTCGGTTTGGCGAAACTGTTCGGTTGGGACCAGTCGC
AGGCCGTCACCAGCCACATCGCTGGAACATATGGATACATGTCGCCGGAGTACGCGATGCGCGGGCAGTA
TTCGGTCAAGTCGGACGCCTACAGTTTCGGCGTTCTGGTCTTGGAGATTATCACGGGAAGGAAGAATAGC
AGCTTTGCCAACTCGGAGCAATCCATTGACCTCTCAAGCCTCGTATGGGAGCACTGGACCAAGGGAACGG
TCGAGGAGCTGCTGGATCCGTCCTTGGGAGGCCGTTCTCCGGGAGACCATTTGCTGAAGCTGATTAATAT
TGGGCTGCTGTGTGTCCAAGACAACCCGGCGGACAGGCCGACCATGTCGACAGTCAACGTCATGCTCAGC
AGCAACACAGTATCTCTTCAGGCGCCGTCCAGGCCAACATTCTGCATCGACGAGATGGAGGGTTTCTCGG
GCATGTACTCTACCGAGGGTAGCAAGCCCGAGGGGGTGTCAGTGAACGAGGTGTCACTCACGGAGCTCGA
ACCTAGATGA
>TaCRK_84_D.2_TraesCS6D03G0028500.2
ATGACGATGGTGGTCATGCTACGCCGCCTTGCTCTTTCCTGCTACCTCGCCGCCGCCCTTCTCCTCCTCG
TGTTCCTCGACGCGCCGCTCACGGCCGCGCAGCCGCTGCCGTGGCAGCTGTGCAACGCCACCGCGGGGAA
CTACACGGAGGGCAGCGACTACCAGGCCAACATACGCGTCCTCGCCAGCGCCTTCCCCAAGAACGCCTCC
GCGTCCCCGGCCCTCTTCGCCAAGGGCTCTGTCGGCACGGCGCCGGACGTCGTCTACGCGCTTGCCCTCT
GCCGCGGCGACACCAACGCCTCCTCCTGCGCGGCATGCGTCACCACCGCCTTCCGGAACGCGCAGCAGCT
CTGCGCCTTAAACAAGCGTGCCACCATGTTCGACGACCCCTGCACCCTCCGCTACTCCGACCAGGACTTC
CTGGCCAACGTCACCGACAACAGGGGGAGGTCGGGCGCATTCAATCCCAACAACGTCAGTGCGGCGTCCG
CGGCGGCCTTCGACGCTGCCTCCGGCCGGCTCGTCAACGACACCGCCGACTACGCGGCGGCGGACTCAAG
CCGGCGATTCGGCACGGGGGAGGTGGGGTTCGACCAGACTTACCCCAAGATTTACTCCCTGGCGCAGTGC
ACGCCGGACATGTCGGCGGCTCAATGCCGGAGCTGCCTCAGGGACATCATTGTCCAGTATACTCCTCGAT
ATTTCCTCGGAAAGCCGGGCGGGAGAATATTGGGCGTGCGGTGCAGCTTCCGGTTCGAGACGTACTCATT
CTTCGCTGGACGCCCACTGCTGCAACTCCCGGGCGCGCTGTCTCCTGCACCGGCGCCAGAGGCCACCACA
GGAGAAGGCAAAAGAAGACATAGGACAGGATTGGTCTTGGCCATTACACTGCCTACCGCTGCTGCACTAG
TATTTCTGATTTCAGCGTGCGTTTGCTTTTGGAGGAGGAGCAAACTGGCAGCAGAAAGAAGAAAGCCGGC
AGTACCATTTGCAACAGATTCAACTAATCAGGATGACATCCAAAGCATCGATTGCCTCCTTCTTGACTTA
TCGACCCTGCGGGCTGCTACAAATAACTTCGCTGAAAGCAACAAGCTTGGCGAAGGAGGGTTCGGTGCGG
TTTACAAGGGTGTCCTTTCTGAAGGTGGCCAGGAAATAGCAGTGAAGAGGCTCTCGCAGAGCTCCATGCA
AGGAATAGAAGAGCTGAAAACGGAGCTAGTTCTAGTCGCCAAGCTTCAGCACAAGAATCTCGTCAGGCTC
GTTGGTGTTTGCTTGGAGGAAACGGAGAAACTACTCGTGTATGAATACATGCCGAACCGGAGCCTCGACA
CTGTTCTCTTCGATGCCGAGAATAGGGGAGACCTGGACTGGGGGAAGAGGCTGAAGATCGTGAACGGGGT
TGCTCGGGGCTTGCAGTACCTTCACGAAGACTCACAGCCAAGGATCATCCACCGGGACCTCAAAGCGAGC
[truncated: 40,760 more chars]
