# Supplementary material for: The Expression of Triticum aestivum Cysteine-Rich Receptor-like Protein Kinase Genes during Leaf Rust Fungal Infection
Source: Plants (Basel). 2023 Aug 14;12(16):2932. doi: 10.3390/plants12162932 (PMC10457733; doi:10.3390/plants12162932)
Supplement: Supplementary file 1 [file plants-12-02932-s001.zip › plants-2505459-supplementary/Supplements/Supplemental_data/Supplemental Data 2.txt]

>TaCRK1-A_TraesCS1A03G0178800.1	
MQPRPGRPRGRHSLPPAAAGVLRCLVLAGAVAVAAAGADAVAAPAILDTVCGSRQAADPE
SFDVSFVNTLELIYQNVTRSGFGAASSGSGGNFSVFGLGQCLAYLSPTDCQLCYAQSRVK
LPHCLPADGGRIYVDGCFLRYGAGDFTAAATDASDTFLCSNDTAPATPAFAAAAAALVRN
VTATAPGARGYYYAGSASASAMPTGARVYAAAQCWRSLNATACAACTASARDRVVRQCLP
GAAEGYGLNAGCVVRYSTQPFYLPAKAGGGGGSSNRHIIIIVFASILSAMAVVGIVFIWT
RMRPRRDDLHDGMQNYMDGSGEIIRTIMSSQLGFRYEELRKATDDFNQINKLGQGGYGSV
YKGVLPDGREIAVKRLYLNTRQWTDQFFNEVKLVSQVQHKNLVKLLGCSVEGPESLLVYE
YLCNTSLDHYLFDAFKKNALDWERRSEIVLGAAEGLSYLHSGSEVRIIHRDIKASNVMLD
ERFRPKIGDFGLARNFMEDQTHLSTGLAGTFGYMAPEYIVHGQLTEKADIYSYGVLVLEI
VTGRKNHNSVASSAEGLSLMSQLWKHYNAGTLMELLDPNLRDQCSEAEALKVFQVGLLCA
QASPNLRPPMWKVVEMLGSGDRVLPRPTEPPFINIKGSNAKSESSGSSMSLMSNSDKSPF
STNQLSVSGVQAR*

>TaCRK1-A_TraesCS1A03G0178800.2
MQPRPGRPRGRHSLPPAAAGVLRCLVLAGAVAVAAAGADAVAAPAILDTVCGSRQAADPE
SFDVSFVNTLELIYQNVTRSGFGAASSGSGGNFSVFGLGQCLAYLSPTDCQLCYAQSRVK
LPHCLPADGGRIYVDGCFLRYGAGDFTAAATDASDTFLCSNDTAPATPAFAAAAAALVRN
VTATAPGARGYYYAGSASASAMPTGARVYAAAQCWRSLNATACAACTASARDRVVRQCLP
GAAEGYGLNAGCVVRYSTQPFYLPAKAGGGGGSSNRHIIIIVFASILSAMAVVGIVFIWT
RMRPRRDDLHDDMDGSGEIIRTIMSSQLGFRYEELRKATDDFNQINKLGQGGYGSVYKGV
LPDGREIAVKRLYLNTRQWTDQFFNEVKLVSQVQHKNLVKLLGCSVEGPESLLVYEYLCN
TSLDHYLFDAFKKNALDWERRSEIVLGAAEGLSYLHSGSEVRIIHRDIKASNVMLDERFR
PKIGDFGLARNFMEDQTHLSTGLAGTFGYMAPEYIVHGQLTEKADIYSYGVLVLEIVTGR
KNHNSVASSAEGLSLMSQLWKHYNAGTLMELLDPNLRDQCSEAEALKVFQVGLLCAQASP
NLRPPMWKVVEMLGSGDRVLPRPTEPPFINIKGSNAKSESSGSSMSLMSNSDKSPFSTNQ
LSVSGVQAR*

>TaCRK2-A_TraesCS1A03G0429700.1
MHRMARLPLLPALVLALASALAPSVVADPQATLLNLGCSQYNATPTAAFLVALNSTFAKL
RANLSAGGFATASEPRAAAPAFALAQCRPYVTGRDCVACFDAAAARIRASCGAANGGRAI
LDGCVIRYESAAFFDQSTLPGNTQLCNGSAVAGGGFDGAVRALIGDLAAAVPRAPRLAAA
AAGAGVYAMAQCVETVGAGGCAQCLQVASRNIGGCSPNSDGRAVDAGCFMRYSDKRFFPA
NATVDLAAYLLSGKSRGKGAIIGGILGGVAFLLLLGLLALLWIRRSRKLQKPRRGDILGA
TELQGPTSFYYHDLKVATNNFSEKNKLGEGGFGDVFKGLLKNGKTVAVKRLTVMQTSRAK
ADFESEVKLISNVHHRNLVRLLGCSRKGSECLLVYEYMANNSLDKFLFGERRGTLSWKQR
FNIIVGMARGLAYLHEEFHVCIIHRDIKSSNVLLDDDFQPKIADFGLARLLPDDHSHLST
KFAGTLGYTAPEYAIHGQLSEKVDTYSFGVVILEIISGRKSNDTRLEPETQYLLESAWKL
YENENLISLVDESLDREEYKSEEVKKIIEIALLCTQSVVASRPTMSEVVVLLLSRNSSEL
QPTRPTFIDSTSRVRGETSSSSSSSASRATVSISQFSAR*

>TaCRK2-A_TraesCS1A03G0429700.2
MHRMARLPLLPALVLALASALAPSVVADPQATLLNLGCSQYNATPTAAFLVALNSTFAKL
RANLSAGGFATASEPRAAAPAFALAQCRPYVTGRDCVACFDAAAARIRASCGAANGGRAI
LDGCVIRYESAAFFDQSTLPGNTQLCNGSAVAGGGFDGAVRALIGDLAAAVPRAPRLAAA
AAGAGVYAMAQCVETVGAGGCAQCLQVASRNIGGCSPNSDGRAVDAGCFMRYSDKRFFPA
NATVDLAAYLLSGKSRGKGAIIGGILGGVAFLLLLGLLALLWIRRSRKLQKPRRGDILGA
TELQGPTSFYYHDLKVATNNFSEKNKLGEGGFGDVFKGLLKNGKTVAVKRLTVMQTSRAK
ADFESEVKLISNVHHRNLVRLLGCSRKGSECLLVYEYMANNSLDKFLFGERRGTLSWKQR
FNIIVGMARGLAYLHEEFHVCIIHRDIKSSNVLLDDDFQPKIADFGLARLLPDDHSHLST
KFAGTLGYTAPEYAIHGQLSEKVDTYSFGVVILEIISGRKSNDTRLEPETQYLLESAWKL
YENENLISLVDESLDREEYKSEEVKKIIEIALLCTQSVVASRPTMSEVVVLLLSRNSSEL
QPTRPTFIDSTSRVRGETSSSSSSSASRATVSISQFSASFHERLQKVSYSPWNSAGILSD
KLSIE*

>TaCRK3-A_TraesCS1A03G0691300.1
MATSPRAMRSLSPLYSLLLLIGAANAAADTLVHTECPSDTNYTRGGVFQANLDALLSFLP
AAASAASGFAENATGAAPDEAYGLAQCRADVSASDCRTCLDASAQDAASKCPGQKTSMLI
YDNCLLRYSNASFFGAADTSPVARLCNTGNVTQPELFRTQLGALMSNLTRRAAYSSPRMF
AAGAADFTSFTKVYGMAQCTRDLAGDDCYQCLTGAVSSIPTTCDGKQGGQIISRSCSIRY
EVNLFYNAQAAEAAMSPPPPAVNGSDQSGPAGRAGNDDATAKIALFVSIPVAVVLLVMLT
VALYLCKRKNKKPHEHVRISSSEGGDGTDMGSSESLLYDLGTLRAATDNFSEENKLGEGG
FGPVYKGILRDGQEIAVKRLSKTSQQGLVEMRNEVVLVAKLQHKNLVRLLGCCIQEEEML
LVYEFLPNRSLDKILFDPARRQELTWGHRFRIIQGIGRGLLYLHEDSRLTIIHRDLKARN
ILLDPDMNPKISDFGLAKLFSVDASVGNTSHIAGTYGYMAPEYALHGIFSAKSDVYSYGV
LVLEIIAGRRNNFAQYPGTNGEDLLTTVWRHWSRGSVSGLLDGCSADGLQPTEMLRCVHV
GLLCVQEDAHLRPGMAAVVVMLNSRSITLPVPTTPAYVVSGRAGALGRSTTREAQAPTGA
VRGPYVNDASVSGLEAR*

>TaCRK4-A_TraesCS1A03G1029800.1
MLPGGYAVLPMIIAAHLLAPAESASMECDGNPQTSSSTFPSTLKLLAAGLPGNASTSPNG
FATAVVGTAPGLVYGMALCRGGTNASSCRACVAKAFGDAQASCPGDTGAAMYEDGCVLRF
SVQRFLDFLGADQWQVREITFSVVADRASVTVSAAWFGAAVSAILTAVVNHAVSSPSPAA
SSNSTMRSKYFATGEEAFNPKVYGLAQCMPNLAPAQCDGCLRRLQDETAPYMGTNPGWIE
AGSAWCILRYGVRPIYDGQAMLQVPAPPPPSPSVTPEHGAGNTRSATGIYAGIASSVVLL
LILLSVFAFIRFKRKIKAAEDDNPFKKMARALIFDLLALQEATGNFSEANKLGEGGYGIV
YKGTLPDGQEIAVKKLLGATEHGLHQLRNEVVLLAELQHKNLVRLQGFCSHQNDTLLVYE
YIKNGSLDNFLFDTSEENTLNWEQQYNIILGTAKGILYLHEDSSPRIIHRDLKANNILLD
EEMDPKIADFGLARLLQEGHTHTQTTRAAGTLGYMAPEYAVHGSVSPKIDIFSFGVLVLE
IITRRRNCSSDYGDTVNLISDVWNYWRKGTISQMMDESLIGYPRSQALRCIHIGLLCVQP
DPDDRPQISTVIFMLTRDTMELQPPAQPAFFFGTESPSPASPRYGQRRYMHVRPDLVPED
DVSWNEVTITEPYPR*

>TaCRK4-A_TraesCS1A03G1029800.2
MLPGGYAVLPMIIAAHLLAPAESASMECDGNPQTSSSTFPSTLKLLAAGLPGNASTSPNG
FATAVVGTAPGLVYGMALCRGGTNASSCRACVAKAFGDAQASCPGDTGAAMYEDGCVLRF
SVQRFLDFLGADQWQVREITFSVVADRASVTVSAAWFGAAVSAILTAVVNHAVSSPSPAA
SSNSTMRSKYFATGEEAFNPKVYGLAQCMPNLAPAQCDGCLRRLQDETAPYMGTNPGWIE
AGSAWCILRYGVRPIYDGQAMLQVPAPPPPSPSVTPEHGAGNTRSATGIYAGIASSVVLL
LILLSVFAFIRFKRKIKAAEDDNPFKKMARALIFDLLALQEATGNFSEANKLGEGGYGIV
YKGTLPDGQEIAVKKLLGATEHGLHQLRNEVVLLAELQHKNLVRLQGFCSHQNDTLLVYE
YIKNGSLDNFLFDTSEENTLNWEQQYNIILGTAKGILYLHEDSSPRIIHRDLKANNILLD
EEMDPKIADFGLARLLQEGHTHTQTTRAAGTLGYMAPEYAVHGSVSPKIDIFSFGVLVLE
IITRRRNCSSDYGDTVNLISDVSAGFTLFSSVFSVFEHCNIYIIVSKSIIHVNHLPGVEL
LEKRNNITNDGRITHWIPSKPSATVHPHRAAVCPTGP*

>TaCRK5-A_TraesCS1A03G1029900.1
MPATRPRMISHRLVVSAAVVAVAALLAPGAAGYPWQDCVDGQFAAGSKYLANINLLAASL
PKNASASPDLFATAEAGATPDKVWALALCRGDANATSCLSCLAQAFRDLPNVCDYSKVAT
MYYDSCTLHYSNASRDPAPVAARTYRFWEYTNVTSEKSQFNSLVARLVNATADYAAYNST
RRYASGEADFDREFPKIYSWAQCTPDLTAVQCRQCLAKNMVLLPEYFVDSTGARALQVRC
SFRYQTYSFFDGPVMVRLPAPAPSTEAPAPAPAAVPTVLTSPPPAAASTRGRKYSVPGMV
LIILLPTLAAINLVACFFFWRRKRPLSKAKQSDPSYFADEEDNENVDSMLIDISTLRVAT
GDFADSNKLGDGGFGAVYKGILPDGDEIAVKRLSKSSTQGVEELKNELSLVAKLRHKNLV
TLLGVCLEQQERLLVYEFVPNRSLDLFLFADVEKHVELDWEKRYKIINGVARGLQYLHED
SQLRVVHRDLKASNILLDKEMNPKISDFGIARLFAQDQTHGITNRVIGSYGYMAPEYVMR
GNYSVKSDSFSFGVMVLEIVTGKKNNDYSNSKESQDLLNAIWERWMARTVLDMMDPSMNA
SFSESGVLRCIHIGLLCVQENPADRPLMSSVVMMLGSDTVSLSAPSRPAFYAKKASNNLG
ITST*

>TaCRK5-A_TraesCS1A03G1029900.2
MPATRPRMISHRLVVSAAVVAVAALLAPGAAGYPWQDCVDGQFAAGSKYLANINLLAASL
PKNASASPDLFATAEAGATPDKVWALALCRGDANATSCLSCLAQAFRDLPNVCDYSKVAT
MYYDSCTLHYSNASRDPAPVAARTYRFWEYTNVTSEKSQFNSLVARLVNATADYAAYNST
RRYASGEADFDREFPKIYSWAQCTPDLTAVQCRQCLAKNMVLLPEYFVDSTGARALQVRC
SFRYQTYSFFDGPVMVRLPAPAPSTEAPAPAPAAVPTVLTSPPPAAASTRGRKYSVPGMV
LIILLPTLAAINLVACFFFWRRKRPLSKAKQSDPSYFADEEDNENVDSMLIDISTLRVAT
GDFADSNKLGDGGFGAVYKGILPDGDEIAVKRLSKSSTQGVEELKNELSLVAKLRHKNLV
TLLGVCLEQQERLLVYEFVPNRSLDLFLFDVEKHVELDWEKRYKIINGVARGLQYLHEDS
QLRVVHRDLKASNILLDKEMNPKISDFGIARLFAQDQTHGITNRVIGSYGYMAPEYVMRG
NYSVKSDSFSFGVMVLEIVTGKKNNDYSNSKESQDLLNAIWERWMARTVLDMMDPSMNAS
FSESGVLRCIHIGLLCVQENPADRPLMSSVVMMLGSDTVSLSAPSRPAFYAKKASNNLGI
TST*

>TaCRK6-A_TraesCS1A03G1030100.1
MVGNLLLIFPVSKSYLCSSTVLLCSMAAHHVALSVLILVVPLLAPSGLVATEPWPLCGDS
REYNDKSQYQANLNLVAAALPTNASASPNLFATAEAGAVPEKVTALALCRGDASSRACSS
CLVNAFANLPNVCPGSKEAVIYYDACMLRYSDVQFLSADDSEPLGVELTYTVRNDANATS
EPGRYQRAVATLMNATADYAAYNSTRRYATGQADLDREFPKVYSWAQCTPDLTPGRCRDC
LAQLIAQLPVQFTDSIGGRLLGPRCSFEYETKPFINGPVMVQLPATSASSGAPGPAVAPT
SATAEGRKYSVPGMVLIILLPTIAAINLIVWLFSWRRRRQALAKAKQPDPNYSTDEAEDM
ESVESMLIDISTLRAATEDFAESNKLGKGGFGPVYKGTLLNGDEIAVKRMSKSSTQGVEE
LKNELALVAKLKHKNLVRLVGVCLEQQERLLIYEFVPNRSLDLILFDEAKRQKLDWETRF
KIINGVARGLQYLHEDSQLKVIHRDLKASNVLLDMNMNPKISDFGLAKIFGRDQTQGVTN
RVIGTYGYMAPEYVMRGNYSVKSDAFSFGVLVLEIMTGKKNSDCYNSQQSQDLLTTVWEH
WVAETVLEVVDPCMNKSFSESDALRCIHVGLLCIQGNPADRPMMSTVAMMLGSNTFSLPT
PSKPAFYTTNDGANSSTGSSVSIPSVQARS*

>TaCRK6-A_TraesCS1A03G1030100.2
MLRYSDVQFLSADDSEPLGVELTYTVRNDANATSEPGRYQRAVATLMNATADYAAYNSTR
RYATGQADLDREFPKVYSWAQCTPDLTPGRCRDCLAQLIAQLPVQFTDSIGGRLLGPRCS
FEYETKPFINGPVMVQLPATSASSGAPGPAVAPTSATAEGRKYSVPGMVLIILLPTIAAI
NLIVWLFSWRRRRQALAKAKQPDPNYSTDEAEDMESVESMLIDISTLRAATEDFAESNKL
GKGGFGPVYKGTLLNGDEIAVKRMSKSSTQGVEELKNELALVAKLKHKNLVRLVGVCLEQ
QERLLIYEFVPNRSLDLILFADEAKRQKLDWETRFKIINGVARGLQYLHEDSQLKVIHRD
LKASNVLLDMNMNPKISDFGLAKIFGRDQTQGVTNRVIGTYGYMAPEYVMRGNYSVKSDA
FSFGVLVLEIMTGKKNSDCYNSQQSQDLLTTVWEHWVAETVLEVVDPCMNKSFSESDALR
CIHVGLLCIQGNPADRPMMSTVAMMLGSNTFSLPTPSKPAFYTTNDGANSSTGSSVSIPS
VQARS*

>TaCRK1-B_TraesCS1B03G0245000.1
MQPRPGRPRGRHSLRPAAADVLRCVVLAGAIAVVAAGANADAAPAILDTVCGSKQAADPE
SFDVSFVNTLELIYQNVTRSGFGAASSGSGNFSVFGLGQCLAYLSPTDCQLCYAQSRVKL
PHCLPADGGRIYVDGCFLRYGAGNFTAAATDASDTFVCSNDTAPATPAFAAAAAALVRNV
TASAPGARGYYYARSASASAMPTGARVYAAAQCWRSLNATACAACTASARDRVVRQCLPG
AAEGYGLNAGCVVRYSTQPFYLPAKAGGGGGSSTRHIIIIVFASILSAMAVIGIVFIWTR
MRPRRDDLHDDMDGSGEIIRTIMLSQLGFRYEELRKATDDFNQINKLGQGGYGSVYKGVL
PDGREIAVKRLYLNTRQWTDQFFNEVKLVSQVQHKNLVKLLGCSVEGPESLLVYEYLCNT
SLDHYLFDAFKKNALDWERRSEIVLGAAEGLSYLHSGSEVRIIHRDIKASNVMLDERFRP
KIGDFGLARNFMEDQTHLSTGLAGTFGYMAPEYIVHGQLTEKADIYSYGVLVLEIVTGRK
NHNSVASSAEGLSLMSQLWKHYNAGTLMEILDPNLRDQCSEAEALKVFQVGLLCAQASPN
LRPPMWKVVEMLGSGDRVLPRPTEPPFINVKGSNAKSESSGSSMSLMSNSDKSPFSTNQL
SVSGVQAR*

>TaCRK7-B_TraesCS1B03G0788200.1
MAPSPRAMRSLSPLYSLLLLTGAAMAAADPWSTDCPSDTNYTRGGVFQANLDDLLSFLPA
AASVAAGLAENTTGREPDEAYGLAHCRADVNASECRSCLDTSARDAAIKCPGQKKSTLFY
EACLLRHSNVSFFGVADMSWLTGLCNAVNATQPELFKTQLGALMNNLSSRAASSPRLFAA
DTVDLTPFTKIYGMSQCTRDLAGDDCNRCLAVAVSYIPKFCDGREGGRVATRSCSIRYEL
YPFYNAQAAEAAMSPPAPPPPAVNGSDHSGPAERAGNDDATAKIALFVSIPVAAVLLVVL
TVAFYLCKRKNKKPREHVLLSSAESEDRTDMRSSESLLYDLSTLRAATDNFSEENKLGEG
GFGPVYKGTLQDGQDIAVKRLSKTSQQGHVELKNEVVLVAKLQHKNLVRLLGCCIQEEEK
LLVYEYLCNKSLDKILFDPARRQELTWGQRYRIIQGIGRGLLYLHEDSRLTIIHRDLKAS
NILLDPDMNPKISDFGLAKLFSVDASVGNTSHIAGTYGYMAPEYALHGIFSAKSDVYSYG
VLVLEIIAGRRNNFSQYPGTNGEDLLTTVWRHWSRGSVSGLLDGCSADGLQPTEMLRCIH
VGLLCVQEDAHLRPGMAAVVVMLNSRSITLPVPTPPAYVVSGRASASGRSTTREAQAPAG
AVRGPYVNDASVSDLEPR*

>TaCRK5-B1_TraesCS1B03G1216300.1
MPATRPRMMSHRLVLSVAIFAVAALLAPGAAGYPWQDCSDDQFAAGSKYLANINLLAASL
PKNASASPDLFATAEAGAAPDKVWALALCRGDANATSCLSCLAQAFRDLPNVCDYSKVAT
MYYDSCTLHYSNASRDPAPVAARTYRYWESTNVTSEQAQFNSLVARLVNATADYAAYNST
RRYASGEADFNREFPKIYSWAQCTPDLTSSQCRQCLAKNMVLLPQLFVDSTGARALQVSC
SFRYQTYSFFDGPVMVRLPAPSPSTQAPAPAPAPVAVPTGLTPATASTQGRKYSVPSMVL
IILLPVVAAINLVACFFFWRRKRPLAKTKQSDPSYFADEEDNGSVDSMLIDISTLRVATW
DFADSNKLGDGGFGAVYKGILPDGDEIAVKRLSKSSTQGVEELKNELSLVAKLRHKNLVT
LLGVCLEQQERLLVYEFVPNRSLDLFLFADAKKHVELDWEKRYKIINGIARGLQYLHEDS
QLRVVHRDLKASNILLDKEMNPKISDFGIARLFGQDQTHGITKHVVGTYGYMAPEYVMRG
NYSVKSDSFSFGVMVLEIVTGRKNNDYNNSEKSQDLLNVIWDHWMATTVLDMMDPCMNTS
FSESGLLRCIHIGLLCVQENPADRPLMSSVVMMLGSDTVPLSAPSKPAFYAKKSSDNFGI
AST*

>TaCRK5-B1_TraesCS1B03G1216300.2
MPATRPRMMSHRLVLSVAIFAVAALLAPGAAGYPWQDCSDDQFAAGSKYLANINLLAASL
PKNASASPDLFATAEAGAAPDKVWALALCRGDANATSCLSCLAQAFRDLPNVCDYSKVAT
MYYDSCTLHYSNASRDPAPVAARTYRYWESTNVTSEQAQFNSLVARLVNATADYAAYNST
RRYASGEADFNREFPKIYSWAQCTPDLTSSQCRQCLAKNMVLLPQLFVDSTGARALQVSC
SFRYQTYSFFDGPVMVRLPAPSPSTQAPAPAPAPVAVPTGLTPATASTQGRKYSVPSMVL
IILLPVVAAINLVACFFFWRRKRPLAKTKQSDPSYFADEEDNGSVDSMLIDISTLRVATW
DFADSNKLGDGGFGAVYKGILPDGDEIAVKRLSKSSTQGVEELKNELSLVAKLRHKNLVT
LLGVCLEQQERLLVYEFVPNRSLDLFLFDAKKHVELDWEKRYKIINGIARGLQYLHEDSQ
LRVVHRDLKASNILLDKEMNPKISDFGIARLFGQDQTHGITKHVVGTYGYMAPEYVMRGN
YSVKSDSFSFGVMVLEIVTGRKNNDYNNSEKSQDLLNVIWDHWMATTVLDMMDPCMNTSF
SESGLLRCIHIGLLCVQENPADRPLMSSVVMMLGSDTVPLSAPSKPAFYAKKSSDNFGIA
ST*

>TaCRK8-B_TraesCS1B03G1216400.1
MAAHRLALSVLVLAVLLLAPGGHVAGEPWPLCGDGGEFDDKSRYQANLNLVAAALPKNAS
ASPNLFATAEAGAVPEKVTALALCRGDASSRACSSCLVNAFANLQNVCPGSKDAVIYYDA
CMLRYSDVQFLSADDSGPMGLDLSITVRNSGNATSEPGWYQRTVATLLNATADYAAYNST
RRYATGQADLDREFPKVYSWAQCTPDLTPGRCRDCLSQILAQLPLQFTDSIGGRLLAPRC
SFRYETKPFMNGPVIVKLPARSGAPAPAVVPMAPASATSEGRKYSAPGMVLIILLPTIAA
INLVAWLFTLRRRRRQAFTKAKQPDQNYSIDEAQDIESVESMLIDISTLRAATKDFAENN
KLGEGGFGPVFKGTLLNGDEIAVKRLSKSSTQGVEELKNELALVAKLKHKNLVRLVGVCL
EQQERLLIYEFVPNRSLDLILFDEEKRQQLDWETRCKIINGVARGLQYLHEDSQLKVVHR
DLKASNVLLDMNMNPKISDFGLAKIFGRDQTQGVTNRIVGTHGYMAPEYVMRGNYSAKSD
TFSFGVLVLEIVTGRKNTDSYNSQQSQDLLTTVWEHWTAGTLLEMLDPCMSKSFSESESD
ALRCIHVGLLCIQGNPTDRPMMSTVAMMLGSDTFSLPAPSKPAFYSRNAGANSSTGSSVS
IPSVQARS*

>TaCRK4-B_TraesCS1B03G1217100.1
MIIAVYLLAPALSASMECDGIPQTSNSTFPANLNLLAARLPGNASASPNGFATAVVGTAP
GLVYGMALCRGDANASSCRACVAKAFGDAQASCPGDTGASMYEDGCVLRFSIQRFLDFLG
ADQWQVREITFSVVAAPGSLAVSAAWFGAAVRAILTAVVNHAVSSPSLAANSNSTMRSKY
FATGEEAFNPRIYGLAQCMPNLVQAQCDGCLRRLQDEATPYLDGGTNPGWIEVGSAWCIL
RYSVRPIYDGQAMLQLPAPPRPSPSVTPDHAAGNTRSATGIYAGIASSVVFLLILLSVFA
FIRFKRKIKTAEDDNPFKKMARALIFDLTALQEATHNFSEANKLGEGGYGIVYKGILPDG
QEIAVKKLLGATEHGLQQLRNEVLLLAELQHKNLVRLQGFCSHRNDTLLVYEYINNGSLD
NFLFDTREENTVNWGQQYNIILGIAKGILYLHEDSSPRIIHRDLKANNILLDEEMDPKIA
DFGLARLLQEGHTHTQTTRAAGTLGYMAPEYAVHGSVSPKIDIFSFGVLVLEIITRRRNC
GSDYGDTVNLISDVWNYWTKGTISEMMDGSLNGYPRSQALRCIHIGLLCVQPDPDDRPQI
STVIFMLTRDTMELQPPAQPAFFFGTELPSPASPRYGQRRDVHARFDLVPEDDVSWNGVT
ITEPYPR*

>TaCRK8-B2_TraesCS1B03G1217300.1
MAAHRLALSVLVLAVLLLAHGGHVAGEPWPLCGDGGEFDDKSQYQANLNLTAAALPKNAS
ASPNLFATAEAGAVPEKVTALALCRGDASSRACSSCLVNAFANLQNVCPGSKDAVIYYDA
CMLRYSDVQFLPADDSGPMGLDLSITVRNSGNATSEPGRYQRTVATLLNATADYAAYNST
RRYATGQADLDREFPKVYSWAQCTPDLTPGRCRDCLAQILAQLPLQFMDSIGGRLLAPRC
SFRYETKPFMNGPVIVKLPARSGAPAPAVVPMAPASATSEGRKYSAPGMVLIILLPTIAA
INLVAWLFTLRRRRRQAFTKAKQPDQNYSIDEAQDIESVESMLIDISTLRAATKDFAENN
KLGEGGFGPVFKGTLLNGDEIAVKRLSKSSTQGVEELKNELALVAKLKHKNLVRLVGVCL
EQQERLLIYEFVPNRSLDLILFDEEKRQQLDWETRCKIINGVARGLQYLHEDSQLKVVHR
DLKASNVLLDMNMNPKISDFGLAKIFGRDQTQGVTNRIVGTHGYMAPEYVMRGNYSAKSD
TFSFGVLQLPTISGSPDDRMGALDGWNSTGDARPVHEQELLGERCAEVHPCRASLHPGQP
NRPADDVHGGHDARQRHILSPGSLQAGVLL*

>TaCRK5-B2_TraesCS1B03G1217400.1
MYYDSCTLHYSNASRDPAPVAARTYRYWESTNVTSEQALFNSLVARLVNATADYAAYNST
RRYASGEADFDREFPKIYSWGQCTPDLTGPQCRQCLAKNTVLLPEYFVDSTGARALQVRC
SFRYQTYSFFDGPVMVRLPAPSSSTQAPAPAPAPVAVPTGLTPKPATASTKDPSYFADEE
DNESVDSMLIDISTLRVATGNFADSNKLGDGGFGAVYKGILPDGDEIAVKRLSKSSTQGV
EELKNELSLVAKLRHKNLVTLLGVCLEQQERLLVYEFVPNRSLDLFLFDAEKHVELDWEK
RYKIINGIARGLQYLHEDSQLRVVHRDLKTSNILLDKDMNPKISDFGIARLFGQDQTHGI
TKHVVGTYGYMAPEYVMCGNYSVKSDSFSFGVMVLEIVTGRKNNDYNNSEKSQDLLNVMW
DRWMATTVLDMMDPCMNTSFSESCVLRCIHIGLLCVQENPADRPLMSSVVMMLGSDTVPL
SAPSKPAFYTKEASDNLGIAST*

>TaCRK2-D_TraesCS1D03G0405800.1
MACLPLLPALVLALASALAPSAVADPQAILLNLGCSQYNATPTAAFLVALNSTFAKLRAN
LSAGGFATASEPRAAAPAFALAQCRPYVTGRDCVACFDAAAARIRASCGAANGGRAILDG
CVIRYESAAFFDQSTLPGNTQLCNGSAVAGGGFDGAVRALIGDLAAAVPRAPRLAAAAAG
AGVYAMAQCVETVGAGGCAQCLQVASRNIGGCSPNSDGRAVDAGCFMKYSDKRFFPANAT
VDLAAYLRSGKSRGKGAIIGGILGGVAFLLLLGLLALLWIRRSRKLQKPRRGDILGATEL
QGPTSFYYHDLKVATNNFSEKNKLGEGGFGDVFKGLLKNGKTVAVKRLTVMQTSRAKADF
ESEVKLISNVHHRNLVRLLGCSRKGSECLLVYEYMANNSLDKFLFGERRGTLNWKQRFNI
IVGMARGLAYLHEEFHVCIIHRDIKSSNVLLDDDFQPKIADFGLARLLPDDHSHLSTKFA
GTLGYTAPEYAIHGQLSEKVDTYSFGVVILEIISGRKSNDTRLEPETQYLLESAWKLYEN
ENLISLVDELLNREEYKPEEVKKIIEIALLCTQSAVASRPTMSEVVVLLLSRNSSELQPT
RPTFIDSTSRVRGETSSSSSSSASRATVSISQFSAR*

>TaCRK2-D_TraesCS1D03G0405800.2
MHRMACLPLLPALVLALASALAPSAVADPQAILLNLGCSQYNATPTAAFLVALNSTFAKL
RANLSAGGFATASEPRAAAPAFALAQCRPYVTGRDCVACFDAAAARIRASCGAANGGRAI
LDGCVIRYESAAFFDQSTLPGNTQLCNGSAVAGGGFDGAVRALIGDLAAAVPRAPRLAAA
AAGAGVYAMAQCVETVGAGGCAQCLQVASRNIGGCSPNSDGRAVDAGCFMKYSDKRFFPA
NATVDLAAYLRSGKSRGKGAIIGGILGGVAFLLLLGLLALLWIRRSRKLQKPRRGDILGA
TELQGPTSFYYHDLKVATNNFSEKNKLGEGGFGDVFKGLLKNGKTVAVKRLTVMQTSRAK
ADFESEVKLISNVHHRNLVRLLGCSRKGSECLLVYEYMANNSLDKFLFGERRGTLNWKQR
FNIIVGMARGLAYLHEEFHVCIIHRDIKSSNVLLDDDFQPKIADFGLARLLPDDHSHLST
KFAGTLGYTAPEYAIHGQLSEKVDTYSFGVVILEIISGRKSNDTRLEPETQYLLESAWKL
YENENLISLVDELLNREEYKPEEVKKIIEIALLCTQSAVASRPTMSEVVVLLLSRNSSEL
QPTRPTFIDSTSRVRGETSSSSSSSASRATVSISQFSARGDTTLHFVGNNVISDKLWWMR
QQLLIQSANEREDRKPIYRGLCWFCMG*

>TaCRK9-D_TraesCS1D03G0655200.1
MAPSPRAMRSLSPLYYLLLLIDAAMAAADPWSTDCPSDANYTRGGVFQANLDALLSVLPA
SASAASGFAKKATGVAPDEAYGLAQCRADVSASDCRTCLDASVRDVATKCPGQKRSVLFY
DDCFLRYSNVSFFGAADTSWQAHLCNRDNATQPELFKTQLGALMSNLSSRAASSLRLFAV
GTADFTPFARIYGMSQCTGDLASDDCNFCLTLAVSSIPTTCDEKQGGRVAYQSCSIRYEP
YAFYSAQGIEAAMSPPASPPPPALNGSDHSGPAGRAGNDDANDATAKIALFVSIPVAVVL
LVLLTVALYLCKRKNKKPHEHVRISNSADSEDGTDMKSSESLLYDLSTLRAATDNFSEEN
KLGEGGFGPVYKGTLQDGQDIAVKRLSQTSQQGQVELKNEVVLVAKLQHKNLVRLLGCCI
QEEEKLLVYEYLCNKSLDKILFDPARRQELTWGQRYRIIQGIGRGLLYLHEDSRLTIIHR
DLKASNILLDPDMNPKISDFGLAKLFSVDASAGNTSHIAGTYGYMAPEYALHGIFSAKSD
VYSFGVLVLEIVAGRRNNFGQYPGTDGEDLLTTVWRHWSRGSVSGLLDGCSADGLQPTEM
LRCIHVGLLCVQEDAHLRPGMAAVVVMLNSRSITLPVPTPPAYVVSGRAGARSMTREAQA
PAGAVRGPYVNYASASDVEPR*

>TaCRK9-D_TraesCS1D03G0655200.2
MAPSPRAMRSLSPLYYLLLLIDAAMAAADPWSTDCPSDANYTRGGVFQANLDALLSVLPA
SASAASGFAKKATGVAPDEAYGLAQCRADVSASDCRTCLDASVRDVATKCPGQKRSVLFY
DDCFLRYSNVSFFGAADTSWQAHLCNRDNATQPELFKTQLGALMSNLSSRAASSLRLFAV
GTADFTPFARIYGMSQCTGDLASDDCNFCLTLAVSSIPTTCDEKQGGRVAYQSCSIRYEP
YAFYSAQGIEAAMSPPASPPPPALNGSDHSGPAGRAGNDDANDATAKIALFVSIPVAVVL
LVLLTVALYLCKRKNKKPHEHVRISNSDSEDGTDMKSSESLLYDLSTLRAATDNFSEENK
LGEGGFGPVYKGTLQDGQDIAVKRLSQTSQQGQVELKNEVVLVAKLQHKNLVRLLGCCIQ
EEEKLLVYEYLCNKSLDKILFDPARRQELTWGQRYRIIQGIGRGLLYLHEDSRLTIIHRD
LKASNILLDPDMNPKISDFGLAKLFSVDASAGNTSHIAGTYGYMAPEYALHGIFSAKSDV
YSFGVLVLEIVAGRRNNFGQYPGTDGEDLLTTVWRHWSRGSVSGLLDGCSADGLQPTEML
RCIHVGLLCVQEDAHLRPGMAAVVVMLNSRSITLPVPTPPAYVVSGRAGARSMTREAQAP
AGAVRGPYVNYASASDVEPR*
>TaCRK9-D_TraesCS1D03G0655200.3
MAPSPRAMRSLSPLYYLLLLIDAAMAAADPWSTDCPSDANYTRGGVFQANLDALLSVLPA
SASAASGFAKKATGVAPDEAYGLAQCRADVSASDCRTCLDASVRDVATKCPGQKRSVLFY
DDCFLRYSNVSFFGAADTSWQAHLCNRDNATQPELFKTQLGALMSNLSSRAASSLRLFAV
GTADFTPFARIYGMSQCTGDLASDDCNFCLTLAVSSIPTTCDEKQGGRVAYQSCSIRYEP
YAFYSAQGIEAAMSPPASPPPPALNGSDHSGPAGRAGNDDANDATAKIALFVSIPVAVVL
LVLLTVALYLCKRKNKKPHEHVRISNSADSEDGTDMKSSESLLYDLSTLRAATDNFSEEN
KLGEGGFGPVYKGTLQDGQDIAVKRLSQTSQQGQVELKNEVVLVAKLQHKNLVRLLGCCI
QEEEKLLVYEYLCNKSLDKILFDPARRQELTWGQRYRIIQGIGRGLLYLHEDSRLTIIHR
DLKASNILLDPDMNPKISDFGLAKLFSVDASAGNTSHIAGTYGYMAPEYALHGIFSAKSD
VYSFGVLVLEIVAGRRNNFGQYPGTDGEDLLTTVRV*
>TaCRK9-D_TraesCS1D03G0655200.4
MRSLSPLYYLLLLIDAAMAAADPWSTDCPSDANYTRGGVFQANLDALLSVLPASASAASG
FAKKATGVAPDEAYGLAQCRADVSASDCRTCLDASVRDVATKCPGQKRSVLFYDDCFLRY
SNVSFFGAADTSWQAHLCNRDNATQPELFKTQLGALMSNLSSRAASSLRLFAVGTADFTP
FARIYGMSQCTGDLASDDCNFCLTLAVSSIPTTCDEKQGGRVAYQSCSIRYEPYAFYSAQ
GIEAAMSPPASPPPPALNGSDHSGPAGRAGNDDANDATAKIALFVSIPVAVVLLVLLTVA
LYLCKRKNKKPHEHVRISNSADSEDGTDMKSSESLLYDLSTLRAATDNFSEENKLGEGGF
GPVYKGTLQDGQDIAVKRLSQTSQQGQVELKNEVVLVAKLQHKNLVRLLGCCIQEEEKLL
VYEYLCNKSLDKILFDPARRQELTWGQRYRIIQGIGRGLLYLHEDSRLTIIHRDLKASNI
LLDPDMNPKISDFGLAKLFSVDASAGNTSHIAGT*
>TaCRK9-D_TraesCS1D03G0655200.5
MRSLSPLYYLLLLIDAAMAAADPWSTDCPSDANYTRGGVFQANLDALLSVLPASASAASG
FAKKATGVAPDEAYGLAQCRADVSASDCRTCLDASVRDVATKCPGQKRSVLFYDDCFLRY
SNVSFFGAADTSWQAHLCNRDNATQPELFKTQLGALMSNLSSRAASSLRLFAVGTADFTP
FARIYGMSQCTGDLASDDCNFCLTLAVSSIPTTCDEKQGGRVAYQSCSIRYEPYAFYSAQ
GIEAAMSPPASPPPPALNGSDHSGPAGRAGNDDANDATAKIALFVSIPVAVVLLVLLTVA
LYLCKRKNKKPHEHVRISNSADSEDGTDMKSSESLLYDLSTLRAATDNFSEENKLGEGGF
GPVYKGTLQDGQDIAVKRLSQTSQQGQVELKNEVVLVAKLQHKNLVRLLGCCIQEEEKLL
VYEYLCNKSLDKILFACVRADPARRQELTWGQRYRIIQGIGRGLLYLHEDSRLTIIHRDL
KASNILLDPDMNPKISDFGLAKLFSVDASAGNTSHIAGT*

>TaCRK7-D_TraesCS1D03G0655300.1
MRSLRPLYYLLLLIGAAIAAADPWSTDCPGDANYTRGGVFEANLDALLSFLPASASAASG
FAEKATGVAPDEAYGLAQCRADVSASECRACLNASVRDVATKCPGQKKSTLSYYTCLLRH
SNVSFFGVADMSWQPHLCNRDNATQPELFKMQLGALMNNLSSRAASSPRLFAADTVDLTP
FTKIYGMSQCTRDLAGDDCNRCLSVAVSYIPKFCDGREGGRVDTRSCSIRYELYRFYNAQ
AAEAAMSPLPPPPPAVNGSDQSGPTGRAGNDDATAKIALFVSIPVAVVLLVLLTVALYLY
SEDGTDMGTSESLLYDLSTLRAATDNFSEENKLGEGGFGPVYKGTMQDGQDIAVKRLSKT
SQQGQVELKNEVVLVAKLKHKNLVRLLGCCIQEDEKLLVYEYLCNKSLDKIIFDPARRQE
LTWEQRYRIMQGIGRGLLYLHEDSRLTIIHRDLKASNILLDPDMTPKISDFGLAKLFSVD
ASFGNTSHIAGTYGYMAPEYALHGIFSAKSDVYSYGVLVLEIIAGRRNNFSQYPGTNGED
LLTTVWRHWSRGSVSGLLDGCSADGLQPSEMLRCVHVGLLCVQEDAHLRPGMAAVVVMLN
SRSITLPVPTPPAYVVSGRAGALGRSTTPEAQAPVGAVRGPYVNDPSVSDMEPRCIDGRE
WDWKIRHRRPNLSSL*

>TaCRK3-D_TraesCS1D03G0655500.1
MLIYDNCLLRYSNSSFFGAADTSSMLGLCNTGNVTQPELFRTQLGALMSNLTRRAAYSSP
RMFAAGAADITSITKVYGMAQCTRDLAGDDCNRCLAGPVSSILTACDGKQGGQSIARSCS
IRYEVNLFYNAQAAEAAMSPPPPPPPAVNGSDQSGPAGRAENDDATAKIALFVSIPVAVV
LLVLLTVALYLCKRKNKKPHEHVQISNYDSEDGTDMGSSESLLYHLSTLRAATDNFSEEN
KLGEGGFGPVYKGVLRDGQEIAVKRLSKTSQQGLVEMRNEVVLVAKLQHKNLVRLLGCCI
QEEEMLLVYEFLPNRSLDKILFVRWICTCSDPARRQELTWGHRFRIIQGIGRGLLYLHED
SRLTIIHRDLKASNILLDPDMNPKISDFGLAKLFSVDASVGNTSHIAGTYGYMAPEYALH
GIFSAKSDVYSYGVLVLEIIAGRRNNFAQYPGTNGEDLLTTVWRHWNRGSVSGLLDGCSA
DGLQPTEMLRCIHVGLLCVQEDAHLRPGMAAVVVMLNSRSITLPVPTPPAYVVSGRAGAL
GMSTTREAQAPAGAVRGPYVNDASVSDLEPR*

>TaCRK6-D_TraesCS1D03G0989900.1
MAAHRLALSVLIVAFALLAPGGHAAGEPWHVCGDSGEYDDKSVYQANLNLVAAALPKNAS
ASPNLFATAEAGAVPEKVTALALCRGDANSRACSSCLANAFANLPNVCPGFKEAVIYYDA
CMLRYSDVQFLSADDSGPLGVELTYTVRNDANATSEPGRYQRAVATLMNATADYAAYNST
RRYATGQADLDREFPKVYSWAQCTPDLTPGRCRDCLAQLIAQLPVQFTDSIGGRLLGPRC
SFEYETKPFINGPVIVQLPATSASSGAPAPAVVPTPPASATAEGRKYSVPGMVLIILLPM
IAAINLVAWLFSWRRRQVLRKAKQPDPNYSTDEAEGMESVESMLIDISTLRAATEDFAES
NKLGEGGFGPVYKGTLLSGDEIAVKRLSKSSTQGVEELKNELALVAKLKHKNLVRLIGVC
LEQQERLLIYEFIPNRSLDLILFDEEKRQKLDWETRYKIINGVARGLQYLHEDSQLKVVH
RDLKASNVLLDMNMNPKISDFGLAKIFGRDQTQGVTNRVVGTYGYMAPEYVMRGNYSVKS
DVFSFGVLVLEIVMGRKNSDCYNSHQSQDLLTTVWEHWTAGTVLEMADPSMNKSDALRCI
HVGLLCIQGNPTDRPMMSTVAMMLGGDTFSLPAPSKPAFYSTNAGANSSTGSSMSIPSVQ
ARS*

>TaCRK5-D_TraesCS1D03G0990100.1
MPATRPRMMSHRLVLSVAIVAVAALLVHHAAGYPWQVCGDDQFAAGSKYLANINLLAASL
PKNASASPDLFATAEAGAAPDKVWGLALCRGDANATSCLSCLAQAFRDLPNVCDYSKVAT
MYYDSCTLHYSNASQDPAPVAALTYRFWEYTNVTSEKGQFNRLVARLVNATADYAAYNST
RRYASGEADFDLEFPKIYSWAQCTPDLTAPQCWRCLAKIMVLLPEVFVDSTGARALQVRC
SFRYQTYSFFDGPVMVRLPAPAPSTQAPAPAPAPVAVPTGLTPAPATASTQGRKYSVPGM
VLIILLPTLAAINFVACFFFWRRKRPLPKTKQSDPSYFADEEDNQSVDSMLIDISTLRVA
TGDFADSNKLGDGGFGAVYKGILPDGDEIAVKRLSKSSTQGVEELKNELSLVAKLRHKNL
VTLLGVCLEQQVRLLVYEFVPN*

>TaCRK10-D_TraesCS1D03G0990200.1
MLPGGYAVLAMIIAVHLLAPAESASMECDGNPQTSNSTFPSTLKLLAAGLPGNASASPNG
FASAVVGTAPGLVYGMALCRGGTNASSCRACVAKAFGDAQASCPGDTGAAMYEDGCVLRF
SVQRFLDFLGADQWQVREITFSVVADRASVAVSAAWFGAAVSAILAAVSDHAVSSPSPAA
SSNSTIRSKFFATGEVAFNPRIYGLAQCMPNLAPAQCDGCLRRLQDEATPYLDGGTNPGW
IEAGSAWCILRYSVRPIYDYDGQAMLQLQAPPPPSPSATPKHGAAKTRNASGIYAGIASS
VVLLLILLSVFAFIRFKRKIKAAEDDNPFQKMARALIFDLTALQEATQNFSEANKLGEGG
YGIVYKGILPDGQEIAVKKLLGATEHGLHQLRNEVLLLAELQHKNLVRLQGFCSHRGDTL
LVYEYIKNGSLDNFLFDTSEVNTLNWEQQYNIILGIAKGILYLHEDSSPRIIHRDLKANN
ILLDEEMDPKIADFGLARLLQEGHTHTQTTRAAGTLGYMAPEYAIHGSVSTKIDIFSFGV
LVFEIITRRRNCSSDYGDTVNLISDVSAGFTLFSSVVSVFEHSNIYIIVSKSIIHVNHLP
GVELLDKRNNITNDGRITQWIPSKPSATVHPHRATVCPTGP*

>TaCRK10-D2_TraesCS1D03G0990200.2 
MLPGGYAVLAMIIAVHLLAPAESASMECDGNPQTSNSTFPSTLKLLAAGLPGNASASPNG
FASAVVGTAPGLVYGMALCRGGTNASSCRACVAKAFGDAQASCPGDTGAAMYEDGCVLRF
SVQRFLDFLGADQWQVREITFSVVADRASVAVSAAWFGAAVSAILAAVSDHAVSSPSPAA
SSNSTIRSKFFATGEVAFNPRIYGLAQCMPNLAPAQCDGCLRRLQDEATPYLDGGTNPGW
IEAGSAWCILRYSVRPIYDYDGQAMLQLQAPPPPSPSATPKHGAAKTRNASGIYAGIASS
VVLLLILLSVFAFIRFKRKIKKMARALIFDLTALQEATQNFSEANKLGEGGYGIVYKGIL
PDGQEIAVKKLLGATEHGLHQLRNEVLLLAELQHKNLVRLQGFCSHRGDTLLVYEYIKNG
SLDNFLFDTSEVNTLNWEQQYNIILGIAKGILYLHEDSSPRIIHRDLKANNILLDEEMDP
KIADFGLARLLQEGHTHTQTTRAAGTLGYMAPEYAIHGSVSTKIDIFSFGVLVFEIITRR
RNCSSDYGDTVNLISDVWNYWTKGTISQMMDESLNGYPRSQALRCIHIGLLCVQPDPDDR
PQISTVIFMLTRDTMELQPPAQPAFFFGTESPSPASPRYGQRRYMHGRSRSNLVPEDDVS
WNGVTITEPYPR*

>TaCRK4-D_TraesCS1D03G0990700.1
MTNGASPSPSPLCRRAKRKTSQSTGLPLRASTAMLPGGYAVLAMIISAHLLAPAESASME
CDGNPQTSNSTFPSTLKLLAAGLPGNASTSPNGFATATVGTAPGLVYGMALCRGGTNASS
CRACVAKAFGDAQASCPGDTGAAMYEDGCVLRFSVQRFLDFLGADQWQVREITFSVVADR
ASVVVSAAWFGAALSAILTAVVNHAVSSPSPAASSNSTIRSKFFATGEVAFNPRIYGLAQ
CMPNLAPAQCDGCLRRLQDEATPYLDGGTNPGWIEAGSAWCILRYSVRPIYDGQAMLQLP
APPPPSPSVPLEHGAGNTRTATGIYAGIASSVVLLLILLSVFAFIRFKRKIKTAEDDNPF
KKMARALIFDLPALQEATGNFSAANKLGEGGYGIVYKGILPDGQEIAVKKLLGATEHGLH
QLRNEVVLLAELQHKNLVRLQGFCSHRDDTLLVYEYIKNGSLDNFLFDTSEENTLNWEQQ
YNIILGIAKGILYLHEDSSPRIIHRDLKANNILLDEEMDPKIADFGLARLLQEGHTHTQT
TRAAGTLGYMAPEYAVHGSVSPKIDIFSFGVLVLEIITRRRNCSSDYGDTVNLISDVWNY
WTKGTISQMMDESLNGYPRSQALRCVHIGLLCVQPDPDDRPQISTVIFMLTRDTMELQPP
AQPAFFFGTESPSPASPRDGQRRYMHGRPDLLPEDDVSWNEVTITEPYPR*

>TaCRK4-D_TraesCS1D03G0990700.2 
MLPGGYAVLAMIISAHLLAPAESASMECDGNPQTSNSTFPSTLKLLAAGLPGNASTSPNG
FATATVGTAPGLVYGMALCRGGTNASSCRACVAKAFGDAQASCPGDTGAAMYEDGCVLRF
SVQRFLDFLGADQWQVREITFSVVADRASVVVSAAWFGAALSAILTAVVNHAVSSPSPAA
SSNSTIRSKFFATGEVAFNPRIYGLAQCMPNLAPAQCDGCLRRLQDEATPYLDGGTNPGW
IEAGSAWCILRYSVRPIYDGQAMLQLPAPPPPSPSVPLEHGAGNTRTATGIYAGIASSVV
LLLILLSVFAFIRFKRKIKTAEDDNPFKKMARALIFDLPALQEATGNFSAANKLGEGGYG
IVYKGILPDGQEIAVKKLLGATEHGLHQLRNEVVLLAELQHKNLVRLQGFCSHRDDTLLV
YEYIKNGSLDNFLFDTSEENTLNWEQQYNIILGIAKGILYLHEDSSPRIIHRDLKANNIL
LDEEMDPKIADFGLARLLQEGHTHTQTTRAAGTLGYMAPEYAVHGSVSPKIDIFSFGVLV
LEIITRRRNCSSDYGDTVNLISDVSAGFTLFSSVFSVFEHCNIYIVVSKSIIHVNHLPGV
ELLDKRNNITNDGRITQWIPSKPSATVRPHRAAVCPTGP*

>TaCRK11-A_TraesCS2A03G0462200.1
MAKPHRCFSPYLAGVAATFLLSILHAPLAAADDEPPPWPICGPYPPSSNYTQNTTYRANI
DLLSATLPRNASLSPAFYATGDVGDVPDIVYGQALCRGDVANASACEACVAAAFRGARRA
CPLYKDVIIFYDLCQLRFSNRNFLLDDDYLVTTYTLLRSRVVATPAFDAAVGLLLNATAD
HAVEDSSRRFGTGEEGFGDRRNTTIYALAQCAQEKTADVCRSCLSIIIGQLPNLFRGRTG
GGMFGVWCNFRYEVYPFFPGRPLVQLPQFVESPPASAPPVTGGEEKKRNSAGKVLAILMP
TIAVILSIAVVYFFCWRKRRPEEDAYLPSTSDDIQHIDSLLLDLATLRIATDDFDNSKML
GKGGFGMVYKGVLPDGEEIAVKRLGQTSRQGIGELKSELVLVAKLHHKNLVRLVGVCLEE
QEKILVYEYMPNRSLDMILFDSEKNKELDWGKRFKIINGIARGLQYLHEDSQLKIVHRDL
KASNVLLDVDYNPKISDFGLAKIFGGDQSEDVTRRIAGTYGYMAPEYAMRGQYSVKSDVF
SFGVLVLEIITGRRNSGSYNTEQDVDLLNLVWEHWTRGNVVELMDPSLSNHPPVDQVLKC
IHVGLLCVQRKRASRPTMSSVNIMFSSHTVRLPSLSRPAFCIQEVSVSETSTAYSEAYPL
TENSTVMSSNQVSITELSPR*

>TaCRK11-A_TraesCS2A03G0462200.2 
MAKPHRCFSPYLAGVAATFLLSILHAPLAAADDEPPPWPICGPYPPSSNYTQNTTYRANI
DLLSATLPRNASLSPAFYATGDVGDVPDIVYGQALCRGDVANASACEACVAAAFRGARRA
CPLYKDVIIFYDLCQLRFSNRNFLLDDDYLVTTYTLLRSRVVATPAFDAAVGLLLNATAD
HAVEDSSRRFGTGEEGFGDRRNTTIYALAQCAQEKTADVCRSCLSIIIGQLPNLFRGRTG
GGMFGVWCNFRYEVYPFFPGRPLVQLPQFVESPPASAPPVTGGEEKKRNSAGKVLAILMP
TIAVILSIAVVYFFCWRKRRPEEDAYLPYDIQHIDSLLLDLATLRIATDDFDNSKMLGKG
GFGMVYKGVLPDGEEIAVKRLGQTSRQGIGELKSELVLVAKLHHKNLVRLVGVCLEEQEK
ILVYEYMPNRSLDMILFDSEKNKELDWGKRFKIINGIARGLQYLHEDSQLKIVHRDLKAS
NVLLDVDYNPKISDFGLAKIFGGDQSEDVTRRIAGTYGYMAPEYAMRGQYSVKSDVFSFG
VLVLEIITGRRNSGSYNTEQDVDLLNLVWEHWTRGNVVELMDPSLSNHPPVDQVLKCIHV
GLLCVQRKRASRPTMSSVNIMFSSHTVRLPSLSRPAFCIQEVSVSETSTAYSEAYPLTEN
STVMSSNQVSITELSPR*
>TaCRK11-A_TraesCS2A03G0462200.3 
MAKPHRCFSPYLAGVAATFLLSILHAPLAAADDEPPPWPICGPYPPSSNYTQNTTYRANI
DLLSATLPRNASLSPAFYATGDVGDVPDIVYGQALCRGDVANASACEACVAAAFRGARRA
CPLYKDVIIFYDLCQLRFSNRNFLLDDDYLVTTYTLLRSRVVATPAFDAAVGLLLNATAD
HAVEDSSRRFGTGEEGFGDRRNTTIYALAQCAQEKTADVCRSCLSIIIGQLPNLFRGRTG
GGMFGVWCNFRYEVYPFFPGRPLVQLPQFVESPPASAPPVTGGEEKKRNSAATSDDIQHI
DSLLLDLATLRIATDDFDNSKMLGKGGFGMVYKGVLPDGEEIAVKRLGQTSRQGIGELKS
ELVLVAKLHHKNLVRLVGVCLEEQEKILVYEYMPNRSLDMILFDSEKNKELDWGKRFKII
NGIARGLQYLHEDSQLKIVHRDLKASNVLLDVDYNPKISDFGLAKIFGGDQSEDVTRRIA
GTYGYMAPEYAMRGQYSVKSDVFSFGVLVLEIITGRRNSGSYNTEQDVDLLNLVWEHWTR
GNVVELMDPSLSNHPPVDQVLKCIHVGLLCVQRKRASRPTMSSVNIMFSSHTVRLPSLSR
PAFCIQEVSVSETSTAYSEAYPLTENSTVMSSNQVSITELSPR*

>TaCRK12-A_TraesCS2A03G0462300.1
MAMAAMRMRRSLALRYQLAAALLLLLAFLNAPLAGAQPLPWQLCDAAAGNYTEGSAYQAN
IRALAGGLPRNASASPALFAKGSAGAAPDAVYALALCRGDTNASSCAACVAAAFRNAQQL
CAFNRRATMFDDPCILRYSAHDFLANVTDNSGRFVAFNGNNVTAGAAAAAFDAASGRLVN
ATADYAAGDPTRRFGTGEEGYDATYPKIYSLAQCTPDMAADDCRTCLRDIIEKFTPQYFV
GKPGGRVFGVRCNFRFETYSFSGRPLLQLPDVLPPAPAPAPAAAEEEGRRNRTGLILAIT
LPIVAALLLISTCVCFWRRRKPAERKPSVPLPYSATNPDDIQSIDSLLLDLSTLRAATDN
FAESNKLGEGGFGAVYKGVLSEGEEIAVKRLSQSSTQGIEELKTELVLVAKLQHKNLVRL
LGVCLEGQEKLLVYEYMPNRSLDTVLFDAGKSRDLDWGKRLKIVNGVARGLQYLHEDSQL
RIVHRDLKASNVLLDSDCNPKISDFGLAKLFGWDQSQAVTSHIAGTYGYMAPEYAMRGQY
SVKSDAFSFGVLLLEIVTGRKNSSFASPDSEPSLDLLSLVWEHWTSGTVEKLVDPSLGGR
SPGGQMLKLVNIGLLCVQDSPADRPTMSAVNVMLSSSTVSLQAPSRPTFCVDDMEGFSGM
YSGAYPGGSQSTGDSKPQAAMSPSPNEVSLTEIEPR*

>TaCRK13-A_TraesCS2A03G0462800.1
MLLAVIAVVLLLLPPAMPFEDFLCDGSTYAPNSTFQASLALVAAVLPGNASSMPSGFATA
EAGASPNRAYAMALCRGDVNASTCAACVAAAFRAAGAQESCPNNTGATMYEDACVLRFST
VQFLDFLRADQWQPGELTFQITPASRNVKSAQGAWFSAAATSILTAVVDHALAAAGNSTT
AKKYFATGEVDFQPRIYALAQCLPEMTPSQCRSCLGTLLVQTTPMLSTKPRWIMSFVVWC
NLRYSVRPFYEGRSMLQLPAPPPPAVVSPSVTPEPGPTGKKKSAAGISASIGCSVLLLFL
LSVFAFVRFKRRTTKQSEDDHPFKKIVGAQCMIFELAALQEATENFSEKNKLGEGGFGIV
YKGMLADGQEIAVKKLLGGTGSGLHQLHNEVRLLAELQHKNLVRLQGFCSHRDDTLLVYE
YIKNGTLDNFLFETSDENTLSWEQQYNIILGIAKGILYLHEDSSMRIIHRDLKPNNILVD
DGMDPKIADFGLARLLGEGHTHTKTARAVGTLGYMAPEYAIHGRVSPKIDIFSFGVLVLE
IVTRRRNSSSDDRDEVNLISDYCRH*

>TaCRK13-A_TraesCS2A03G0462800.2 
MLLAVIAVVLLLLPPAMPFEDFLCDGSTYAPNSTFQASLALVAAVLPGNASSMPSGFATA
EAGASPNRAYAMALCRGDVNASTCAACVAAAFRAAGAQESCPNNTGATMYEDACVLRFST
VQFLDFLRADQWQPGELTFQITPASRNVKSAQGAWFSAAATSILTAVVDHALAAAGNSTT
AKKYFATGEVDFQPRIYALAQCLPEMTPSQCRSCLGTLLVQTTPMLSTKPRWIMSFVVWC
NLRYSVRPFYEGRSMLQLPAPPPPAVVSPSVTPEPGPTGKKKSAAGISASIGCSVLLLFL
LSVFAFVRFKRRTTKQSEDDHPFKKIVGAQCMIFELAALQEATENFSEKNKLGEGGFGIV
YKGMLADGQEIAVKKLLGGTGSGLHQLHNEVRLLAELQHKNLVRLQGFCSHRDDTLLVYE
YIKNGTLDNFLFETSDENTLSWEQQYNIILGIAKGILYLHEDSSMRIIHRDLKPNNILVD
DGMDPKIADFGLARLLGEGHTHTKTARAVGTLGYMAPEYAIHGRVSPKIDIFSFGVLVLE
IVTRRRNSSSDDRDEVNLISDVWNCWTKGTVSQMIDPSLDEHARSQALRCMHIGLMCIQS
DPDDRPYISSVIFMLTRDNTEIQAPAQPAFFFGREAALASPAYDRSDFILGQDVSVNAVT
ITEPYPR*

>TaCRK14-A_TraesCS2A03G0462900.1
MAHHRVLSVVAIVAVALLASPAAAVYPWTICGRSTYTAKSQYLANINRIGATLPRNASRS
PELFATALVGAVPQQVWALALCRGDANASYCLTCLDQAFQDLPNACPYSRDSTIYYDSCV
LHYSNIRSRPDDDTTYNPTLPLRNNVNATAEPARFQRVVAALLNATVSYAVANSTRLYAS
GEADFDRELPKVYAWAQCTPDLTLARCRDCLTVNIKTWAPVFTDSIGARILGMRCSYRYE
TTPFFDGPVMVRLAGTSASSAAPASAPAVVPNVLTPAAAAGEGRKYSVPGMVLILLPTAA
AINLVVCFLLWRRRRPLAEANQPYPGYSAKAEDIDSVDSMLIDISTLRAATGDFAETNKL
GEGGFGAVYKGTLPDGEEIAVKRLSKSSAQGVEELKNELALVAKLKHKNLVRLVGVCLEQ
QERLLVYEFLPNRSLDKILFDTEKREQLDWGKRYKIIHGIARGLQYLHEDSQLKVVHRDL
KASNILLDTNMNPKISDFGLARLFGRDQTQAVTSRVVGTYGYMAPEYVMRGNYSVKSDAF
SFGVMVLEIVTGRKNNDCYNSQQSEDVLTTIWEHWTAGTVLATVDPSIGSSFSESDVRRC
VHVGLLCVQGNPADRPVMSSVVMMLGGETVSLSAPSKPAFYARNAGADHSVISSTVSVQD
GPGVSI*

>TaCRK15-A_TraesCS2A03G0463400.1
MATRHRTFYRLAATILIAFLLTPLAAAQPPWQICGKSGNYAANDTYQSNIRQLSATLPKN
ASASRTLFATGSVGSLPDIAYALALCRGDGNASACEACVTTAFQDAQQLCAFNKDATVIY
DPCYLRFSNQNFLATTSNDNLIGLKNSQSVSSPVDVFDAAVQTLLNATGDYAAANSSRRF
ATGEEGFDTSNPTIYGLVQCTPDMSPADCRSCLGDIITRMPQRLSGSIGGRLIGVRCNFR
YEVVPFFSGSPTLRLPAPPAPPAPPPAPVNVTPTATPGGKSANNVLAIVLPIVAAILAIT
TVCLCYLRRRRRRIPARSKLPHDSTNHEDIDSIDSLIIDLSTLRGATGNFAEANKLGEGG
FGAVYKGELPDGQEIAVKRLSRNSGQGIGELKNELVLVAKLQHKNLVRLVGVCLQEHEKL
LVYEYMPNRSIDTILFDPERRKELDWGKRLKIINGIARGLQYLHEDSQLRIIHRDLKASN
VLLDSDYTPKISDFGLARLFGADQSREVTNRVVGTYGYMAPEYAMRGHYSIKSDVFSFGI
LMLEFVTGRRSSGSFNFDESVDLLSLIWEHWSTGTMSEIIDSSLRSHAPGDQMVKIIHIG
LLCVQDNPADRPMMSTVNVMLSSNTVSLQSPSKPSFFIAKSGTYSTPYSGSSYPTASQSI
AKSAMASPNEVSITELEPR*

>TaCRK16-A_TraesCS2A03G0463500.1
MATGHRALANLTAVLLVPFFFAWLAAAQPQVCGDSGNYSANSTYQSNLGQLSVTLPKNAS
ASPTLFAVGSVGSVPDIVYALALCRGDTNASACAACVTTAFQDAQQLCAFSKDASVFYDL
CLLHFSNHNFLSDADGQGNQFIFQTDARNVSAPAAVFDNAVGVLLNATADYAASNSSKRF
ATGEEMFDTGGAPAIYALVQCTPDLAPAACRSCLGDIIQKMPKYLSGGQSGRAFRIRCNY
RYELYPFFSGSPLLRLPVPAFAGTPPSPVDISPPSNKRGQRKRSAAKISASVACTIVLVL
ILSASAFICFKKRKPLKKQPAMAFHNAARGKCMIFDLSTLQEATENFSEENKLGEGGFGT
VYKGTLPDEQEVAVKRLSQASREGLNQLHNEVQVLAQLQHIKLVRLLGYCSHQNEVMLVY
EFVKKDERKGRELSWNRRYNIIIGIAKGILYLHEDSSIRIIHRDLKSNNILLDENMNPKI
ADFGLARLLGGGHTQTKTANVAGTYRYMAPEYAIFGNVSPKIDIFSFGVLILEIVTRRKN
NSSDDFNNTVNLLSDVYNCRTKDMTLQIVDKSLNVYSKSEVLRCIHIGLLCIQEDPDDRP
NISSVVLMLTRDRVKLQPPRQPAFFFARDSSSVFEHTRHGNYIYDKSDVIVEDNFSVNEV
TNTDPYPR*

>TaCRK16-A_TraesCS2A03G0463500.2 
MATGHRALANLTAVLLVPFFFAWLAAAQPQVCGDSGNYSANSTYQSNLGQLSVTLPKNAS
ASPTLFAVGSVGSVPDIVYALALCRGDTNASACAACVTTAFQDAQQLCAFSKDASVFYDL
CLLHFSNHNFLSDADGQGNQFIFQTDARNVSAPAAVFDNAVGVLLNATADYAASNSSKRF
ATGEEMFDTGGAPAIYALVQCTPDLAPAACRSCLGDIIQKMPKYLSGGQSGRAFRIRCNY
RYELYPFFSGSPLLRLPVPAFAGTPPSPVDISPPSNKRGQRKRSAAKISASVACTIVLVL
ILSASAFICFKKRKPLKKQPAMAFHNAARGKCMIFDLSTLQEATENFSEENKLGEGGFGT
VYKGTLPDEQEVAVKRLSQASREGLNQLHNEVQVLAQLQHIKLVRLLG*

>TaCRK17-A_TraesCS2A03G0463700.1
MASHHRGRIPSYLATAAALLLAFLLPPLAASQWQNCGKNGNFDQNSTYQANIRALSVTLP
KNASSSRTLFAADSFGTVPDIVYALALCRGDANASACGACVSDGFKDAQQLCPYSKVAAV
YYDLCYLGFSNQDILSATDGDNNALTLVNSENVTVPAKVFEAAVSVLMNATADYAAADSS
RRFGTGEEGFETIDKAKPKIYGVAQCRPDMSPADCRSCLADIITYIPQHLTGRRGARVVG
LRCNYRYEQYSFFTGPSMLQLPAPSVGAPPSPAPANVTPPPVGGGSAGNKTARILAITLP
IVAAILAAVVICLYLWRRKSKPARKTSLSYPTNPEDIQSIDSLILDLSTLRAATDNFDER
NKLGEGGFGVVYKGILPDNEEIAVKRLSHSSRQGIEELKNELVLVAKLQHKNLVRLLGVC
LEEQEKLLAYEYMPNKSLDTILFDPDRSSQLGWGTRFRIVNGIARGLQYLHEDSQLKIIH
RDLKASNVLLDSEFNPKISDFGLARLFGSDQSHDVTNRVVGTYGYMAPEYAMRGNYSIKS
DVFSFGVLILEIVTGKRNSVAYDSEQAVDLLSLVWEHWTMGTIVEIMDSSMTSHSPGDQM
LKCMHIGLLCVQEDPADRPMMSVVTVMLSSSTVSLQAPSRPAFCIQKSGMNYSGMHTDPY
PGVSHSTSRSPMSPNEVSITELEPR*

>TaCRK18-A_TraesCS2A03G0463900.1
MISHKLCCYVSILVVPFLAQLASGDVLWQECDNSRNYTANSAFQSNLKQLSSTLPTESSS
SPTLFATAAVGAIPDTVYALSLCRGDTTNASACGDCVANALRDAQQVCSYNMDVTIYYDT
CYLRFSNQNFVTSIDNTKRHIMPNGENVTSPAATFDAAVGILLAAVADYAALNSSKRFGT
GVEDFDVSTPRVYALAQCTPDMAPADCRSCLEGIVRVMPKHFSRRQGGRILGLRCNYRFE
LYPPFSGNPLLHLPAPSSGVKPSVDGDGGGRKNKPSTNLLVLAVALAVISAALTFTLVCF
CIWRSRRQLEFPSQPYSGNWESVPNISLSMLNLSTLEVATENFSEGNKLGEGGFGAVYKG
SLADGQEIAVKRLSQGSAQGIAELKTELVLVAKLQHKNLVRLIGVCLEEHEKLVIYEYMP
NRSLDTILFDPERSKHLDWGKRFNIINGIARGLQYVHEDSQLKIIHRDLKASNVLLDSDL
NAKISDFGLARLFEGDQSKDVTNRVVGTFGYMAPEYVVRGHYSTKSDVFSFGILVLEIIT
GRRNCGSYNSEQSVDLLSIIWEHWTKGTILEIADPSLASRSSAPEEEILTYVHIGLMCVQ
ESPADRPTMSRANAILNSDTVSLQAPSKPAFCIRASSAGPEPRHGASQGRGRPAVVSPNE
VSLTELVPR*

>TaCRK19-A_TraesCS2A03G0464000.1
MEPLQWCFTVLLVISSLRPPMATGDTYATVCGKTGKYKANSTYQQNVQSVTKYLFNEATF
SGGNGFATRTEGTDPDRVYGLGICRGDTPDNVTCYECLSSASVEASTLCPDDKDATLFYD
GCTVRFSDQDFLSFSFWPWYNEPEVVLNNTNTVNPAAVASSFDVLVDTLMNKTAEHAAAA
SDAPQKKVATGEALFDGSDPQTKIYSLAQCTPDLTYGGCKNCLRFVMDEMALTRVPGAQG
QRVAGVRCNVRFEVYPFYIGEAMVRIEGTPAPSPAPSKSRLAAPPAPPNPASPPSKGGIK
NKIWLVAVSVSLVLLLCCILLAIIWTQSRRLHKRILRSQSQEVFPPSTEEAIMLWRMEEG
RSELSMFEFSQVIDATNNFSEGNKLGEGGFGRVYKGQLPNGLEIAVKRLAQHSGQGLNEF
KTEIHLIAKLQHTNLVRLLGYCIEGEEKILIYEYMSNKSLDFFIFDTTRGALLNWNRRRH
IIEGVAQGLLYLHKHSRLRVIHRDLKASNILLDENMNPRISDFGLARIFGSNESHANTSR
VVGTHGYMAPEYASEGQFSIKSDVFSFGVLLLEIISGKRNNGFHQTGNSGNLLGYVWLLW
TRENWCELIDPCLDVKHPNMEIMRFINVGLMCVQDDAVDRPTISDAISLLMNESTSLPDP
KKPAYFRNKGEDPKLEEQYSVNQMVDS*

>TaCRK20-A_TraesCS2A03G0464300.1
MKEAGMAGVLPCLLLHLLLFLKPRAIAAAAYSEYSCNGTTGNYTARDAFGANLARLTAEL
PADASTSPSLYASAAIGASPDKAFALALCRGDITDARACSGCLDNAFTQLRALCAGERDA
TFYHDLCTLRYSGEDFLARPDDNSPVINGMDVNGSTYAAWDSRNATSRSFFLSLVGTLFG
EMSMYGAYNSSVRRFASAVMYINPQLPTVYGLAQCTPDLSPGQCWHCFQGLQEQTRQWYD
GREGGRIVGVRCNIRYEGYQFYDGMANVRIGTPGGSSSPTESNGSKHMQTLIIVLCVSVT
VFCSMLVGCLLLIRRLRKGAGNTKLEQGHKRNNSKTEEALKLWKIEESSSEFTLYDFPEL
AAATDNFSDENKLGQGGFGPVYKGKFSDGAEVAVKRLAAQSGQGLVEFKNEIQLIAKLQH
TNLVKLVGCCVQEEEKMLVYEYLPNRSLDFFIFDQERGPLLDWQKRRHIMEGIAQGLLYL
HKHSRVRIIHRDMKASNILLDKDLNPKISDFGMARIFGSNMTEANTNRVVGTYGYMAPEY
ASEGLFSVKSDVFSFGVLLLEIVSGKRNSSGHGQHYGEFVNLLGYAWQLWRDGRAFELVD
PTLGHCSEVADIMRCVKVALLCVQDNAMDRPTMTDVTAMLGNDGVPLPDPRRPPHFHLRV
TSDDEEDGAGGSGARTRSTHFTGSCSTNDVTISTIEEGR*

>TaCRK21-A_TraesCS2A03G0464400.1
MLALLLLLVPASSLPAPASGDEGAVPVINAFSHFCSPTSDADGLYQPNSTFAANLASMSA
VLPKNASASGFSAGAFGRAPDTAYGLALCRWDYTGDDCGACLSRAFKDAVNLCGRSKDVT
IYHDQCHIRFYDQDYLAGAVNSPESVASNMNNVSRGNVAAFDGLVTRLANAVADRASNVS
GRYATGQAGFPPDKINVYGLAQCTPDLTTAQCQACLAAIIKQMPKFLSGRVGGRILGVRC
AVRYEKDIFFTTTGDMVTLTPLLDPSKGSSNTHTLWIVAIAVPITVLLCGFLACFMWMRR
RRRRGRVNIPTMSMEMEQVLKLWKIEESDSEFSLYDFDQIADATRNFSNDYKLGQGGFGA
VYRGELPGGLEVAIKRLSTCSVQGLMEFKTEIQLIAKLQHTNLVRLLGCCLQAEEKMLIY
EYMHNKSLDCFIFDSAKGAILNWERRFRIIDGIAQGLLYMHKHSRLRVIHRDLKASNILL
DRDMNPKISDFGLARIFCSNVTEANTTRVVGTHGYIAPEYASEGLFSTKSDVFSFGVLLL
EIISGKRTAGFYQYGKFFNLTGYAYQLWQEAKWHEMVDQVLGVDYPVTEVMKCVQVALLC
VQDSADDRPSMSDVVAMLSGEGLTLPEPRQPAYFNVRLSSLPESNSSFGESSYISNVALT
DEDGR*

>TaCRK21-A_TraesCS2A03G0464400.2 
MLALLLLLVPASSLPAPASGDEGAVPVINAFSHFCSPTSDADGLYQPNSTFAANLASMSA
VLPKNASASGFSAGAFGRAPDTAYGLALCRWDYTGDDCGACLSRAFKDAVNLCGRSKDVT
IYHDQCHIRFYDQDYLAGAVNSPESVASNMNNVSRGNVAAFDGLVTRLANAVADRASNVS
GRYATGQAGFPPDKINVYGLAQCTPDLTTAQCQACLAAIIKQMPKFLSGRVGGRILGVRC
AVRYEKDIFFTTTGDMVTLTPLLDPSKGSSNTHTLWIVAIAVPITVLLCGFLACFMWMRR
RRRRVTNLSGRVNIPTMSMEMEQVLKLWKIEESDSEFSLYDFDQIADATRNFSNDYKLGQ
GGFGAVYRGELPGGLEVAIKRLSTCSVQGLMEFKTEIQLIAKLQHTNLVRLLGCCLQAEE
KMLIYEYMHNKSLDCFIFDSAKGAILNWERRFRIIDGIAQGLLYMHKHSRLRVIHRDLKA
SNILLDRDMNPKISDFGLARIFCSNVTEANTTRVVGTHGYIAPEYASEGLFSTKSDVFSF
GVLLLEIISGKRTAGFYQYGKFFNLTGYAYQLWQEAKWHEMVDQVLGVDYPVTEVMKCVQ
VALLCVQDSADDRPSMSDVVAMLSGEGLTLPEPRQPAYFNVRLSSLPESNSSFGESSYIS
NVALTDEDGR*
>TaCRK21-A_TraesCS2A03G0464400.3 
MLALLLLLVPASSLPAPASGDEGAVPVINAFSHFCSPTSDADGLYQPNSTFAANLASMSA
VLPKNASASGFSAGAFGRAPDTAYGLALCRWDYTGDDCGACLSRAFKDAVNLCGRSKDVT
IYHDQCHIRFYDQDYLAGAVNSPESVASNMNNVSRGNVAAFDGLVTRLANAVADRASNVS
GRYATGQAGFPPDKINVYGLAQCTPDLTTAQCQACLAAIIKQMPKFLSGRVGGRILGVRC
AVRYEKDIFFTTTGDMVTLTPLLDPSKGSSNTHTLWIVAIAVPITVLLCGFLACFMWMRR
RRRRGRVNIPTMSMEMEQVLKLWKIEESDSEFSLYDFDQIADATRNFSNDYKLGQGGFGA
VYRGELPGGLEVAIKRLSTCSVQGLMEFKTEIQLIAKLQHTNLVRLLGCCLQAEEKMLIY
EYMHNKSLDCFIFGTRTTRESLTCMHLLLPYLIRLPVSLPFFLYR*

>TaCRK22-A_TraesCS2A03G1358300.1
MKEAGMVGVMPCLLLLLFLKPHAIAAAAYSEYSCNGTTGNYTASDAFGANLARLTAELPT
NASTSPSLYASAAIGTSSDKVSALALCRGDITDASTCSGCLDNAFQQLRALCAGERDATF
YHDLCTLRYSGEDFLGRPEDNNPVINAMDVNGSTFAAWDSGNATSRSFFLSLVGTLFGEM
AMYGSYNSTVRRFASAVMYVNPQLPTVYGLAQCTPDLSPGQCWQCFQGLQEQTRQWYDGR
EGGRIVGVRCNIRYESYQFCDGTADVRIGLQGGSSSSTESNGSKHRKTLIIILCVSITVF
CSMLVCCLLLIRRLRKGAGKTKLEQAHKRNNSTTEEALKLWKIEESSSEFTLYDFPELAS
ATDNFSEENKLGQGGFGPVYKGMFSDGTEVAVKRLAAQSGQGLVEFKNEIQLIAKLQHTN
LVKLVGCCVQEEEKMLVYEYMPNGSLDFFIFDQERGPLLDWKKRQRIMEGIAQGLLYLHK
HSRVRIIHRDMKASNILLDKDLNPKISDFGMARIFGSNVMEVNTNRVVGTYGYMAPEYAS
EGLFSVKSDVFSFGVLLLEIVSGKRNSSGHGQHYGEFVNLLSYAWQLWKDGRALELVDPT
LGDCNEQVTDMMRCVKVALLCVQDNAMDRPTMSDVTAMLGHDGVPLLDPRWPPHFHLRVT
SDDEEDRAGRSGTRSMHFTGSCSTNDMTISTIQEGR*

>TaCRK11-B_TraesCS2B03G0582200.1
MAKPHRCFSPYLAGVAATFLLPVLYAPLAAADDEPPPWPICGPYPPSGNYTHNSTYQANI
DLLSATLPRNASLSPALYATGDVGDVPDIVYGQALCRGDVANASACEACVAAAFRGAQRA
CPLYKDVIIFYDLCQLRFSNRNFLLDDDYIVTTYTLLRSRVVATPAFDAAVGLLVNATAD
HAVEDSSRRFGTGEEGFGDRRNPKIYALTQCAPEKTADVCRSCLGVIIGQLPNSFRGRTG
GGMFGVWCNFRYEVYPFFSGRPLVQLPQFVQRPPASAPPVTGGEEKKRNSAGKVLAILMP
TIAVILAIPVVYFFCWRKRRPEEVYLPSTSDDIQHIDSLLLDLATLRIATDDFDNSKMLG
KGGFGMVYKGVLPDGEEIAVKRLGQTSRQGIGELKSELVLVAKLHHKNLVRLVGVCLEEQ
EKILVYEYMPNRSLDMILFDSERNKELDWGKRFKIINGIARGLQYLHEDSQLKIVHRDLK
ASNILLDVDYNPKISDFGLAKIFGGDQSEDVTRRIAGTYGYMAPEYAMRGQYSVKSDVFS
FGVLVLEIITGRRNSGSYNTEQDVDVLNLVWEHWTRGNVVELMDPSLSNHPPVDQVLKCI
HVGLLCVQRKPASRPTMSSVNIMFSSHTVRLPSLSRPAFCIQEVSVSETSTAYSEAYPLT
ENSTVMSSNQVSITELSPR*

>TaCRK11-B_TraesCS2B03G0582200.2 
MAKPHRCFSPYLAGVAATFLLPVLYAPLAAADDEPPPWPICGPYPPSGNYTHNSTYQANI
DLLSATLPRNASLSPALYATGDVGDVPDIVYGQALCRGDVANASACEACVAAAFRGAQRA
CPLYKDVIIFYDLCQLRFSNRNFLLDDDYIVTTYTLLRSRVVATPAFDAAVGLLVNATAD
HAVEDSSRRFGTGEEGFGDRRNPKIYALTQCAPEKTADVCRSCLGVIIGQLPNSFRGRTG
GGMFGVWCNFRYEVYPFFSGRPLVQLPQFVQRPPASAPPVTGGEEKKRNSAGKVLAILMP
TIAVILAIPVVYFFCWRKRRPEEVYLPYDIQHIDSLLLDLATLRIATDDFDNSKMLGKGG
FGMVYKGVLPDGEEIAVKRLGQTSRQGIGELKSELVLVAKLHHKNLVRLVGVCLEEQEKI
LVYEYMPNRSLDMILFDSERNKELDWGKRFKIINGIARGLQYLHEDSQLKIVHRDLKASN
ILLDVDYNPKISDFGLAKIFGGDQSEDVTRRIAGTYGYMAPEYAMRGQYSVKSDVFSFGV
LVLEIITGRRNSGSYNTEQDVDVLNLVWEHWTRGNVVELMDPSLSNHPPVDQVLKCIHVG
LLCVQRKPASRPTMSSVNIMFSSHTVRLPSLSRPAFCIQEVSVSETSTAYSEAYPLTENS
TVMSSNQVSITELSPR*
>TaCRK11-B_TraesCS2B03G0582200.3 
MAKPHRCFSPYLAGVAATFLLPVLYAPLAAADDEPPPWPICGPYPPSGNYTHNSTYQANI
DLLSATLPRNASLSPALYATGDVGDVPDIVYGQALCRGDVANASACEACVAAAFRGAQRA
CPLYKDVIIFYDLCQLRFSNRNFLLDDDYIVTTYTLLRSRVVATPAFDAAVGLLVNATAD
HAVEDSSRRFGTGEEGFGDRRNPKIYALTQCAPEKTADVCRSCLGVIIGQLPNSFRGRTG
GGMFGVWCNFRYEVYPFFSGRPLVQLPQFVQRPPASAPPVTGGEEKKRNSAATSDDIQHI
DSLLLDLATLRIATDDFDNSKMLGKGGFGMVYKGVLPDGEEIAVKRLGQTSRQGIGELKS
ELVLVAKLHHKNLVRLVGVCLEEQEKILVYEYMPNRSLDMILFDSERNKELDWGKRFKII
NGIARGLQYLHEDSQLKIVHRDLKASNILLDVDYNPKISDFGLAKIFGGDQSEDVTRRIA
GTYGYMAPEYAMRGQYSVKSDVFSFGVLVLEIITGRRNSGSYNTEQDVDVLNLVWEHWTR
GNVVELMDPSLSNHPPVDQVLKCIHVGLLCVQRKPASRPTMSSVNIMFSSHTVRLPSLSR
PAFCIQEVSVSETSTAYSEAYPLTENSTVMSSNQVSITELSPR*

>TaCRK12-B_TraesCS2B03G0582300.1
MAMVAMRMRRSPALCYHLAAALLLLLLLAFLNAPLAGAQPLPWQLCDAAAGYYTEGSAYQ
ANIRALASGLPRNASLSPALFAKGAAGAAPDAVYALALCRGDTNASSCAACVAAAFRNAQ
QLCAFNRHATMFDDPCILRYSGQDFLANVTDNSGRFVAFNGNNVTAGAAAAAFDAASGRL
VNATADYAAEDPTRRFGTGEEGYDATYPKIYSLAQCTPDMAADDCRSCLRDIIEKFTPQY
FVGKPGGRVFGVRCNFRFETYSFFSGRPLLQLPDVLPPAPAPAPAAAEEEGTRNRTGLIL
AITLPIVAALLLISTCVCFWRRRKPAERKPSVPYSATNPDDIQSIDSLLLDLSTLRAATD
NFAESNKLGEGGFGAVYKGVLSEGEEIAVKRLSQSSTQGIEELKTELVLVAKLQHKNLVR
LLGVCLEGQEKLLVYEYMPNRSLDTVLFDAEKSRGLDWGKRLKIVNGVARGLQYLHEDSQ
LRIVHRDLKASNVLLDSDCNPKISDFGLAKLFGWDQSQAVTSHIAGTYGYMAPEYAMRGQ
YSVKSDAFSFGVLLLEIVTGRKNSSFATSEPSLDLLSLVWEHWTSGTVEQLVDPSLGGRS
PGGQMLKLVNIGLLCVQDSPADRPTMSVVNVMLSSSTVSLQAPSRPTFCVDDMEGFSGMY
SGAYPRGSQSQSTGDSKPQAAMSPSPNEVSLTEIEPR*

>TaCRK12-B_TraesCS2B03G0582300.2 
MRRSPALCYHLAAALLLLLLLAFLNAPLAGAQPLPWQLCDAAAGYYTEGSAYQANIRALA
SGLPRNASLSPALFAKGAAGAAPDAVYALALCRGDTNASSCAACVAAAFRNAQQLCAFNR
HATMFDDPCILRYSGQDFLANVTDNSGRFVAFNGNNVTAGAAAAAFDAASGRLVNATADY
AAEDPTRRFGTGEEGYDATYPKIYSLAQCTPDMAADDCRSCLRDIIEKFTPQYFVGKPGG
RVFGVRCNFRFETYSFFSGRPLLQLPDVLPPAPAPAPAAAEEEGTRNRTGLILAITLPIV
AALLLISTCVCFWRRRKPAERKPSVPSTNPDDIQSIDSLLLDLSTLRAATDNFAESNKLG
EGGFGAVYKGVLSEGEEIAVKRLSQSSTQGIEELKTELVLVAKLQHKNLVRLLGVCLEGQ
EKLLVYEYMPNRSLDTVLFDAEKSRGLDWGKRLKIVNGVARGLQYLHEDSQLRIVHRDLK
ASNVLLDSDCNPKISDFGLAKLFGWDQSQAVTSHIAGTYGYMAPEYAMRGQYSVKSDAFS
FGVLLLEIVTGRKNSSFATSEPSLDLLSLVWEHWTSGTVEQLVDPSLGGRSPGGQMLKLV
NIGLLCVQDSPADRPTMSVVNVMLSSSTVSLQAPSRPTFCVDDMEGFSGMYSGAYPRGSQ
SQSTGDSKPQAAMSPSPNEVSLTEIEPR*

>TaCRK13-B_TraesCS2B03G0583000.1
MLLAVIAVVLLLLPQAMPFEASSCDGSTYAPNSPFQASLNLVAAALPGNASSMPSGFATA
DAGTSPTRAYAMALCRGDVNASTCAACVAAAFRAAGAQDNCPNNTGATMYEDACVLRFST
VQFLDFLRADQWQPGELTFQIAPASSNVGSAQGAWFSAAATSILTAVVDHALAAAGNSTT
AKKYFATGEVDFQPRIYALAQCLPEMTPSQCQSCLGTLLVQTTPMLSTKPRWIMALVAWC
NLRYSVRPFYEGWSMLRLPAPPPPAVVPPSVTPKSGGTGKKMSVAGISVGIVCSVLLLFV
LSVFAFVRFKRRTTKHSEDDHPFKKIVGAQCMIFDLSALQEATESFSEKNKLGEGGFGIV
YKGILADGQEIAVKKLLGGTGSGLHQLHNEVQLLAELQHKNLVRLQGFCSHRDDTLLVYE
YIKNGSLDNFLFETSEENTLSWAQQHNIILGIAKGILYLHEDSSMRIIHRDLKPNNILVD
DGMNPKIADFGLARLLGEGHTHTKTARAVGTLGYMAPEYAIHGRVSPKIDIFSFGVLVLE
IVTGRRNSSSDDRDEVNLISDVWNCWTKGTISQMIDRSLDEHARSQALRCIHIGLMCVQS
DPIDRPYISSVIFMLTRDNTEIQAPAQPAFFFGREAALASPAYDRSDFILGQDVSVNAVT
ITEPYPR*

>TaCRK13-B_TraesCS2B03G0583000.2 
MLLAVIAVVLLLLPQAMPFEASSCDGSTYAPNSPFQASLNLVAAALPGNASSMPSGFATA
DAGTSPTRAYAMALCRGDVNASTCAACVAAAFRAAGAQDNCPNNTGATMYEDACVLRFST
VQFLDFLRADQWQPGELTFQIAPASSNVGSAQGAWFSAAATSILTAVVDHALAAAGNSTT
AKKYFATGEVDFQPRIYALAQCLPEMTPSQCQSCLGTLLVQTTPMLSTKPRWIMALVAWC
NLRYSVRPFYEGWSMLRLPAPPPPAVVPPSVTPKSGGTGKKMSVAGISVGIVCSVLLLFV
LSVFAFVRFKRRTTKHSEDDHPFKKIVGAQCMIFDLSALQEATESFSEKNKLGEGGFGIV
YKGILADGQEIAVKKLLGGTGSGLHQLHNEVQLLAELQHKNLVRLQGFCSHRDDTLLVYE
YIKNGSLDNFLFAFVGNRNQ*

>TaCRK14-B_TraesCS2B03G0583400.1
MAHHRVLSVAIVAVALLASPAAAVYPWTICGRSTYTAKSQYLANINRIGATLPRNASRSP
DVFATALVGAVPQQVWALALCRGDANASYCLTCLDQAFQDLPNACPYSRDSTIYYDSCVL
HYSNIRSRPDDDTTYNPTIPLRNNVNATAEPARFQRVVAALLNATVSYAVTNSTRLYASG
EADFDQELPKVYAWAQCTPDLTPARCRDCLTVNIKTWEPVFTDAIGARILGMRCSYRYET
TPFFNGPVMVRLAGTSASSGAPASAPAVVPNVLTPQAAAAGEGRKYSVPGMVLIVLLPSA
AAINLVLCFLLWRRRPLAEANQSYGGYSAEAKDIESVDSMLIDISTLRAATGDFAEANKL
GEGGFGAVYKGTLPDGEEIAVKRLSKSSTQGVEELKNELALVAKLKHKNLVRLVGVCLEQ
QERLLVYEFVPNRSLDKILFDTEKREQLDWGKRYKIINGIARGLQYLHEDSQLKVVHRDL
KASNILLDTNMNPKISDFGLARLFGRDQTQAVTSRVIGTYGYMAPEYVMRGNYSVKSDAF
SFGVMVLEIVTGRKNNDCYNSQQSEDLLTTIWEHWTAGTVLTTVDPSISSSFSESDVRRC
VHVGLLCVQGNPADRPVMSSVVMMLGGETVSLSAPSKPAFYARNADADHPVISSTVSVQD
GPGVSI*

>TaCRK23-B_TraesCS2B03G0583500.1
MLGGYLLAVVLLPLAAAQGTQWQSTTCASGAYAANSTYQTNLGLLAAALPANVSASPAGF
ATATVGVVPDLISALALCRGDANASSCRACVAAGFPGAQRGCPNSKDVAIYQDDCVLRFS
DQRFLDFIGVESPAGTYSSDEENLTAPAAWFNAAALALLNATVDQAVAARGDPAKKYFAT
GEGSFDATYYPKIYGLAQCVPEMTAAQCRGCLGGFIGAAPWFLFQNGKSGGRALGVWCNL
RYGVNPFYTGGAMVKLSAPPAPAPAAVPSIATAETPAGRKGRVAGISTGAACFAVLMLIL
AVFAFIRFKRRKAKKHDDSFNKMARGKCTIYDFPTLQEATGNFSEKHKLGEGGFGTVYKG
NLPDGQEIAVKKLIDGAGAGHGLDQIRNEVLVLAQLQHKNLVRLLGFCWHQKEMLLVYEY
IKNGSLDNFLFVDASRRNTLSWDEEYNIILGIAKGIMYLHEDSSVRIIHRDLKANNILID
DAMDPKIADFGLARLQVGGHTQTMTARVVGTYGYMAPEYAIHGNVSPKIDIFSFGVLVLE
IVTKRRNCGSDDCETDTVNLLSDVWTCWTKGTILQMIDESLEGHPRIQALRCIHIGLLCV
QADPDDRPDIPSIIFMLNREDMELQPPAQPAFFFGEDSNSPSPPCQQGIYVYNRSEVVFE
NTSVNGLTITDAYPR*

>TaCRK24-B_TraesCS2B03G0584200.1
MPYTQTQNTMSPLAVVVTSLAVVLLARCAAAYPWQVCGTAANFTANSTYQANLGLLAAAL
PRNISSSPDLFATAVVGAAPDQVSALALCRGDANATACSGCLAMAFQDVQNQCAYDKDAA
IYYDPCALYYSSNATSLSSLDNVGRTNRINNQNVTSDPGRFNRQVAALVNATADHAAYNS
TRRYASGEADLGGQFPRVYSWAQCTPDLTPARCRGCLAGLIAGMPRRFTDRVGGRSLGVR
CSYRYETYSFLDGPVMVRLAAPPSSAAPAPAVGPTVPTPGAVAGERKFIVTATVLVIVLP
TIAALVIINLLVWLCIWRRMRRPQAGATQPYSSRENMESVESMLIDISTLRAATGGFAES
NKLGQGGFGAVYKGTLPDGDEIAVKRLAKSSTQGVGELTNELLLVAKLQHKNLVRLIGVC
LEQEERLLVYELVPNRSLDKILFDTEKRGQLDWGKRYKIISGVARGLQYLHEDSQLKVVH
RDLKASNILLDTNMNPKISDFGMARLFGGDQTQGITSRVVGTYGYMAPEYVMRGNYSVKS
DVFSFGVMVLEMVTGKKSNDCYTSRLSEDLLTLVWERWTAGSVSGLIDPCLGDSFSRTDA
LRCIHIGLLCTQGDPAARPAMSSVVTMLGSDTVSLQAPPKPVFYARRSSATSSSMSTASA
*
>TaCRK15-B_TraesCS2B03G0584300.1
MATRHGTFYRLAATILIAFLLTPLTAAQPPWQICGKSGNYAANDTYQSNIRQLSATLPKN
ASASRTLFATGSIGSLPDIAYALALCRGDGNASACEACVTTAFQDAQQLCAFNKDATVIY
DPCYLRFSNQNFLATTSNDNLIILKNSQSVSSPVDVFDAAVQTLLNATGDYAAANSSRRF
ATGEEGFDTVYGLVQCTPDMSPADCRSCLGDIITQMPRDLSGSIGGRLIGVRCNFRYEVV
PFFSGSPTLRLPAPPAPPAPPPAPVNVTPTATPGGKSANNVLAIVLPIIAAILAISTVCL
CYLRRRRRRRPASTEQAHYSTNHEDIDSIDSLIIDLSTLRDATNNFAEANKLGEGGFGAV
YKGDLPDGQEIAVKRLSRNSGQGIGELKNELVLVAKLQHKNLVRLVGVCLQEHEKLLVYE
YMPNRSIDTILFDPERKKELDWGKRLKIINGIARGLQYLHEDSQLRIIHRDLKASNVLLD
SDYTPKISDFGLARLFGADQSREVTNRVVGTYGYMAPEYAMRGHYSIKSDVFSFGILMLE
FVTGRRSSGSYNFDESVDLLSLIWEHWSTGTISEIIDASLRSHAPGDQMVKIFHIGLLCV
QDNPADRPMMSTVNVMLSSNTVSLQSPSKPSFFITKSGTYSTPYSESSYPMASQSTAKSA
MASPNEVSITELEPR*

>TaCRK15-B_TraesCS2B03G0584300.2 
MATRHGTFYRLAATILIAFLLTPLTAAQPPWQICGKSGNYAANDTYQSNIRQLSATLPKN
ASASRTLFATGSIGSLPDIAYALALCRGDGNASACEACVTTAFQDAQQLCAFNKDATVIY
DPCYLRFSNQNFLATTSNDNLIILKNSQSVSSPVDVFDAAVQTLLNATGDYAAANSSRRF
ATGEEGFDTVYGLVQCTPDMSPADCRSCLGDIITQMPRDLSGSIGGRLIGVRCNFRYEVV
PFFSGSPTLRLPAPPAPPAPPPAPVNVTPTATPGGKSANNVLAIVLPIIAAILAISTVCL
CYLRRRRRRRPASTEQAHYSTNHEDIDSIDSLIIDLSTLRDATNNFAEANKLGEGGFGAV
YKGDLPDGQEIAVKRLSRNSGQGIGELKNELVLVAKLQHKNLVRLVGVCLQEHEKLLVS*

>TaCRK16-B_TraesCS2B03G0584600.1
MATGHRALANLTAVLLAPIFFVWLAAAQPQVCGDSGSYSANSTYQSNLGQLSVSLPKNAS
ASPTLFATGSVGSVPDIVYALALCRGDTNASACAACVTTAFQDAQQLCAFSKDASVFYDL
CLLHFSNQNFLPDTDGRGNQFIFQTDARNVSAPAVVFDNAVGVLLNATADYASSNSSKRF
ATGEEMFDRGGIPAIYALVQCTPDLAPAACRSCLGDIIQMMPRYLSGGQSGRAFWIRCNY
RYELYPFFSGSPLLRLPVPAFAGMPPSPVDISPPSPVDISPPSNKRGQKERSAAKISASV
ASTIVFVLILSASAFICFKKRKPLKKQPGLAFHNAARGKCMIFDLPTLQEATENFSEENK
LGEGGFGTVYKGTLPDEQEVAVKRLSQTSREGLNQLHNEVQVLAQLQHIKLVRLLGYCSH
QNEVMLVYEFVKNGCLHNFLFDERKGRKLNWNLRYNIIVGIAKGILYLHEDSSIRIIHRD
LKSNNILLDENMNPKIADFGLARLLGGGHTQTKTANVAGTYGYMAPEYAIFGNVSPKIDI
FSFGVLILKIVTRRKNNSSDDYNNTVNLLSDVYNCWTKDMTLQIVDKSLNVYSKSEVLRC
IHIGLLCIQEDPDDRPNIFSVVLMLTRDRVKLQPPRQPAFFFARDSSSVFEHARHGNYIY
DKSDVIVEDNFSVNEVTNTDPYPR*

>TaCRK16-B_TraesCS2B03G0584600.2 
MATGHRALANLTAVLLAPIFFVWLAAAQPQVCGDSGSYSANSTYQSNLGQLSVSLPKNAS
ASPTLFATGSVGSVPDIVYALALCRGDTNASACAACVTTAFQDAQQLCAFSKDASVFYDL
CLLHFSNQNFLPDTDGRGNQFIFQTDARNVSAPAVVFDNAVGVLLNATADYASSNSSKRF
ATGEEMFDRGGIPAIYALVQCTPDLAPAACRSCLGDIIQMMPRYLSGGQSGRAFWIRCNY
RYELYPFFSGSPLLRLPVPAFAGMPPSPVDISPPSPVDISPPSNKRGQKERSAAKISASV
ASTIVFVLILSASAFICFKKRKPLKKQPGLAFHNAARGKCMIFDLPTLQEATENFSEENK
LGEGGFGTVYKGTLPDEQEVAVKRLSQTSREGLNQLHNEVQVLAQLQHIKLVRLLGYCSH
QNEVMLVYEFVKNGCLHNFLFERHMIKFLTLLKQMKGREGN*

>TaCRK17-B_TraesCS2B03G0584900.1
MASSHYRGRIPSDLATAAALLLAFLLPPLAASQWPNCDKNGNFTTNSPYQANIRALSSTL
PKNASSSRTLFAFATVGTVPDIVYALALCRGDANASACGNCVSNGFKDAQQLCPYVEAFD
AAVGVLMNATADYAAANNSRRFGTGVEGFETVDKGNPKIYGVAQCRPDMAPGDCRTCLGN
IIAMRSQYLIGRQGGRILGLRCNYRYEQYSFFTGPSMLQLPAPSVGAAPAPAPASVRPPP
VGGESTGNRTARILAITLPIVAAILAAVVICLYLWRRKSKPARKASLSYPTNPEDIQSID
SLILDLSTLRAATDNFDERNKLGEGGFGVVYKGILPDNEEIAVKRLSQSSRQGIEELKNE
LVLVAKLQHKNLVRLLGVCLEEQEKLLAYEYMPNKSLDTILFDPDRSSQLDWGMRFRIVN
GIARGLQYLHEDSQLKIIHRDLKASNVLLDSEFNPKISDFGLARLFGSDQSHDVTNRVVG
TYGYMAPEYAMRGNYSIKSDVFSFGVLILEIVTGKRNSIAYDSEQAVDLLSLVWEHWTMG
TIVEIMDSSMTSHSPGDQMLKCMHIGLLCVQEDPADRPMMSVVTVMLSSSTVSLQAPSRP
AFCIQKSGMNYSGMHTDPYPGVTHSTSRSPMSPNEVSITELEPR*

>TaCRK17-B_TraesCS2B03G0584900.2 
MASSHYRGRIPSDLATAAALLLAFLLPPLAASQWPNCDKNGNFTTNSPYQANIRALSSTL
PKNASSSRTLFAFATVGTVPDIVYALALCRGDANASACGNCVSNGFKDAQQLCPYESTGN
RTARILAITLPIVAAILAAVVICLYLWRRKSKPARKASLSYPTNPEDIQSIDSLILDLST
LRAATDNFDERNKLGEGGFGVVYKGILPDNEEIAVKRLSQSSRQGIEELKNELVLVAKLQ
HKNLVRLLGVCLEEQEKLLAYEYMPNKSLDTILFDPDRSSQLDWGMRFRIVNGIARGLQY
LHEDSQLKIIHRDLKASNVLLDSEFNPKISDFGLARLFGSDQSHDVTNRVVGTYGYMAPE
YAMRGNYSIKSDVFSFGVLILEIVTGKRNSIAYDSEQAVDLLSLVWEHWTMGTIVEIMDS
SMTSHSPGDQMLKCMHIGLLCVQEDPADRPMMSVVTVMLSSSTVSLQAPSRPAFCIQKSG
MNYSGMHTDPYPGVTHSTSRSPMSPNEVSITELEPR*
>TaCRK17-B_TraesCS2B03G0584900.3 
MASSHYRGRIPSDLATAAALLLAFLLPPLAASQWPNCDKNGNFTTNSPYQANIRALSSTL
PKNASSSRTLFAFATVGTVPDIVYALALCRGDANASACGNCVSNGFKDAQQLCPYGKDAA
VYYDLCYVAFSNQNILSATGGGNSVLILMSDNNVTAPVEAFDAAVGVLMNATADYAAANN
SRRFGTGVEGFETVDKGNPKIYGVAQCRPDMAPGDCRTCLGNIIAMRSQYLIGRQGGRIL
GLRCNYRYEQYSFFTGPSMLQLPAPSVGAAPAPAPASVRPPPVGGESTGNRTARILAITL
PIVAAILAAVVICLYLWRRKSKPARKASLSYPTNPEDIQSIDSLILDLSTLRAATDNFDE
RNKLGEGGFGVVYKGILPDNEEIAVKRLSQSSRQGIEELKNELVLVAKLQHKNLVRLLGV
CLEEQEKLLAYEYMPNKSLDTILFDPDRSSQLDWGMRFRIVNGIARGLQYLHEDSQLKII
HRDLKASNVLLDSEFNPKISDFGLARLFGSDQSHDVTNRVVGTYGYMAPEYAMRGNYSIK
SDVFSFGVLILEIVTGKRNSIAYDSEQAVDLLSLVWEHWTMGTIVEIMDSSMTSHSPGDQ
MLKCMHIGLLCVQEDPADRPMMSVVTVMLSSSTVSLQAPSRPAFCIQKSGMNYSGMHTDP
YPGVTHSTSRSPMSPNEVSITELEPR*

>TaCRK18-B_TraesCS2B03G0585300.1
MISHKLCCCVSILVAPFLAQLASGDVLWQECDNSRNYTANSGFQSNLKQLSTTLPTESSS
SPTLFATAAVGAIPDTAYALSLCRGDTTNASACGDCVANAFRDAQQVCSYNMDVTIYYDP
CYLRFSNQNFLTSIDNTKRHIMPNGENVTSPAATFDAAVGVLLAAVADYAALNSSRRFGT
GVEDLDVSTPRIYAMAQCTPDMAPADCRSCLEGIVSVMPKHFSRRQGGRILGLRCNYRFE
LYPPFSDSPLLHLPAPASGVTPSVDGDGGGRRNKPSTILLALAVALAVVSAALTFTIVCF
CVRRRRRQQELPSQPYSGNWESVPNINLPMLDLSALEVATENFSEGNKLGEGGFGAVYKG
SLADGQEIAVKRLSQGSAQGIAELKTELVLVAKLQHKNLVRLIGVCLEEHEKLVIYEYMP
NRSLDTILFDPERSKHLDWGKRFKIINGIARGLQYVHEDSQLKIIHRDLKASNVLLDSDL
NPKISDFGLARLFEGDQSKDVTNRVVGTFGYMAPEYVVRGHYSTKSDVFSFGILVLEIIT
GRRNCGSYNSEQSVDLLSLIWEHWTSGTILEIADPSLASRSSVPEEEILTYVHIGLMCVQ
ESPADRPTMSRANAILNSDTVSLQAPSKPAFCIRACTAGPEPRHGASQGRGRPAVVSPNE
VSLTELVPR*

>TaCRK20-B_TraesCS2B03G0585700.1
MKEAGMVGVLPCLLLLLLFLKPRANAAAAAAYSEYSCNGTTGNYTARDAFGANLARLTAE
LPASASASPSLYASAAIGASPDKVFALALCRGDITDARTCSGCLDNAFRQLRGLCAGERD
ATFYNDLCTLRYSGEDFLARPDDNNPVINGMDVNGSTYAAWDSRNATSRSFFLSLVGTLF
GEMSMYGAYNSSVRRFASAIMYINPQLPTVYGLAQCTPDLSPGQCWHCFLGLQEQTRQWY
DGREGGRIVGVRCNIRYEGYQFYDGMADVRIGTHGDSSSPTESNGSKHRRTLIIVVCVSV
TVFCSMLVGCLLLIRRLRKGAGNTKLEQGHKRNNSKTEEALKLWKIEESSSEFTLYDFPE
LAAATDSFSEENKLGQGGFGPVYKGKFSDGAEVAVKRLAAQSGQGLVEFKNEIQLIAKLQ
HTNLVKLVGCCVQEEEKMLVYEYLPNRSLDFFIFDQERGPLLDWQKRRHIMEGIAQGLLY
LHKHSRVRIIHRDMKASNILLDKDLNPKISDFGMARIFGSNMTEANTNRVVGTYGYMAPE
YASEGLFSVKSDVFSFGVLLLEIVSGKRNSSGHGQHYGEFVNLLGYAWQLWRDGRAFELV
DPTLGHCSEVADIMRCVKVALLCVQDNAMDRPTMTDVTAMLGNDGVPLPDPRRPPHFHLR
VTSDDEEDGVGGSGTRTRSTHFTGSCSTNDVTISTIEEGR*

>TaCRK25-B_TraesCS2B03G0586900.1
MPLLSLLVLFLSSASSEGQALCSDNNGGMYMPNSTYKSNLVSLAELLFAKATEDHSATGT
AGIGPDKVYGAVLCRGDSDGSDCRKHLTRALDEAINSKAGNSYSLQSNNVTYYYDQYQAQ
ISFSDQDFLSNFSDMPGCTVNTNLNSVTATVVTERYEDLVTKLLHALADVVVSRAEKYAV
GKVWFEETGQTVYGLAQCIRDMPYERCVACLDRIISGRQNKIISGQMGAAFLGVWCTLRY
ETDTQFFTDTKMRSLDALPRSKTHFFRWNNAVLVGVGGFILVISISCLVFHIWVKTQRRR
EQTIFKLGQLYLSIQIAINLWRMGGANPEFSLYDFSKIKEATNNFSIGNKLGQGGFGPVY
KGRLRNGHKIAVKRLETSSLQGLLEFQNEIQLIAKVQHKNLVKLLGCCTQGDREKMLVYE
YMENKSLDYFIFDTIKGRRLNWSKRLRIIDGTAQGLLYLHNYSRICIVHRDLKASNILLD
SVMNPKISDFGVARIFCSNMAESNTTRIVGTHGYIPPEYAFEGVCSIKTDVFSFGVLILE
IISGKRTAQFYRYNGKLYNLIAYAWQLWIDGKWSEMAYCPAENENQEIERCVHVALLCVQ
ESAEDRPTMEHVVTMLNTKSMSLPPPKQPAYFHVNPSEQEVSSCNITISITLER*

>TaCRK26-B_TraesCS2B03G1544300.1
MTLGRPSFSSFLFLCSHVLLAAFHTTCDAAQSSHPVLQVNCSTSGNYTSTSTYAANLNQF
LAALPEKAVPKNGGFFNGTVGEGPDTVYGLAMCSADYSRSDCGDCLAATASSDANGLPNL
CPGSTTVLAWFEPCLVRYSDTNFFGTAEIGSIYTSDGPSAGAAGLQYSKDVQRNLKEATG
GAVASPQRFGASSTDPYTLVQCTWDLSPDRCKQCLDVLSANASGEWTSMTVYGQRRSYSC
AVRYSNSSFMVVPLGGAAVAPTPQSVEQATTSATQSSGATGKGSLTIGVVGSVLGVILLA
CLAGLIWYVRYGRNQPNTIGRAEKFTYQRLAAATRDFAVDRKLGEGAFGAVYKGTLMLRG
REVDVAIKKNAHTTSDQAKAAFYKEVEIMSPLSHRNIIRLVGWCDERNSLLLVYELVDDR
NLQARLYGHGARVDAELSGARAPGSALDLDWHKRYNILHGIASGLEYLHNNCAKAVMHRD
IKPGNVMLDRDSNAKLCDFGLVTQLTHAITSRSTNNVIGTQGYMDPAYQSTGQVTKGSDV
YSFGVLLLEVVCGVAPNLIGSPPKNSLIEKVRECCERNAILDAADQRLRGNFDEEIKGVL
LIGLRCVETSRGDRPSIQIVLADLVSIAAKSTSHNRRTSAVVGAEV*

>TaCRK27-B_TraesCS2B03G1544700.1
MALQRPPLLLLCFHLLAALHTTSYAALSSHLPQAMDCSTSGNYTSTSAYAANLNKFLASL
PEKTIFKNGGFINDTVGEGTGTVYGLAMCSADYSRSDCGDCLAAAASSNANGLPNRCPGS
TTVLAWFDPCLVRYSDTNFFGTAQTGEIYTLNGPRAIWEPLQYRNDVVRNLNESIAAAVA
SSQRFAASSTDPYTLVQCTWDLPPDQCKQCLDVLTANASKDWTSMAVDGKRRSYSCSVRY
GNTSFVVVPFGGAPTPQSVDQATTSANQSSSAAGKGSLTAGVVGSVVGLILLACACLIWY
RRNGTAGNERKFFRLHKTQTDTQTLAHPNAHKFTYQQLVGATRDFADTRRLGQGAFGVVY
KGAVMVQDKEVDVAIKTALVVSDEARAAFKNEVEIMSPLNHSNIIRLVGSCDEEDNLLLV
YELVEDRNLQARLYGRGARVDAELTGVRARGSSLDLDWRKRYNILLGITWGLEYLHAKCA
KCVLHRDIKPGNVMLDRDSNAKLCDFGLVTQLTHAITSRSTNNIIGTQVYMDPAYRNTGK
ITKESDVYSFGVLLLEVVCGEEPVLIDGAGKNSLIEKVRECEKRNAILDAADQQLRGEFD
EEIKAALSIGLCCVETRRGDRPTIQIVLGRLLSLTGKLASNNRHPNAVCDEV*

>TaCRK22-B_TraesCS2B03G1559100.1
MKEAGMVGVMPCLLLLLFLELRAVAAAYSEYSCNGTTGNYTASDAFGANLARLTAELPIN
ASTSPSLYASAAIGTSSEKVSALALCRGDITDASTCSGCLDNAFQQLRALCAGERDATFY
HDLCTLRYSGEDFLGRPEDNSPVINAMDVNGSTFAAWDSGNATSRSFFLSLVGTLFGEMA
MYGSYNSTVRRFASAVMYVNPQLPTVYGLAQCTPDLSPGQCWHCFQGLQEQTRQWYDGRE
GGRIIGVRCNIRYESYQFYDGMADVRIGLQGGSSSPTESNGSKHRKTLIVLLCVSITVFC
SVLVCCLLLMRRLRKGGGKTKLEQAHKRNNSKTEEALKLWKIEESSSEFTLYDFPELAAA
TDNFSEENKLGQGGFGLVYKGMFCDGTEVAVKRLAAQSVQGLVEFKNEIQLIAKLQHTNL
VKLVGCCVQEEEKMLVYEYMPNGSLDFFIFDQERGPLLDWKKRQHIIEGIAQGLLYLHKH
SWVRIIHRDMKASNILLDKDLSPKISDFGMARIFGSNVMEVNTNRVVGTYGYMAPEYASE
GLFSVKSDVFSFGVLLLEIVSGKRNSSGHGQHYGEFVNLLSYVSFC*

>TaCRK28-D_TraesCS2D03G0007300.1
MATVGVVLLLLVLTRFLAAADVFCDNLKTVLVTLPNNTSSSPVRFATAAFGQAPDIVYAF
ALCRGDIVGVVFNESYCRECVRNMTDKVLNAAPREQCYKDTYHDYGDRCILVYSRDDIIA
PPSGENGGDDTPAERWNDKNVTGDVDDVRLITSLTRELLVQTVEKAASAAPRRFATGIMD
SGTTFPMVRSLAQCRPDASTVDCLACLRRLLGVVNATMSLRMGAQINAIRCYFRYEAYRF
YGGEATLRLTPPPAPSLAPTPAKRRSMSKLWAIPIVILLLAAAAFLCFIFCSRRITRKRR
GKAGEEQLVWQGKNSEFSMFEFEQVLVATNNFSEENKLGQCGFGTVYKGQLPEGSEIALK
RLAPHSGQGFTEFKNEVQLIAKLKHKNLVRLLGCCSHEEEKILVYEYLPNTSLDSFIFDE
NKRALLDWSTLVAIIQGIAHGLLYLHKHSQLRVVHRDLKPSNILLDSEMKPKISDFGLAK
IFNSNGSEQNTTRRVFGTYGYMPPEYASEGIFSIKSDVFSFGVIIFEIISGKRNSGGRQC
GDFINLLGYAWQLWKEGRWIDLADASLVTKSNPIEMMRCINIALLCVQDNASDRPTTADV
VAMLSNERMIMAEPKQPAYFNVRVENHGTSCAPESCSINDITISVTVPK*

>TaCRK29-D_TraesCS2D03G0007400.1
MPLPSAAATAQLCGSGGNYTANSTYQSNLAVVAATLPNKASSSSQLFATATAGQVTDVVY
ALALCRGDTVNATACRDCVAASFQEAQRACPYHLGATVYHDNGEQQQQTCVLGFSSDDLL
VPSITENDTLFQSFQNDSFFGDPGTVTPDVHDLLTRTAQDAAAAERRFATAVMDSVSTVT
RTLYSLAQCTPDLSTGDCLACLQRIISMVNTTTAVRLGGQILVLRCNIRFEVNMFYQGQP
MRRVTPSSITPVPPVPTTTTTTAATGKRHGIKPWVIAISVAAPVALVAFCFIVCYPRLRR
RYMKGQVRLREKRHTHELQGGDEHVWEMEAEFSEFSIFEFHQILEATNNFSEENKLGKGG
FGPVYKGHFPDGIEIAVKRLDSHSGQGLMEFKNEVELIAKLQHMNLVRLLGCCSQAEEKI
LVYEYLPNKSLDFFIFDNNRKVLIDLNKRLEIIEGIAEGLLYLHMHSRLCVIHRDLKPSN
ILLDNEMNPKISDFGLAKIFSSNAEGIITRRVAGTYGYMAPEYASQGIFSIKSDVFSFGV
LTLEILSGKRNSGSHQCGDFIYLLGYAWQLWKERRWIELVETSLLPNCHSTVMMRCVNIA
LLCVQENAVDRPTMLDVVAMLSSMTMNLPEPKHPAYFNLMVGNGESSKTTVPCSVNDVTI
SATTPR*

>TaCRK30-D_TraesCS2D03G0039500.1
MAPRRLLLLLLLLLAVADVAVEAEGQTYFPLYPYCSTTDNYAEDSQYRFNLLALFGDLPW
RAISNRGFYAGTAGEAPDEVFGLMGCYADSSWTACHDCLYTAAAGIQLSCRYSREMKGAY
DACILRYSNRAFVSVADLSIAFNTSLDSHVADPASMNATRWDLITRLAWEASRSPLRFAN
GSVPCMVNGASQMMHGLAQCTRDLNASECSRCLTEFVAALSDVRPDNIKGGVKGYSCYVA
YSIGEDLKITIPPPLAQPPPAEEATPLSSHQTGTRTQLMAGAYASSVAMVIITMNLLIWF
FIRRRLNRMAREEKVDAFDNDPLEDDFEKRTGPKRFLYSDLAIATDNFSDEKKLGEGGFG
SVYKGFLKELKVEVAIKKVSKSSKQGRKEYISEVKIISQLRHRNLVQLIGWCHCGDELLL
VYDIMLNGSLDTHLYSSNTILSWPLRHEIVLDLGSALVYLHRDWEQCVLHRDIKPSNIML
DASFHAKLGDFGLARLVDHGRAPYTTGLAGTLGYMDPECMVTGKTSAESDVYSFGVVLLE
IACGKQPAVACEETKDVIHLVQWVWDSLGGGRILDAADVRLGTVFHDREMECVMVVGLWC
AHPDLNLRPSIKQAVNVLRFEAPLPNLPAKMPVATFKPTSDSIISASQLSGGR*

>TaCRK31-D_TraesCS2D03G0100900.1
MPSVMSSPAPALVLLLLAASMADSQAGLNCSNSSASPSSAPSPPTSNTTNSSAYRNNVLK
LLDALPEAVPPTGFTSHSLGASPDRAFVRGLCHVDSTRSECRKNLQEAVNDIGRYCASSR
SGAALYDKCCITYADTNASIGYEDVFSEVWYEGDKVSGSDLLDSYERTYHSLMDGLVARV
ASGSAMFATGEAVYAPSDPNGRTYGLVECMRDLSAAECRRCLQLLVPKLPLCCGGTAQNF
NCRLQVQVYAFYDLALDAPPPAASPAQQRPISSLGKRRLQHVILVVGTLFVIVVVLACVR
RQRKRIKANKEQQDNAGEGMNYISLEVLRAATSNFSINNKLGEGGFGEVFKGELQNGMKI
AVKRLSNNSAQGFDELKNELVLANRLKHKNLVPLLGVCLQEKLVVYEYMPNGSLHTSLFN
SEKAHQLDWMKRKTIISGIARGLLYLHEESRLKVIHRDLKPSNVLLDLEMNAKISDFGLS
RAFGEDQSIDITKRPVGTLGYMSPEYAYRGQVSTESDMYSFGVMVIEIVTGRRNYRSLDD
DTASRYLPSYVWEKWRAGSMEEVVDPSLGGRYPKSELLNCVQIGLLCLQVNPSSRPDASE
VVLMLDGHSTSMTMRTPSRPAFCFPRPGVVNPALGYATTSGQLPTTVSDNGMTISDLQPR
*
>TaCRK11-D_TraesCS2D03G0468200.1
MAKPHRCFSPHLAGVAATFLISVLHAPLAAADDEPPPWPICGPYPPSGNYTQNSTYRANI
DLLSATLPRNASLSPALYATGDVGDVPDIVYGQALCRGDVANASACEACVAAAFRGARRA
CPLYKDVIIFYDLCQLRFSNRNFFLDDDYLVTTYTLLRSRVVGTPAFDAAVGLLLNATAD
HAVEDSSRRFGTGEEGFDDRRNPKIYALAQCAPEKTADVCRSCLNVIIGQLPNSFRGRTG
GGMFGVWCNFRYEVYPFFPGRPLVQLPRFVERPPASAPPVTGGEEKKRNSAGKVLAILMP
TIAVILAIAVVYFFCWRKRRPEEDAYLPSTSDDIQHIDSLLLDLATLRIATDDFDNSKML
GKGGFGMVYKGVLPDGEEIAVKRLGQTSRQGIGELKSELVLVAKLHHKNLVRLVGVCLEE
QEKILVYEYMPNRSLDMILFDSEKNKELDWGKRFKIINGIARGLQYLHEDSQLKIVHRDL
KASNILLDVDYNPKISDFGLAKIFGGDQSEDVTRRIAGTYGYMAPEYAMRGQYSSKSDVF
SFGVLVLEIVTGRRNSGSYNTEQDVDLLNLVWEHWTRGNVVELMDPSLSNHPPVDQVLKC
IHVGLLCVQRKPASRPTMSSVNIMFSSHTVRLPSLSRPAFCIQEVSVSGTSTAYSEAYPL
TENSTVMSSNQVSITELSPR*

>TaCRK11-D_TraesCS2D03G0468200.2 
MAKPHRCFSPHLAGVAATFLISVLHAPLAAADDEPPPWPICGPYPPSGNYTQNSTYRANI
DLLSATLPRNASLSPALYATGDVGDVPDIVYGQALCRGDVANASACEACVAAAFRGARRA
CPLYKDVIIFYDLCQLRFSNRNFFLDDDYLVTTYTLLRSRVVGTPAFDAAVGLLLNATAD
HAVEDSSRRFGTGEEGFDDRRNPKIYALAQCAPEKTADVCRSCLNVIIGQLPNSFRGRTG
GGMFGVWCNFRYEVYPFFPGRPLVQLPRFVERPPASAPPVTGGEEKKRNSAATSDDIQHI
DSLLLDLATLRIATDDFDNSKMLGKGGFGMVYKGVLPDGEEIAVKRLGQTSRQGIGELKS
ELVLVAKLHHKNLVRLVGVCLEEQEKILVYEYMPNRSLDMILFDSEKNKELDWGKRFKII
NGIARGLQYLHEDSQLKIVHRDLKASNILLDVDYNPKISDFGLAKIFGGDQSEDVTRRIA
GTYGYMAPEYAMRGQYSSKSDVFSFGVLVLEIVTGRRNSGSYNTEQDVDLLNLVWEHWTR
GNVVELMDPSLSNHPPVDQVLKCIHVGLLCVQRKPASRPTMSSVNIMFSSHTVRLPSLSR
PAFCIQEVSVSGTSTAYSEAYPLTENSTVMSSNQVSITELSPR*
>TaCRK11-D_TraesCS2D03G0468200.3 
MAKPHRCFSPHLAGVAATFLISVLHAPLAAADDEPPPWPICGPYPPSGNYTQNSTYRANI
DLLSATLPRNASLSPALYATGDVGDVPDIVYGQALCRGDVANASACEACVAAAFRGARRA
CPLYKDVIIFYDLCQLRFSNRNFFLDDDYLVTTYTLLRSRVVGTPAFDAAVGLLLNATAD
HAVEDSSRRFGTGEEGFDDRRNPKIYALAQCAPEKTADVCRSCLNVIIGQLPNSFRGRTG
GGMFGVWCNFRYEVYPFFPGRPLVQLPRFVERPPASAPPVTGGEEKKRNSAGKVLAILMP
TIAVILAIAVVYFFCWRKRRPEEDAYLPYDIQHIDSLLLDLATLRIATDDFDNSKMLGKG
GFGMVYKGVLPDGEEIAVKRLGQTSRQGIGELKSELVLVAKLHHKNLVRLVGVCLEEQEK
ILVYEYMPNRSLDMILFDSEKNKELDWGKRFKIINGIARGLQYLHEDSQLKIVHRDLKAS
NILLDVDYNPKISDFGLAKIFGGDQSEDVTRRIAGTYGYMAPEYAMRGQYSSKSDVFSFG
VLVLEIVTGRRNSGSYNTEQDVDLLNLVWEHWTRGNVVELMDPSLSNHPPVDQVLKCIHV
GLLCVQRKPASRPTMSSVNIMFSSHTVRLPSLSRPAFCIQEVSVSGTSTAYSEAYPLTEN
STVMSSNQVSITELSPR*
>TaCRK11-D_TraesCS2D03G0468200.4 
MAKPHRCFSPHLAGVAATFLISVLHAPLAAADDEPPPWPICGPYPPSGNYTQNSTYRANI
DLLSATLPRNASLSPALYATGDVGDVPDIVYGQALCRGDVANASACEACVAAAFRGARRA
CPLYKDVIIFYDLCQLRFSNRNFFLDDDYLVTTYTLLRSRVVGTPAFDAAVGLLLNATAD
HAVEDSSRRFGTGEEGFDDRRNPKIYALAQCAPEKTADVCRSCLNVIIGQLPNSFRGRTG
GGMFGVWCNFRYEVYPFFPGRPLVQLPRFVERPPASAPPVTGGEEKKRNSAGKVLAILMP
TIAVILAIAVVYFFCWRKRRPEEDAYLPSTLRIATDDFDNSKMLGKGGFGMVYKGVLPDG
EEIAVKRLGQTSRQGIGELKSELVLVAKLHHKNLVRLVGVCLEEQEKILVYEYMPNRSLD
MILFDSEKNKELDWGKRFKIINGIARGLQYLHEDSQLKIVHRDLKASNILLDVDYNPKIS
DFGLAKIFGGDQSEDVTRRIAGTYGYMAPEYAMRGQYSSKSDVFSFGVLVLEIVTGRRNS
GSYNTEQDVDLLNLVWEHWTRGNVVELMDPSLSNHPPVDQVLKCIHVGLLCVQRKPASRP
TMSSVNIMFSSHTVRLPSLSRPAFCIQEVSVSGTSTAYSEAYPLTENSTVMSSNQVSITE
LSPR*

>TaCRK12-D_TraesCS2D03G0468300.1
MRRSLALCYHLTAALLLLAFLHAPLAGAQPLPWQLCDSAAGNYTEGSAYQANIRALAGGL
PRNASASPALFAKGAAGAAPDAVYALALCRGDTNASSCAACVAAAFRNAQQLCAFNRHAT
MFDDPCILRYSGQDFLANVTDNSGRFVAFNGNNVSAGAAAAAFDAASGRLVNATADYAAG
DPTRRFGTGEEGYDATYPKIYSLAQCTPDMEAADCRSCLRDIIEKFTPQYFVGKPGGRVF
GVRCNFRFETYSFFSGRPLLQLPDVLPPAPAPAPAAAEEERTRNRTGLILAITLPIVAAL
LLISTCVCFWRRRKSAERKPSVPLPSTNPDDIQSIDSLLLDLSTLRAATDNFAESNKLGE
GGFGAVYKGVLSEGEEIAVKRLSQSSTQGIEELKTELVLVAKLQHKNLVRLLGVCLEGQE
KLLVYEYMPNRSLDTVLFGTFHRRFLYESTSSSDRFLVVPLADAEKSRGLDWGKRLKIVN
GVARGLQYLHEDSQLRIVHRDLKASNVLLDSDCNPKISDFGLAKLFGWDQSQAVTSHIAG
T*
>TaCRK12-D_TraesCS2D03G0468300.2 
MATAAMRMRRSLALCYHLTAALLLLAFLHAPLAGAQPLPWQLCDSAAGNYTEGSAYQANI
RALAGGLPRNASASPALFAKGAAGAAPDAVYALALCRGDTNASSCAACVAAAFRNAQQLC
AFNRHATMFDDPCILRYSGQDFLANVTDNSGRFVAFNGNNVSAGAAAAAFDAASGRLVNA
TADYAAGDPTRRFGTGEEGYDATYPKIYSLAQCTPDMEAADCRSCLRDIIEKFTPQYFVG
KPGGRVFGVRCNFRFETYSFFSGRPLLQLPDVLPPAPAPAPAAAEEDSATNPDDIQSIDS
LLLDLSTLRAATDNFAESNKLGEGGFGAVYKGVLSEGEEIAVKRLSQSSTQGIEELKTEL
VLVAKLQHKNLVRLLGVCLEGQEKLLVYEYMPNRSLDTVLFDAEKSRGLDWGKRLKIVNG
VARGLQYLHEDSQLRIVHRDLKASNVLLDSDCNPKISDFGLAKLFGWDQSQAVTSHIAGT
YGYMAPEYAMRGQYSVKSDAFSFGVLLLEIVTGRKNSSFASPDSEPSLDLLSLVWEHWTT
GTVEELVDPSLGGRSPGGQMLKLVNIGLLCVQDSPADRPTMSAVNVMLSSSTVSLQAPSR
PTFCVDDMEGFSGMYSGAYPRGSQSTGDSKPQAAMSPSPNEVSLTEIEPR*
>TaCRK12-D_TraesCS2D03G0468300.3 
MRRSLALCYHLTAALLLLAFLHAPLAGAQPLPWQLCDSAAGNYTEGSAYQANIRALAGGL
PRNASASPALFAKGAAGAAPDAVYALALCRGDTNASSCAACVAAAFRNAQQLCAFNRHAT
MFDDPCILRYSGQDFLANVTDNSGRFVAFNGNNVSAGAAAAAFDAASGRLVNATADYAAG
DPTRRFGTGEEGYDATYPKIYSLAQCTPDMEAADCRSCLRDIIEKFTPQYFVGKPGGRVF
GVRCNFRFETYSFFSGRPLLQLPDVLPPAPAPAPAAAEEERTRNRTGLILAITLPIVAAL
LLISTCVCFWRRRKSAERKPSVPLPSTNPDDIQSIDSLLLDLSTLRAATDNFAESNKLGE
GGFGAVYKGVLSEGEEIAVKRLSQSSTQGIEELKTELVLVAKLQHKNLVRLLGVCLEGQE
KLLVYEYMPNRSLDTVLFDAEKSRGLDWGKRLKIVNGVARGLQYLHEDSQLRIVHRDLKA
SNVLLDSDCNPKISDFGLAKLFGWDQSQAVTSHIAGTYGYMAPEYAMRGQYSVKSDAFSF
GVLLLEIVTGRKNSSFASPDSEPSLDLLSLVWEHWTTGTVEELVDPSLGGRSPGGQMLKL
VNIGLLCVQDSPADRPTMSAVNVMLSSSTVSLQAPSRPTFCVDDMEGFSGMYSGAYPRGS
QSTGDSKPQAAMSPSPNEVSLTEIEPR*
>TaCRK12-D_TraesCS2D03G0468300.4 
MRRSLALCYHLTAALLLLAFLHAPLAGAQPLPWQLCDSAAGNYTEGSAYQANIRALAGGL
PRNASASPALFAKGAAGAAPDAVYALALCRGDTNASSCAACVAAAFRNAQQLCAFNRHAT
MFDDPCILRYSGQDFLANVTDNSGRFVAFNGNNVSAGAAAAAFDAASGRLVNATADYAAG
DPTRRFGTGEEGYDATYPKIYSLAQCTPDMEAADCRSCLRDIIEKFTPQYFVGKPGGRVF
GVRCNFRFETYSFFSGRPLLQLPDVLPPAPAPAPAAAEEERTRNRTGLILAITLPIVAAL
LLISTCVCFWRRRKSAERKPSVPLPYSATNPDDIQSIDSLLLDLSTLRAATDNFAESNKL
GEGGFGAVYKGVLSEGEEIAVKRLSQSSTQGIEELKTELVLVAKLQHKNLVRLLGVCLEG
QEKLLVYEYMPNRSLDTVLFDAEKSRGLDWGKRLKIVNGVARGLQYLHEDSQLRIVHRDL
KASNVLLDSDCNPKISDFGLAKLFGWDQSQAVTSHIAGTYGYMAPEYAMRGQYSVKSDAF
SFGVLLLEIVTGRKNSSFASPDSEPSLDLLSLVWEHWTTGTVEELVDPSLGGRSPGGQML
KLVNIGLLCVQDSPADRPTMSAVNVMLSSSTVSLQAPSRPTFCVDDMEGFSGMYSGAYPR
GSQSTGDSKPQAAMSPSPNEVSLTEIEPR*
>TaCRK13-D_TraesCS2D03G0469400.1
MLLAVIAVVLLLLPPAMPFEDLLCDGSTYAPYSTFQASLDLVAAALPGNASSMPSGFATA
EAGTPPNRAYAMALCRGDVNASTCAACVAAAFRAAGAQDNCPNNTGATMYEDVCVLRFST
VQFLDFLRADQWQPGELTFQITPASRNVKSAQGAWFSAAATSILTAVVDHALAVAGNSTT
AKKYFATGVLDFEPRIYGLAQCLPEMTPSQCRSCLGTLLVQTTPMLSTKPRWIMAFVAWC
NLRYSVRPFYEGRSMLQLPAPPPPAVVPPSVTPESGGTGKKKSAEGISAGIGCSVVFLFL
LSVFAFVRFKRRTTKQSEDDHPFKKIVGAQCMIFDLSALQEATENFSEKNKLGEGGFGIV
YKGILADGQEIAVKKLLGGTGSGLHQLHNEVQLLAELQHKNLVRLQGFCSHRDDTLLVYE
YIKNGTLDNFLFETNEENTLSWEQQYNIVLGIAKGILYLHEDSSMRIIHRDLKPNNILVD
DGMDPKIADFGLAKLLGDGHTHTKTARAVGTLGYMAPEYAIHGRVSPKIDIFSFGVLVLE
IVTRRRNSSSDDRDEVNLISDVWNCWTKGTVSQMIDRSLDEHARSQALRCIHIGLMCVQS
DPDDRPYISSVIFMLTRDNTEIQAPAQPAFFFGREAALTSPAYDRSDFILGQDVSVNAVT
ITEPYPR*

>TaCRK14-D_TraesCS2D03G0469600.1
MAHHPVLSVGVAIVAVALLASPAAGVYPWTICGHSTYTAKSQYLANINRIGATLPRNASR
SPDLFATALVGAVPQQVWALALCRGDANASYCLTCLDQAFQDLPNACPYSRDSTIYYDSC
VLHYSNIRSRPGDDTTYNPTLPLRNNVNATAEPARFQRVVAALLNATVSYAVTNSTRLYA
SGQADFDRELPKVYAWAQCTPDLTPARCRDCLAVNIKTWAPVFTDSIGARILGMRCSYRY
ETTPFFDGPVMVRLAGTSANSAAPASAPAVVPNVLTPAAAAGEGRKYSVPGMVLIVLLPT
AAAINLVVCFLLWRRRRPLAEANQPYPGYSAKAEDIESVDSMLIDISTLRAATGDFAETN
KLGEGGFGAVYKGTLPDGEEIAVKRLSKSSAQGVEELKNELALVAKLKHKNLVRLVGVCL
EQQERLLVYEFLPNRSLDKILFDTEKREQLDWGKRYKIIHGIARGLQYLHEDSQLKVVHR
DLKASNILLDTNMNPKISDFGLARLFGRDQTQAVTSRVVGTYGYMAPEYVMRGNYSVKSD
AFSFGVMVLEIVTGRKNNDCYNSQQSEDLLTTIWEHWTAGTVLATVDPSISSSFSESDVR
RCVHVGLLCVQGNPADRPVMSSVVMMLGGETVSLSAPSKPAFYARNAGADHPVISSTVSV
QDGPGVSI*

>TaCRK23-D_TraesCS2D03G0470000.1
MAIPEAGAVVDCAANSCLIYHLFRFLPETSMLGGILVLAAVLLPLAAPQATQWQSTTCAS
GAYAANSTYQTNLGLLAAALPANVSASPAGFATATTCVVPDLISALALCRGDTNASSCRA
CVAAGFPGAQRGCPNSKDVAIYQDGCVLRFSDQRFLDFVGVESPAGTYSTDVGNLTAPAA
WFNAAALALLNATVDQAVAATARGDPAKKYFATGEGSFDATYYPKIYGLAQCVPEMTAAQ
CRGCLAGFIGAAPWFLFQNGKSGGRALGVWCNLRYSVSPFYTGGAMVKLSAPAAVLSVAT
AETPAGRKGRVAGISTGAACFAVLMLILAVFAFIRSKTRKAKKHDDSFNKMARGKCTIYD
FPTLQEATGNFSEKHKLGEGGFGTVYKGNLPDGQEIAVKKLIDGAGAGHGLDQIRNEVLV
LAQLQHKNLVRLLGFCLHQKEMLLVYEYIRNGSLDNFLFDASRRNTLNWDEEYNIILGIA
KGIMYLHEDSSVRIIHRDLKANNILIDDAMDPKIADFGLARLQVGGHTQTMTARVVGTYG
YMAPEYAIHGNVSPKIDIFSFGVLVLEIVTKRRNCGSDDCETDTVNLLSDVWTCWSKGTI
SQMIDESLEGHPRIQALRYIHIGLLCVQADPDDRPDIPSIIFMLSREDMELQPPAQPAFF
FGEDSNSPSPPCQQGIYVYNRSEVIFENTSVNELTITDAYPR*

>TaCRK23-D_TraesCS2D03G0470000.2 
MAIPEAGAVVDCAANSCLIYHLFRFLPETSMLGGILVLAAVLLPLAAPQATQWQSTTCAS
GAYAANSTYQTNLGLLAAALPANVSASPAGFATATTCVVPDLISALALCRGDTNASSCRA
CVAAGFPGAQRGCPNSKDVAIYQDGCVLRFSDQRFLDFVGVESPAGTYSTDVGNLTAPAA
WFNAAALALLNATVDQAVAATARGDPAKKYFATGEGSFDATYYPKIYGLAQCVPEMTAAQ
CRGCLAGFIGAAPWFLFQNGKSGGRALGVWCNLRYSVSPFYTGGAMVKLSAPAAVLSVAT
AETPAGRKGRVAGISTGAACFAVLMLILAVFAFIRSKTRKAKKHDDSFNKMARGKCTIYD
FPTLQEATGNFSEKHKLGEGGFGTVYKGNLPDGQEIAVKKLIDGAGAGHGLDQIRNEVLV
LAQLQHKNLVRLLGFCLHQKEMLLVYEYIRNGSLDNFLFVDASRRNTLNWDEEYNIILGI
AKGIMYLHEDSSVRIIHRDLKANNILIDDAMDPKIADFGLARLQVGGHTQTMTARVVGTY
GYMAPEYAIHGNVSPKIDIFSFGVLVLEIVTKRRNCGSDDCETDTVNLLSDVWTCWSKGT
ISQMIDESLEGHPRIQALRYIHIGLLCVQADPDDRPDIPSIIFMLSREDMELQPPAQPAF
FFGEDSNSPSPPCQQGIYVYNRSEVIFENTSVNELTITDAYPR*

>TaCRK15-D_TraesCS2D03G0470300.1
MATRHRTFYRLAATILIAFLLTPPTAAQPPWQICGKSGNYAANDTYQSNIRQLSATLPKN
ASASRTLFATSSIGSLPNIAYALALCRGDGNASACEACVTTAFQDAQQLCAFNKDATVIY
DPCYLRFSNQNFLATTSNDNIIVLKNTQSVSSPVDVFDAAVQTLLNATGDYAAANSSRRF
ATGEEGFDTTNPTIYGLVQCTPDMSPADCRSCLGDIITQMPQDLSGSIGGRLIGVRCNFR
YEVVPFFSGSPTLRLPAPPAPPAPPPAPVNVTPTATPRAGKSANNVLAIVLPIVAAILAI
TTVCLCYLRRRRRRQARSELPHDSTNHEDIDSIDSLIIDLSTLRGATSNFAEENKLGEGG
FGAVYKGDLPDGQEIAVKRLSRNSGQGIGELKNELVLVAKLQHKNLVRLVGVCLQEHEKL
LVYEYMPNRSIDTILFDSERRKELDWGKRLKIISGIARGLQYLHEDSQLRIIHRDLKASN
VLLDSDYTPKISDFGLARLFGADQSREVTNRVVGTYGYMAPEYAMRGHYSIKSDVFSFGI
LMLEFVTGRRSSGSYNFDESVDLLSLIWEHWSTGTISEIIDSSLRSHAPGDQMVKIIHIG
LLCVQDNPADRPMMSTVNVMLSSNTVSLQSPSKPSFFITKSGTYSTPYSESSYPTASQST
AKSAMASPNEVSITELEPR*

>TaCRK15-D_TraesCS2D03G0470300.2 
MATRHRTFYRLAATILIAFLLTPPTAAQPPWQICGKSGNYAANDTYQSNIRQLSATLPKN
ASASRTLFATSSIGSLPNIAYALALCRGDGNASACEACVTTAFQDAQQLCAFNKDATVIY
DPCYLRFSNQNFLATTSNDNIIVLKNTQSVSSPVDVFDAAVQTLLNATGDYAAANSSRRF
ATGEEGFDTTNPTIYGLVQCTPDMSPADCRSCLGDIITQMPQDLSGSIGGRLIGVRCNFR
YEVVPFFSGSPTLRLPAPPAPPAPPPAPVNVTPTATPRGKSANNVLAIVLPIVAAILAIT
TVCLCYLRRRRRRQARSELPHDSTNHEDIDSIDSLIIDLSTLRGATSNFAEENKLGEGGF
GAVYKGDLPDGQEIAVKRLSRNSGQGIGELKNELVLVAKLQHKNLVRLVGVCLQEHEKLL
VYEYMPNRSIDTILFDSERRKELDWGKRLKIISGIARGLQYLHEDSQLRIIHRDLKASNV
LLDSDYTPKISDFGLARLFGADQSREVTNRVVGTYGYMAPEYAMRGHYSIKSDVFSFGIL
MLEFVTGRRSSGSYNFDESVDLLSLIWEHWSTGTISEIIDSSLRSHAPGDQMVKIIHIGL
LCVQDNPADRPMMSTVNVMLSSNTVSLQSPSKPSFFITKSGTYSTPYSESSYPTASQSTA
KSAMASPNEVSITELEPR*
>TaCRK15-D_TraesCS2D03G0470300.3 
MATRHRTFYRLAATILIAFLLTPPTAAQPPWQICGKSGNYAANDTYQSNIRQLSATLPKN
ASASRTLFATSSIGSLPNIAYALALCRGDGNASACEACVTTAFQDAQQLCAFNKDATVIY
DPCYLRFSNQNFLATTSNDNIIVLKNTQSVSSPVDVFDAAVQTLLNATGDYAAANSSRRF
ATGEEGFDTTNPTIYGLVQCTPDMSPADCRSCLGDIITQMPQDLSGSIGGRLIGVRCNFR
YEVVPFFSGSPTLRLPAPPAPPAPPPAPVNVTPTATPRAGKSANNVLAIVLPIVAAILAI
TTVCLCYLRRRRRRQARSELPHDSTNHEDIDSIDSLIIDLSTLRGATSNFAEENKLGEGG
FGAVYKGDLPDGQEIAVKRLSRNSGQGIGELKNELVLVAKLQHKNLVRLVGVCLQEHEKL
LVYEYMPNRSIDTILFDSERRKELDWGKRLKIISGIARGLQYLHEDSQLRIIHRDLKASN
VLLDSDYTPKISDFGLARLFGADQSREVTNRVVGTYGYMAPEYAMRGHYSIKSDVFSFGI
LMLEFVTGRRSSGSYNFDESVDLLSLVSSCADPELLKEVAFVVIQY*
>TaCRK15-D_TraesCS2D03G0470300.4 
MATRHRTFYRLAATILIAFLLTPPTAAQPPWQICGKSGNYAANDTYQSNIRQLSATLPKN
ASASRTLFATSSIGSLPNIAYALALCRGDGNASACEACVTTAFQDAQQLCAFNKDATVIY
DPCYLRFSNQNFLATTSNDNIIVLKNTQSVSSPVDVFDAAVQTLLNATGDYAAANSSRRF
ATGEEGFDTTNPTIYGLVQCTPDMSPADCRSCLGDIITQMPQDLSGSIGGRLIGVRCNFR
YEVVPFFSGSPTLRLPAPPAPPAPPPAPVNVTPTATPRAGKSANNVLAIVLPIVAAILAI
TTVCLCYLRRRRRRQARSELPHDSTNHEDIDSIDSLIIDLSTLRGATSNFAEENKLGEGG
FGAVYKGDLPDGQEIAVKRLSRNSGQGIGELKNELVLVAKLQHKNLVRLVGVCLQEHEKL
LVYEYMPNRSIDTILFDSERRKELDWGKRLKIISGIARGLQYLHEDSQLRIIHRDLKASN
VLLDSDYTPKISDFGLARLFGADQSREVTNRVVGT*

>TaCRK17-D_TraesCS2D03G0471300.1
MASHHRGRIPSHLAPAAALLFAFIIALPASGDPLGQLCGNSGNFTANSTYQANIRRLSAT
LPKNASSSPTLFATDTFGTLPDIVYALALCRGDTSAANCSQCVATAFQDAQQRCPYNQDA
TIFYDPCALRFSNQNFLSSTNGDGTLLLLMNTQNVSAPVKVFNAAVGVLLNATANYAAAN
SSRRFGTGEEGFETVDKGTPKIYGLAQCTPDMAPADCQTCLQGIIKRMPEFFSGKQGGRV
LGLRCNYRYEQYRFFNGPSLLQLPAPSVGLAPAPAPANVKPPPVGGGSTGNRTARILAIT
LPIVAAILAAVVICLYLWRRKSKPARKASLSYPTNPEDIQSIDSLILDLSTLRAATDNFD
ERNKLGEGGFGVVYKGILPDNEEIAVKRLSQSSRQGIEELKNELVLVAKLQHKNLVRLLG
VCLEEQEKLLAYEYMPNKSLDTILFDPDRSSQLDWGTRFRIVNGIARGLQYLHEDSQLKI
IHRDLKASNVLLDSEFNPKISDFGLARLFGSDQSHDVTNRVVGTYGYMAPEYAMRGNYSI
KSDVFSFGVLILEIVTGKRNSVAYDSEQAVDLLSLVWEHWTMGTIVEIMDSSMTSHSPGD
QMLKCMHIGLLCVQEDPADRPMMSVVTVMLSSSTVSLQAPSRPAFCIQKSGMDYSGMHTD
PYPGVSHSTSRSPMSPNEVSITELEPR*

>TaCRK18-D_TraesCS2D03G0471700.1
MISHKLCCYVSILLVPFLAQVASGDVLWQECDNSRNYTANGAFQSNLNQLSSTLPTESSS
SPTLFATAAVGAVPDIVYALSLCRGDTTNASACGDCVANAFRDAQQVCPYNMDVTIYYDP
CFLRFSNQNFLTSIDNTKRHIMPNGENVTSQAATFDAAVGVLLAAVSDYAALNSSTQFGT
GVEDFDVSTPRIYALAQCTPDMAPADCRSCLEGIVNVMPKHFSRRQGGRILGLRCNYRFE
LYPPFSGSPLLHLPAPASGVTPSVDGDGGGRRNKPSIILLVLAVALAVVSAALTFTLVCF
CIWRRRRQQELPVPNISLSMLDLSTLEVATENFSEGNKLGEGGFGAVYKGSLADGQEIAV
KRLSQGSAQGIAELKTELVLVAKLQHKNLVRLIGVCLEEHEKLVIYEYMPNRSLDTILFD
PERSKHLDWGKRFKIINGIARGLQYVHEDSQLKIIHRDLKASNVLLDSDLNPKISDFGLA
RLFEGDQSKDVTNRVVGTFGYMAPEYVVRGHYSTKSDVFSFGILVLEIITGRRNCGSYNS
EQSVDLLSLIWEHWTKGTILEIADPSLASRSTAPEEEILAYVHIGLMCVQESPADRPTMS
RANAILNSDTVSLQAPSKPAFCIRASTAGPEPRHGASQGRGRPAVVSANEVSLTELVPR*

>TaCRK20-D_TraesCS2D03G0471800.1
MKEAGMVGVLPCLLLLLFLKPRAIAAAAAAYSEYSCNGTTGNYTARDAFGANLARLTAEL
PADASTSPSLYASAAIGASPDKVFALALCRGDITDARTCSGCLDNAFTQLRALCAGERDA
TFFHDLCTLRYSGEDFLARPDDNNPVINAMDVNGSTYAAWDSRNATSRSFFLSLVGTLFG
EMSMYGAYNSSVRRFASAVMYINPQLPTVYGLAQCTPDLSPGQCWHCFQGLQEQTRQWYD
GREGGRIVGVRCNIRYEGYQFYDGMANVRIGTHGDSSSPTESNGSKHRQTLIIVLCVSVT
VFCSMLVGCLLLIRRLRKGAGNTKLEQAHKRNNSKTEEALKLWKIEESSSEFTLYDFPEL
AAATDNFSEENKLGQGGFGPVYKGKFSDGAEVAVKRLAAQSGQGLVEFKNEIQLIAKLQH
TNLVKLVGCCVQEEEKMLVYEYLPNRSLDFFIFDQERGPLLDWQKRRHIMEGIAQGLLYL
HKHSRVRIIHRDMKASNILLDKDLNPKISDFGMARIFGSNMTEANTNRVVGTYGYMAPEY
ASEGLFSVKSDVFSFGVLLLEIVSGKRNSSGHGQHYGEFVNLLGYAWQLWRDGRAFELVD
PTLGHCSEVADIMRCVKVALLCVQDNAMDRPTMTDVTAMLGNDGVPLPDPRRPPHFHLRV
TSDDEEDGAGGSGTRTRSTHFTGSCSTNDVTISTIEEGR*

>TaCRK21-D_TraesCS2D03G0471900.1
MLALLLLLVSASSLPAPASGDEGAVPVINAFSHFCGPTSDADGLYQPSSTFAANLASMSA
VLPKNASASGFSAGAFGRAPDTAYGLALCRWDYTGDDCGACLSRAFKDAVNLCGRSKDVT
VYHDQCHIRFHSQDFLAGAVNSPESVASNMNNVSRGNVAAFDGLVTRLANAVADRASNVS
GRYATGQAGFPPDKINVYGLAQCTPDLTTAQCRACLAGIIKQMPKFLSGRVGGRILGVRC
AVRYEKDIFFATTGDMVTLTPLLDPSKGSSNTHTLWIVAIAVPVTVLLCGFLACFMWVRR
RRRVTNLSGTVNIPTMSMEMEQVLKLWKIEESDSEFSLYDFDQIADATRNFSDDYKLGQG
GFGAVYRGELPGGLEVAIKRLSTCSVQGLMEFKTEIQLIAKLQHTNLVRLLGCCLQAEEK
MLIYEYMHNKSLDCFIFDSAKGAILKWERRFRIIDGIAQGLLYMHKHSRLRVIHRDLKAS
NILLDRDMNPKISDFGLARIFCSNVTEANTTRVVGTHGYIAPEYASEGLFSTKSDVFSFG
VLLLEIISGKRTAGFYQYGKFFNLTGYAYQLWQEAKWHEMVDQVLGVDYPVTEVMKCVQV
ALLCVQDSADDRPGMSDVVAMLSGEGLTLPEPRQPAYFNVRLSSLPESNSSFGESSYISN
VALTDEDGR*

>TaCRK21-D_TraesCS2D03G0471900.2 
MLALLLLLVSASSLPAPASGDEGAVPVINAFSHFCGPTSDADGLYQPSSTFAANLASMSA
VLPKNASASGFSAGAFGRAPDTAYGLALCRWDYTGDDCGACLSRAFKDAVNLCGRSKDVT
VYHDQCHIRFHSQDFLAGAVNSPESVASNMNNVSRGNVAAFDGLVTRLANAVADRASNVS
GRYATGQAGFPPDKINVYGLAQCTPDLTTAQCRACLAGIIKQMPKFLSGRVGGRILGVRC
AVRYEKDIFFATTGDMVTLTPLLDPSKGSSNTHTLWIVAIAVPVTVLLCGFLACFMWVRR
RRRGTVNIPTMSMEMEQVLKLWKIEESDSEFSLYDFDQIADATRNFSDDYKLGQGGFGAV
YRGELPGGLEVAIKRLSTCSVQGLMEFKTEIQLIAKLQHTNLVRLLGCCLQAEEKMLIYE
YMHNKSLDCFIFGTSTTRETERVSHARISFCQISFAYPSRCNFFCTDSAKGAILKWERRF
RIIDGIAQGLLYMHKHSRLRVIHRDLKASNILLDRDMNPKISDFGLARIFCSNVTEANTT
RVVGTHGYIAPEYASEGLFSTKSDVFSFGVLLLEIISGKRTAGFYQYGKFFNLTGYAYQL
WQEAKWHEMVDQVLGVDYPVTEVMKCVQVALLCVQDSADDRPGMSDVVAMLSGEGLTLPE
PRQPAYFNVRLSSLPESNSSFGESSYISNVALTDEDGR*
>TaCRK21-D_TraesCS2D03G0471900.3 
MLALLLLLVSASSLPAPASGDEGAVPVINAFSHFCGPTSDADGLYQPSSTFAANLASMSA
VLPKNASASGFSAGAFGRAPDTAYGLALCRWDYTGDDCGACLSRAFKDAVNLCGRSKDVT
VYHDQCHIRFHSQDFLAGAVNSPESVASNMNNVSRGNVAAFDGLVTRLANAVADRASNVS
GRYATGQAGFPPDKINVYGLAQCTPDLTTAQCRACLAGIIKQMPKFLSGRVGGRILGVRC
AVRYEKDIFFATTGDMVTLTPLLDPSKGSSNTHTLWIVAIAVPVTVLLCGFLACFMWVRR
RRRGTVNIPTMSMEMEQVLKLWKIEESDSEFSLYDFDQIADATRNFSDDYKLGQGGFGAV
YRGELPGGLEVAIKRLSTCSVQGLMEFKTEIQLIAKLQHTNLVRLLGCCLQAEEKMLIYE
YMHNKSLDCFIFDSAKGAILKWERRFRIIDGIAQGLLYMHKHSRLRVIHRDLKASNILLD
RDMNPKISDFGLARIFCSNVTEANTTRVVGTHGYIAPEYASEGLFSTKSDVFSFGVLLLE
IISGKRTAGFYQYGKFFNLTGYAYQLWQEAKWHEMVDQVLGVDYPVTEVMKCVQVALLCV
QDSADDRPGMSDVVAMLSGEGLTLPEPRQPAYFNVRLSSLPESNSSFGESSYISNVALTD
EDGR*

>TaCRK27-D_TraesCS2D03G1121200.1
MALRRPSFPPFLLLCFHLLAPLYTTSDAAVSSHMPQAMQCSTSGNYSSASAYAANLNQFL
ASLPEKTVSKNGGFFNGTVGVGVGTVYGLAMCSADHSRSDCGDCLAATASSSANGLLNRC
PGSTTVLAWFDACLVRYSDTNFFGTAELGVIYTSHGPTSTQPKQYTDDLERNLNVVIKAA
VASPQRFAASSTYPYTLVQCTWDLPPELCKTCLHVLFDSWSKDWVSVDGKRRSYSCAARY
SNTSFMVVTSGGAPTPQLVDQAARSDTAQSSGGKDQGSLTAGVVGPVVGLILLACACLIW
YRRKGTAGNERKFFRLQNTIQTQTDTQKLAHPNAHKFTYQQLVDATRDFTDTRRLGQGAF
GVVYKGAVMVQDKEVDVAIKTALVVSDEARAAFKNEVEIMSPLNHSNIIRLVGSCDEEDN
LLLVYELVEDRNLQARLYGRGARVDAELTGVRARGSSLDLDWRQRYNILLGITWGLEYLH
AKCAKCVLHRDIKPGNVMLDRDSNAKLCDFGLVTQLTHAITSRSTNNIIGTQVYMDPAYR
NTGKITKESDVYSFGVLLLEVVCGEEPVLIDGAGKNSLIEKVRECEKRNAILDAADQQLR
GEFDEEIKAALSIGLCCVETRRGDRPTIQIVLGRLLSLTGKLASNNRHPNAVCDEV*

>TaCRK32-D_TraesCS2D03G1313700.1
MALQRPLFSPLLFLCFHLLAALHTTSDAALSSHLPQAMDCSTSGNYTSNSAYPANLNQFL
ASLPEKTIFKNGGFINDTVGEGSGTVYRLAMCSADYSRSDCGDCLAAAARSNANGLPNRC
PGSTTVLAWFDPCLVRYSDTNFFGKAEIGEIYALNGPRAIWEPMRYRDDVVRNLNESIGA
AVASSQRFAASSTDPYTLVQCTWDLPPDQCKQCLDVLTANASKDWTSMAVDGKRRSYSCS
VRYGNTSFVVVPFGGAPTSQSVDQASRPATQSSGPSKGSWTAGVVGSVVGLILLACLAAL
VVKLKSKHETGHVREFTYRELATATLTFKDTRKLGQGAFGIVYKGAVMIEGTQVEVAIKK
NTSDVSDETRKAFKNEVEIMSPLNHRNIIHLVGWCNEKNNLLLVYELVENRNLEARLYNH
GGTDLVLDWRQRYNILVGIASGLEYLHNNCSRTVLHRDIKPANVMLDMDFTAKLCDFGLV
TQLTRAATSRSTNNIIGTLGYMDPLYQQNGQVTKESDVYSFGVLLLEVLCGVAPILIGNP
LKNSLIENVRECRGRNAILDAAHQRLRGEYDEEIKGALLIGLHCVETRRGDRPTIRIVLS
NLVSLTASHVVMS*

>TaCRK22-D_TraesCS2D03G1330100.1
MKEAGMVGVMPCLLLLFLKPRAIAAAYSEYSCNGTTGNYTASDAFGANLARLTAELPTNA
STSPSLYASAVIGTSSDKVSALALCRGDITDASTCSGCLDNAFQQLRALCAGERDATFYH
DLCTLRYSGEDFLGRPEDNSPVINAMDVNGSTFAAWDSGNATSRSFFLSLVGTLFGEMAM
YGSYNSTVRRFASAVMYVNPQLPTVYGLAQCTPDLSPGQCWHCFQGLQEQTRQWYDGREG
GRIVGVRCNIRYESYQFYDGTADVRIGLQGGSSSSTESNGSKHRKTLIIILCVSITVFCS
MLVCCLLLMRRLRKGAGKTKLEQAHKRNNSKTEEALKLWKIEESSSEFTLYDFPELAAAT
DNFSEEKKLGQGGFGPVYKGMFSDGTEVAVKRLAAQSGQGLVEFKNEIQLIAKLQHTNLA
KLVGCCVQEEEKMLVYEYMPNGSLDFFIFDQERGPLLDWKKRQHIIEGIAQGLLYLHKHS
RVRIIHRDMKASNILLDKDLNPRISDFGMARIFGSNVVEVNTNRVVGTYGYMAPEYASEG.1
LFSVKSDVFSFGVLLLEIVSGKRNSSGHGQHYGEFVNLLSYAWQLWKDGRALELVDATLG
HCNEQVTDMMRCVKVALLCVQDNAMDRPTMSDVTAMLGHDGVPLPDPRWPPHFHLRVTSD
DEEDRAGRSGVRTRSTHFTGSCSTNDMTISTIQEGR*

>TaCRK33-A_TraesCS3A03G0021300.1
MIHLELLAMASGSMPRLLIAFILISCVVHRGRAISTILPAVQYIKCGSQKYELGSGYDDN
VRWLLPNLTESVIKDGAISVLAGVGNRASDSDPDDRVGCVAMCYADHGREECAQCLRYVA
GRFLQGKDCPNARNASAFYDACQVWYYQLPPVVGIGYSFMAVTRNLGLDLTGSQDVVSFR
TKRRLLLQDLSSRAIASKQYAAASSTMYSYGSDAASIYGLVQCQRFLSGDNCNSCLNGFI
RRIDCDNKTVGAIKGYYCYIRYGTEQFVDYVNEYMTTSSPKHAWATAPAMAPALAPAPPP
HKHKGRATMIGVIIGICSGSIVLVSGIVLLLRYLFRGRLSRVPSRQSIQLGSSAPMQFSA
SQLRDATNNFTDPLGSGAFGTVYKGTMGGKEVAVKKLHSKDGVVGAAFTSEAHMLMAFKH
KNLVKLLGYCDTGDDRLLCFEYLSGGSIDKFIYKGSGYVLDWSGRYKIVQGICSGLHYLH
HELDHEQNIVHLDLKASNVLVSRGDGGDITCVKIADFGLSKFFKADLTHSYTEQVVGLLA
YMAPEYVCKGRISPKADIYSFGILILEIVTGRCAKVGDSSGDFITWVHEEWRGDVRALMD
VDGLPGDSITQARNCIEIALDCIQEDPNSRPDAAMIRQRLSHV*

>TaCRK34-A_TraesCS3A03G0043600.1
MAHFPLLPALALAVTCALVPFTVADPQATQLNLGCSQYNATPTAAFLAALNSTFAELRAN
LSAGSGFATAAEPRAAAPAFALAQCRPYVTGRDCVACFDAAAARIHAACGAANGGRAILD
GCVIRYESVAFFDQSTLPGNTQRCNGSAVPGTAFDGAVQALINDLAAAVPRFPRLAAAAA
GTGVYAMAQCVETVGQDGCAQCLQVAASNIDRCPPNSDGRAVDAGCFMRYSDKPFFPANA
TADLTPYLRSGKSRGKGAIVGAILGGLAFLLLLGLLALFWTWRSMKLKKPRRGDILGATE
LQGPTNFNYHDLKAATNNFSEKSKIGEGGFGDVFKGLLKNGKIVAVKRLSVMQTSRAKED
FESEVKLISNVQHRNLVRLLGCSRKGSECLLVYEYMVNSSLDKFLYGKRRGTLNWKQRFN
IIVGMARGLAYLHQEFHVCIIHRDIKSSNVLLDDDFQPKIADFGLARLLPDDHSHLSTRF
AGTLGYTAPEYAIHGQLSEKVDTYSFGIVILEIISGRKINDTRIEAETQYLLESAWKLYE
NEDVIKLVDGSLDHEEYMPEEVIRIIEIALLCTQSVVASRPTMSEVVVLLLSRNSPEILP
TRPTFIDSISRVRGETSTSNSSTASKATASISHLSAR*

>TaCRK35-A_TraesCS3A03G0078800.1
MAGVLLLLLLLMPASASAIGIVCGSGGNYTANSTYHSNLAVINATLPANTSSSPQLFLTA
TANATANSTAGVVRALALCRHDTTNLTACRECVASSFSYAQKMCPNHTAATVYYDYDETN
ALKPGCLLGFSGDRDFLSAASGTTGNGTFFQYFNTVTSIPGNAAVVAAAVRQLLGQTAQY
AAAAARRFATGFMDSIGPGTTTTLYSLAQCTPDLSAGDCLACLQRLVGSINATNSVRLGG
RIFRLRCNVRFDFFMFFDDKNIRPIPSPSSLAQAPAPAPAPAGKRHGVKPWVIALSVAAS
VALVALCFIVCCLRRLRTKNTKGKGALRGKRAHEFQEGDEAWEMEAELSEFAVFDFNQIL
EATGNFSEENKLGEGGFGPVYKGRFPDGVEIAVKRLDADSGQGFIEFKNEVELIAKLQHR
NLVRLMGCCSQGEEKILVYEYLPNKSLDFFIFDEDRKALLDWDKRITIIVGTAEGLLYLH
KHSRLRVIHRDLKPSNILLDSEMNAKISDFGLAKIFSSNNTDTNTTRKVVGTYGYMAPEY
ASHGIFSIKSDVFSFGVLTLEIVSGKRNSHECGAFINLLGHAWQLFQEESWSELIDAALV
PNIHSTEMMRCINIALLCVQENAVDRPTMLDVIAMLSNKTMILQKPKHPAYFSLSTAGNK
EAPTTTKSCSVNDVTISTVTPR*

>TaCRK36-A_TraesCS3A03G0078900.1
MATIGVVVLLLLLLAPTPYLAAADFCDNVKAAGAALSRNASASPVQFATATIGQAPDVVY
ALALCLGDVLDSTACGTCIADWFATVNQTQCDKVGFSYRDCIVVYGAGADILGAPSNATG
GSGDNTPPFQDWNIRNVTADDAPRIVNLTFELLAATARMAATTTPKLYATGIMDMKRVTT
YLDVYSQVQCTPDLSADDCSACLRRLLGMVNSTMSLRMGGRMGVTRCFFRYEAFPLYGAR
PMLSLPLSPPGPAPTTPTKRRSMLWVIPVAVVPLTAAAFFFFICYRRRLKRQRKGSRRAH
SLEWQGKNSDFSLFEFEHLLEATRNFSEESKLGQGGFGAVYKGQLPDGSEIAVKRLASHS
GQGFMEFKNEVQLIAKLQHTNLVRLLGCCSQEEEKILVYEYLPNKSLDFFIFDENKRALL
DWTKLAAIIEGVANGLLYLHKHSRLLVIHRDLKPSNILLDSEMNPKISDFGLAKIFSSND
TEGDITRRVVGTYGYMAPEYASKGNFSIKSDIFSFGVVILEILSGKRNSGTQQCGCFINL
LGYAWQLWEEGKWIDLVDVSLVSDSHSTKIMRCINIALLCVQENAVDRPTMGDIVSMLRN
ETMILAEPKQPAYINVRVGNEETSIAPESYSINDVSISITSPR*

>TaCRK37-A_TraesCS3A03G0079100.1
MAIILLLLLAPSLAAADVFCDNVKAIATTLSKNAASSPVHFATKTFGGAPNVVFALGLCR
GDVLDGPACGDCIANWFGKALNRTRCDKARSTYGDCIVVYSAGDDILAAPSNTTGAYGDN
TPPFQQWNIKNVTTGDVPLVVGLVRELLVETAEKAATTEPRLYATGVMDMARVTTYPKVY
SQAQCTPDLSADDCSACLRRLLGMVNSTMSLSIGGQMAVTRCYFRYEAYRFYDAQPMLIL
PSRPPPTTPTKRRSMVWVIAVVAVPLSAAAFLFFNCYSRRLKRRRKGREGLVWQGKNSEF
SLFHFEQLLEATSYFSEENKLGQGGFGAVYKGQLPDGLDIAVKRLASHSGQGFAEFKNEV
QLIAKLQHTNLVRFLGCCSQEEEKILVYEYLPNKSLDIFIFDEYKRALLDWTKLLEIIEG
VAHGLLYLHKHSRLLVIHRDLKPSNILLDSEMNPKISDFGLAKIFSKNDTEGDTTRRVVG
TYGYMAPEYASKGVFSIKSDVFSFGVVIFEILSGKQNSGNQQCGGFVNLLGYAWQLWEQG
KWIDLLNASLVPDTHLAKLMRCINIALLCVQENAVDRPTMGDIVSMLRSDTMILAKPKQP
AYINVRVGNEETSNAPELCSINDITISATIPR*

>TaCRK38-A_TraesCS3A03G0079200.1
MVGVLLLLLLLMPASASAIGHVCGRAGNYTAKSTYRSSLAVLNATFPGNASSSPQLFATA
TTGVVRALALCRHDTTNLTACRECVASSFTYAQKMCPKHEAATVYYDYDEVNVTRPGCLL
GLSGDGGFLSPGSTVTWNDTFFQFFNPVQIPGKAGVVAAAVRQLLTQTARYAAGTARRFA
TGSMDSIGSAAPTLYSLAQCTPDLSAGDCLACLRRLVGALNATNSVRVGGRMFVLRCNVR
FEPFMFHNDKSMQRVPSPSSIAPATAPAPAPAPASKRHGVKPWVIALSVAAPVALVALCF
IVHHRRRLRTKHTIDKETTLQGKHTHEFQEKDELLWEMETELAEFAVFDFHQILEATVNF
SDENKLGQGGFGPVYKGHFPDGNEIAVKRLDSHSGQGFIEFKNEVELIAKLQHRNLVRLM
GCCSQGEEKILVYEYLPNKSLDFFIFDENRKTLLDWDKRLVIIVGIAEGLLYLHKHSRLR
VIHRDLKPSNILLDSEMNAKISDFGLAKIFSSNNTEANTTRKVVGTLGYMAPEYASHGLF
SIKSDVFSFGVLTLEILSGKRNSHECGNFINLLGHAWQLFEEESWVNLIDAALLPNGHSE
EMMRCINIALLCVQENAVDRPTMLDVVAMLSSKTMIVDKPKHPAYFTGEKEAPTTTQSCS
VNDVTISMITPR*

>TaCRK39-A_TraesCS3A03G0212700.1
MAAPTHRLRPGVAALLLALACALCGAAAGDPRTAVAGQSCAPGAAVSGSVLADNFVPAMD
DLNSNVSANGFGTSAVGARGPNTVFGLGQCHRDLSPLDCKLCFAEVRSLLPKCYPRVGGR
LFLDGCFGRYGNYSFLGEALGPADARVCAPGNASNPRGFADAARAAVANVTEAAARGDAD
GYAVASASAGGATAFALAQCWGSLNATACGQCLRAAARAAAGCAPATEGRALFTGCYLRY
STRLFWNVNATAGSGSSGKNGVVWILVGSFLGAFIVVLIIAFLAWKKGILRRKKQSKSFI
DMYGDGVSVRIAQSSLNFKYEELKKATNYFDPANKLGQGSNGAVYKAVMPDGKEVAVKRL
FLNTREWVEQFFNEVELISQVRHKNLVKLLGCSVNGPESFLVYEYYFNKSLELFLFDASR
SRKLTWDLRVGIIQGIAEGLSYLHEESETRIIHRDIKASNILLDDKYKSKITDFGLARAF
AADVTHLTTGVAGTLGYMAPEYIVHGHLTEKADVFSYGVLVLEIITGKRCSGSIGSHGGQ
ALLTKVWKHYKDNTVETIIDPIIYKDTIRHKVLHIVQIGLLCIQANPGDRPTMTKVVELL
RSHKHDVEIVLSDPPFLNVEGVEDMKQGEQSRLLSARSGPSVSGSSRSYLNGR*

>TaCRK40-A_TraesCS3A03G1157300.1
MDMVTAPLLLLLLLAPLAAAQWQYCGNNGNYTPNSTYQANLRLLSSTLPNKAASNTTLFA
TATVGDIPDMVHALTLCRGDTNDFACEDCVATAFQDAQQLCPYSKDASVYYDICMLRFSN
QNFLATTVNGNTTPILENYQNLTTSVDYFKLFLFTLLNGTAQSATKSSRRFITSQLDISS
FPTLYCLMQCTPDLTIEDCGACFWEALQYTLNYIDRKRGGRILGTRCTVRYEIYPFFQDP
ILHITNLAPDVPAIDNTTTTPRVEPDTNLPRSQPSAAAMPSPDVQTTIKEQHGRNGSKRP
LWIIAVVAPLLSILMCFICFVVWMRRRRKGKVNLNDQAATNRPEEDALVWRLEEKSSEFT
LFDFSEILNATHNFSKGNLLGQGGFGPVYKGRLPDEMEIAVKRLASHSGQGFREFKNEVE
LIAKLQHNNLVKLLGCCIQGEEKVLVYEYLPNKSLDFFIFDENKTTLVDWEKRRVIIEGI
AQGLLYLHKHSRLRIIHRDLKASNILLDQEMNPKISDFGLAKIFSSNDTQGSTKRVVGTY
GYMSPEYASEGIYSIKSDVFSFGVLLLEILSGKRNSGFHQYGDFLNLLGYSWQLWEGGKW
LELLEVSIVKEIHTTEARRYINIALMCVQESTDDRPTMSDVVAMLNSENVILPEPNHPAY
FNLRVSKVHESASVVVPCSNNDVTITEEPDGR*

>TaCRK41-A_TraesCS3A03G1157700.1
MDMVIVLFLLLPFVGAEWQVCGSSGNYTSNSTYQANLLLLSSTLPNKAVSNTTSLFATAT
TGDALDIVYALALCRGDTTDASDCESCVAAAFPDAQQICPYNKDATLYYDACMLRFSNHN
FLLANSTEDQKSWITLRNNLNFTTGGDSAKHLLLMRLNSTAQAAANSSRRFITSRLGVDL
VPTTVYCLMQCTPDLTPDDCAACLQLVLKHTIKSLDGAQGGRILGTRCSMRYELYHFYEG
VPMLAIPAVNSTRPAPTPATRYPHSQSHPPAAAPPRLAQTTIQEQQGRNSRKRVVWIIAV
VAPLLSILLCFICSVIWLRRRRKGKENLNDQVATNRPEEDELVWRLEEKSSEFTLFDFSE
ILHATHNFSKENLLGQGGFGPVYKGQLPDGMQIAVKRLASHSGQGFTEFKNEVELIAKLQ
HNNLVRLLGCCIKGEEKLLVYEYLPNKSLDFFIFERNRTTFIDWNKRRVIIEGIAQGLLY
LHKHSRLRIIHRDLKASNILLDQDMNPKISDFGLAKIFSSNDSQGSTKRVVGTYGYMSPE
YASEGIYSIKSDVFSFGVLLLEILSGKRNSGFYQYGDFLNLLGYSWQLWEGRTWVELLDA
SIVKEIHTSDARKYINIALLCVQESADDRPTMSDVVAMLNSESVILPEPNHPGYFNLRVS
KTHEFFVPCSNNDVTITEEPDGR*

>TaCRK42-A_TraesCS3A03G1158100.1
MDLPCHRWMAMVILPLLLLVPLTAAQMWPSCGESGDYKSNSTYEANLKLLSTTLPKKAAS
STNLFATDTVGNVPNVIFALALCRGDSNTSACEGCLVTAFQDGQEHCANYKDAAVYYDSN
PCMLRFSNKNFLSTTVNDHILIIVSIESLMMNISTRADSFRVLLFTLLNNTAQAAANSLR
RFTTSRLDVNSFPTLYCLMQCTPDLTADDCTACLQPYFQYTVKYMDGKKGGRLLGTRCTM
RYEIFPFFQGDPMLRIINLVSEVPAINNTIPRITVNPPPQSQSQPQSPVAAPPPPEAQAA
TQELHGRNSRQRPLWIIAVAAPLLSIFLCVICFVVWMRRRRKGTEILHDQAAMNRPEEDA
LVWRLEEKSSEFTLFDLSEVLRATHNFSKENLLGQGGFGPVYKGQLPNGTEIAVKRLASH
SGQGFTEFKNEVELIAKLQHSNLVKLMGCCIKGEEKLLVYEYLPNKSLDFFIFDVNQTTL
VDWNKRCVIIEGIAQGLLYLHKHSRLRIIHRDLKASNILLDQDMNPKISDFGLAKIFSTN
DSQGSTKKVVGTYGYMAPEYASEGIYSIKSDVFSFGVLLLEILSGKRNSGFHQHEDFLNL
LGYSWHLWEGGRCLELLEASIVEEIHAAEASRYINIALMCVQERADDRPTMSTVVAMLNS
ENVSLPGPKHPAYFNLRVSKEDESGSVPYSNNADTICSNNDLTITEEPDGR*

>TaCRK42-A_TraesCS3A03G1158100.2 
MQCTPDLTADDCTACLQPYFQYTVKYMDGKKGGRLLGTRCTMRYEIFPFFQGDPMLRIIN
LVSEVPAINNTIPRITVNPPPQSQSQPQSPVAAPPPPEAQAATQELHGRNSRQRPLWIIA
VAAPLLSIFLCVICFVVWMRRRRKGTEILHDQAAMNRPEEDALVWRLEEKSSEFTLFDLS
EVLRATHNFSKENLLGQGGFGPVYKFCTYFQGQLPNGTEIAVKRLASHSGQGFTEFKNEV
ELIAKLQHSNLVKLMGCCIKGEEKLLVYEYLPNKSLDFFIFDVNQTTLVDWNKRCVIIEG
IAQGLLYLHKHSRLRIIHRDLKASNILLDQDMNPKISDFGLAKIFSTNDSQGSTKKVVGT
YGYMAPEYASEGIYSIKSDVFSFGVLLLEILSGKRNSGFHQHEDFLNLLGYSWHLWEGGR
CLELLEASIVEEIHAAEASRYINIALMCVQERADDRPTMSTVVAMLNSENVSLPGPKHPA
YFNLRVSKEDESGSVPYSNNADTICSNNDLTITEEPDGR*

>TaCRK43-A_TraesCS3A03G1158300.1
MAMKFLPSLHLPCHPWMTMVILPLLLLLVPLAAAQWSSCSKSDDYKSNSTYEANLSLLSS
TLPKKAASSTTLFATSIMGNVPDIVYALTLCRGDSNASACESCVTTAFQDIRQLCPYKKN
ATVYYDPCMLKFSNKNFLATTTVNDPLIIVNTKNFMTNADITQRLLFTLINSTAQLAANS
LRRFTTSRLDVGSSPTLYCLMQCMPDLIPHDCESCFQDILNSTLEYLGGKQGGRVLGTRC
YMRYEMYPFFQGDPTLRIINLAPHVPTINNTTTPATVYPQSQPPAAAPPPEGKATVQEHN
GRKSRKRALWIIVVVATLLSILMCFICFIVWKRRKGKVNINNQAATNRPEEYALVWRLEE
RSSEFTLFDFPEILQATHNFSKENLLGQGGFGPVYKGQLPDGMEIAVKRLASHSGQGFTE
FKNEVELIAKLQHNNLVKLLGCCILGEEKLLVYEYLPNKSLDFFIFDENRTTLVDWEKRR
VIIEGIAQGLLYLHKHSRLRIIHRDLKASNILLDQDMNPKISDFGLAKIFSSNDTQGSTK
RVVGTYGYMSPEYASEGIYSIKTDVFSFGVLLLEILSGKRNSRFHQREDFLNLLGYSWHL
WEGGSWLELLDVSIVTEVHTTEARRYINIALMCVQESADDRPTMSDVVAMLNSESVIIPE
PNPPAYVNVRVSKVHQSASVVVPCSNNDVTITEEPDGR*

>TaCRK43-A_TraesCS3A03G1158300.2 
MAMKFLPSLHLPCHPWMTMVILPLLLLLVPLAAAQWSSCSKSDDYKSNSTYEANLSLLSS
TLPKKAASSTTLFATSIMGNVPDIVYALTLCRGDSNASACESCVTTAFQDIRQLCPYKKN
ATVYYDPCMLKFSNKNFLATTTVNDPLIIVNTKNFMTNADITQRLLFTLINSTAQLAANS
LRRFTTSRLDVGSSPTLYCLMQCMPDLIPHDCESCFQDILNSTLEYLGGKQGGRVLGTRC
YMRYEMYPFFQGDPTLRIINLAPHVPTINNTTTPATVYPQSQPPAAAPPPEGKATVQEHN
GRKSRKRALWIIVVVATLLSILMCFICFIVWKRRKGKVNINNQAATNRPEEYALVWRLEE
RSSEFTLFDFPEILQATHNFSKENLLGQGGFGPVYKGQLPDGMEIAVKRLASHSGQGFTE
FKNEVELIAKLQHNNLMKTEQLWLIGKKDVS*

>TaCRK44-A_TraesCS3A03G1158600.1
MIQCHYNAGRWSFDVSTSCMAMRFLSAVDLPCHPCMAMVILPLLLLLLVPLAAAETWPFC
GESGNYKSNSTYEANLRHLSSTLPKKAASSTTLFATDTVGNVPNTIFALALCRGDSNASA
CEGCLVTAFQDGQEHCTSNKDATVYYNSNPCMLRFSNQNFLATNVNDNILVIVSLDMFIN
ISTRADSFRFLLFTLLNNTAQSAANSSRRFITSRLDVSSLPTLYCLMQCTPDLTADDCAA
CFQPYSQITLKYMDGRKGGRLLGTRCSMRYEIYPFFQGDPMLSLVSELPPMNNTMPPVTL
YPPPQSQPQSPDAAPPPPKAQATTQELHGTEIIHDQAATNRPEEDALVWRLEEKSSEFTL
FDFSEILQATHNFSKENRLGQGGFGPVYKGQLPDGIEIAVKRLASHSRQGFTEFKNEVEL
IAKLQHSNLVKLMGCCIQGEEKLLVYEYLPNKSLDFFIFDVSRTTLVDWNKRCVIIEGIA
QGLLYLHKHSRLRIIHRDLKASNILLDQDMNPKISDFGLAKIFSSNDTQGSTKRVVGTYG
YMAPEYASEGIYSIKSDVFSFGALLLEILSGQRNSGFHQHEDFLNLLGYSWQLWEGGRFL
ELLEASIANEIHAAEARRYINIALMCVQEHADDRPTMSNVVAMLNSEGVILREPKHPAYF
NLRVSKEDESGSVLYSHNDVTICSNNDVTITEEPDGR*

>TaCRK44-A_TraesCS3A03G1158600.2 
MAMRFLSAVDLPCHPCMAMVILPLLLLLLVPLAAAETWPFCGESGNYKSNSTYEANLRHL
SSTLPKKAASSTTLFATDTVGNVPNTIFALALCRGDSNASACEGCLVTAFQDGQEHCTSN
KDATVYYNSNPCMLRFSNQNFLATNVNDNILVIVSLDMFINISTRADSFRFLLFTLLNNT
AQSAANSSRRFITSRLDVSSLPTLYCLMQCTPDLTADDCAACFQPYSQITLKYMDGRKGG
RLLGTRCSMRYEIYPFFQGDPMLSLVSELPPMNNTMPPVTLYPPPQSQPQSPDAAPPPPK
AQATTQELHGRNSHRRALWIIAVVAPLLSIFLCVIFFIIWMRRQRKGTEIIHDQAATNRP
EEDALVWRLEEKSSEFTLFDFSEILQATHNFSKENRLGQGGFGPVYKGQLPDGIEIAVKR
LASHSRQGFTEFKNEVELIAKLQHSNLVKLMGCCIQGEEKLLVYEYLPNKSLDFFIFGMH
SVVQHYFGSRFVHTIKCTL*
>TaCRK44-A_TraesCS3A03G1158600.3 
MAMRFLSAVDLPCHPCMAMVILPLLLLLLVPLAAAETWPFCGESGNYKSNSTYEANLRHL
SSTLPKKAASSTTLFATDTVGNVPNTIFALALCRGDSNASACEGCLVTAFQDGQEHCTSN
KDATVYYNSNPCMLRFSNQNFLATNVNDNILVIVSLDMFINISTRADSFRFLLFTLLNNT
AQSAANSSRRFITSRLDVSSLPTLYCLMQCTPDLTADDCAACFQPYSQITLKYMDGRKGG
RLLGTRCSMRYEIYPFFQGDPMLSLVSELPPMNNTMPPVTLYPPPQSQPQSPDAAPPPPK
AQATTQELHGRNSHRRALWIIAVVAPLLSIFLCVIFFIIWMRRQRKGTEIIHDQAATNRP
EEDALVWRLEEKSSEFTLFDFSEILQATHNFSKENRLGQGGFGPVYKGQLPDGIEIAVKR
LASHSRQGFTEFKNEVELIAKLQHSNLVKLMGCCIQGEEKLLVYEYLPNKSLDFFIFDVS
RTTLVDWNKRCVIIEGIAQGLLYLHKHSRLRIIHRDLKASNILLDQDMNPKISDFGLAKI
FSSNDTQGSTKRVVGTYGYMAPEYASEGIYSIKSDVFSFGALLLEILSGQRNSGFHQHED
FLNLLGYSWQLWEGGRFLELLEASIANEIHAAEARRYINIALMCVQEHADDRPTMSNVVA
MLNSEGVILREPKHPAYFNLRVSKEDESGSVLYSHNDVTICSNNDVTITEEPDGR*

>TaCRK45-A_TraesCS3A03G1158800.1
MLFLSSVDMPCHPWMAMVILPLLLVLLVPLAAAETWPFCGNSGNYESNSTYKANLRHLSS
TLPKKAATSTTLFATDTHGNVPNVIFALALCRGDYNASACEGCLVTAFQDGQENCPNSKD
TTVYYYGNPCMLRFSNQNFLATTVNDKIHVIAVSMEMPLNTSIRDDSFRFLLFTLLNNTA
QSAENSPRRFTTSRLDVSSLPTVYCLMQCTPDLTADDCAACFQPYPSLTFRHMDGNKGGQ
ILGTRCSMRYEIYPFFQGKPMLRIVSLASAVPAINNTLPPVTVYPHLPSQPQSPVAAPSH
PEAQASTQELHGRNSHRNALRIIAIAAPLLSIFLCFICCIVWMTRRRKGTDILHDQAATN
RLEEDALVLRLEDKSSELTLFEFSEILHATHNFSKENLLGQGGFGPVYKGQLPDGMEIAV
KRLASHSGQGFTEFKNEVELIAKLQHNNLVKLIGCCIEGEEKLLVYEYLPNKSLDFFIFD
VSQTTVVDWNKRCVIIEGIAQGLLYLHKHSRLRIIHRDLKASNILLDQGMNPKISDFGLA
KIFSSNDTQGSTKRVVGTYGYMAPEYASEGIYSIKSDVFSFGVLLLEILSGQRNSGFHQH
EDFLNLLGYSWQLWEGGRCFELLEASITKEIHAAEARRYINIALMCVQEHADDRPTMSNV
VAMLNSESVILPEPKHPAYFSLRVSKVDESGNNDVPVCSNNDLTITEEPDGR*

>TaCRK34-B_TraesCS3B03G0054900.1
MHRMARFPLLPALVLAVTCASVQCTVADPQATQLNLGCSQYNATPTAAFLAALNSTFAEL
RANLSDGSGFATAAEPRAAAPAFALAQCRPYVTGRDCVACFDAAAARIHAACGAANGGRA
ILDGCVIRYESVAFFDQSTLPGNTQRCNGSAVPGAAFDGAVQALISDLAAAVPRFPRLAA
AAAGAGVYAMAQCVETVRQDGCAQCLEVAASNIDRCPPNSDGRAVDAGCFMRYSDKPFFP
ANATADLTPYLHSGKARGKRAIVGAILGSLAFLLLLGLLALFWTWRSMKLKKPQRGDILG
ATELQGPTSFSYHDLKAATNNFSEKSKIGEGGFGDVFKGLLKNGKIVAVKRLIVMQTRRA
KEDFESEVKLISNVQHRNLVRLLGCSRKGSECLLVYEYMANSSLDKFLYGERRGTLNWKQ
RFNIIVGMARGLAYLHEEFHVCIIHRDIKSSNVLLDDDFQPKIADFGLARLLPDDHSHLS
TRFAGTLGYTAPEYAIHGQLSEKVDTYSFGIVILEIISGRKINDTRVEAETQYLLESAWK
LYENENVIKLVDGSLDHEEYMPEEVKRIIEIALLCTQSAVASRPTMSEVVVLLLSRNSPE
ILPTRPTFIDSISRVRGETSTSSSSSASKATVSISHLSAR*

>TaCRK46-B_TraesCS3B03G0055000.1
MAAGAGVYAMAQCVETVGAGGCAQCLEVASSNIDLCPPNSDGRAVDVGCFMRYSDKPFFP
ANETADLAPYLRSGKSTEKGAIVGGILGGVAFLLLLGLLALLWIWQSKKLQKPWRGDILG
ATELQGPTNFYYRDLKAATNNFSEKSKIGEGGFGDVFKGLLKNGKIVAVKRLSVMQTSRA
KEDFESEVKLISNVQHRNLVRLLGCSRKGSECLLVYEYMANSSLDKLLFGERRGTLNWKQ
RFNIMVGMARGLAYLHQEFHVCIIHRDIKSSNVLLDDDFQPKIADFGLARLLPDDHSHVS
TRFAGTLGYTAPEYAIQGQLTEKVDTYSFGIVILEIISGRKINDTRLEPEAQYLLESAWK
LYENENVIKLVDELLDHDEYMLEEVKRIIEIALLCTQSAPASRPTMSEVVMLLLSRNSPE
IQPARPTFIDSASRVQDETSVSSSSSASKATVSMSQLSAR*

>TaCRK47-B_TraesCS3B03G0055300.1
MEIRSAVAASFVLLLLSLSSFLKLSAGAELFSWQCYNGSSYKENGTYQSNVRSLLASLAA
NASRSQSLFATTVVGTSSDTVWGLGLCRRDITNGTECESCLALAPVVAFGSGDYCKGVKD
VSIFYDRCIVRYSPHDFLTSPDNRQVQSRGPSKEAVIPHDAANRYDALMVSLAVALAKSA
AFNTTSRYATGVMVSDQGFTTNASDDVVRTIYGLVQCTPRGPCLECLQGLVDGMKFNGSV
GGHIFGIWCNIRFEKQVFYDGSPMLNLIAPPPTPPSSPLPYGTTDGTRWRQRAATVSTIV
LGVAVILLSITVVFLWRNKATTQLSYQEDGDDPESLLFDLTTLRRATDNFAQENKLGHGG
FGAVYKGVLPHGREIAVKRLDKASGQGLKELRNELLLVAKLKHNNLTKLLGVCLKGEEKL
LVYEYLPNRSLDTFLFAPEIEKRLLLSWEIRFRIIYGTARGLLYLHEDSQIKIIHRDLKA
SNILLDTDMNPKISDFGLARLFNSDKPSTTTGQVVGTLGYMAPEYAVLGHLSVKIDVYRF
GVLVLEIVTGRKNTDAFEESSAGESGTLLNYVWDQWSKGTALATMDPMLECMVAEEGEVM
KCVHLGLLCVQENPADRPTMLEVLVMLHGHASSFVAPSKPAFTFTFASSTDDIVLSASDP
GVQSASATPSVNEMSVSEFEPR*

>TaCRK48-B_TraesCS3B03G0055900.1
MDILSASTASVVLLLLSSLCSLVTPSAGARAELVTWECNNGTYYSENSTYQSNVRTLLAS
LAANASRSLFATAVVGAGPDTVWGLGLCRGDATNGTECASSCLALAPEVAFGRCMGVMDV
SIFYDRCTVRYSFRDFLTNPDNGQVQAKGASDDSVPPSDAGRFVAIMVNLVAALADWAAF
NTTSRYAAGVMVSDQGFPVTTSKEVVHNINGMVQCTPDQAPGPCRACLQGLIDEMPALFF
NGNVGGRILAIWCSLRFETHEFYDGSPAVKLAAPRPTPPPPSALPSSTRDGIRWRQHAAT
VSAVVLGVAVILMSLSMIFLWRNKATTQLSYQEDDEDPESLLFDLPTLRQATDNFAEENK
LGHGGFGAVYKGFLPNGRQIAVKRLDKASGQGVKELRNELLLVAKLRHNNLTKLLGVCLK
GKEKLVVYEYLPNRSLDIFLFAPEIEKRQLLNWETRYRIIYGTTRGLLYLHEDSQVTILH
RDLKASNILLDTDMNPKISDFGLARLFDGDRPSTVTSQVVGTLGYMAPEYAVRGRLSVKI
DVYSFGVLVLEIVTGRKNTDLLEESSLEDSGTMLSYVWGQWLKGTPLETTDPSLDCKMVA
GEEGEVIKCIHLGLLCVQENPADRPAMLDVLVMLHGHASDFPAPSKPAFTFARGGETDDS
ASGSEPGAQASATAPSVNETSLSEFQPR*

>TaCRK49-B_TraesCS3B03G0099600.1
MAGVLLLLLLLHLIPGLATAIGSICGGGRNYKADSTYQSNLAVLAATLPSNASSSPQLFI
TANATASSSPQLFASASASMYMLALCRRDTTNLTACTECLNSALNYALKMCPNSRTATVY
FDYDEVNALRPGCLLGFSDDGSFLSPASGTTGNGTLFQYFSTANIRGNDGVVADAVRELL
RQTAQDAATTARRFATAFMDSIGRGTTTTLYSLAQCTPDLSTGYCLACLEQLLGTVTTTN
SLRLGGRIFLLRCNVRFEAFMFFDDKNIRRIPSPSFLAQAPAAPTATAGKRHEVKPWVIA
LSVAAPVALAALCFILYHGWHLRTKGTKDKGTTLQGKTTHEFQERDELVWEMETELAEFA
VFDFHQILEATVNFSEENKLGQGGFGPVYKGHLPDGNEIAVKRLDSHSQQGFIEFKNEVE
LIAKLQHRNLVRLMGCCSQGEEKILVYEYLSNKSLDFFIFDENRKALLDWDIRLAIIVGI
AEGLLYLHKHSRLHVIHRDLKPSNILLDSEMNAKISDFGLAKIFSSNNTEANATRKVVGT
LGYMAPEYAFHGLFSIKSDVFSFGVLTLEILSGKRNSHECGNFINLLGHAWQLFEEESWV
DLIDTALLPNGHSEEMMRCINIALLCVQESAIDRPTMLDVVAMLSSKTMIVDKPKHPAYF
TGDKEAPTTNQSCSVNDITISTLTPR*

>TaCRK49-B_TraesCS3B03G0099600.2 
MAGVLLLLLLLHLIPGLATAIGSICGGGRNYKADSTYQSNLAVLAATLPSNASSSPQLFI
TANATASSSPQLFASASASMYMLALCRRDTTNLTACTECLNSALNYALKMCPNSRTATVY
FDYDEVNALRPGCLLGFSDDGSFLSPASGTTGNGTLFQYFSTANIRGNDGVVADAVRELL
RQTAQDAATTARRFATAFMDSIGRGTTTTLYSLAQCTPDLSTGYCLACLEQLLGTVTTTN
SLRLGGRIFLLRCNVRFEAFMFFDDKNIRRIPSPSFLAQAPAAPTATAGKTPVALAALCF
ILYHGWHLRTKGTKDKGTTLQGKTTHEFQERDELVWEMETELAEFAVFDFHQILEATVNF
SEENKLGQGGFGPVYKGHLPDGNEIAVKRLDSHSQQGFIEFKNEVELIAKLQHRNLVRLM
GCCSQGEEKILVYEYLSNKSLDFFIFDENRKALLDWDIRLAIIVGIAEGLLYLHKHSRLH
VIHRDLKPSNILLDSEMNAKISDFGLAKIFSSNNTEANATRKVVGTLGYMAPEYAFHGLF
SIKSDVFSFGVLTLEILSGKRNSHECGNFINLLGHAWQLFEEESWVDLIDTALLPNGHSE
EMMRCINIALLCVQESAIDRPTMLDVVAMLSSKTMIVDKPKHPAYFTGDKEAPTTNQSCS
VNDITISTLTPR*

>TaCRK50-B_TraesCS3B03G0099700.1
MATIGVVLLLLLLTPTPFLVAANFCDNVKAAAAALSKNVSSSPVNFATASFGQPPDVVYA
LALCRAGDVVDGSACGDCVANWFATVNQTQCHKFRSSYGDCIVVYSAGDDILPPPSNATG
GSGENTLPFEQWNITNVTTGDVPLIVGPTRELLVETAEKAASTTRSRYATGVIDMDRVTT
YPKVYSQAHCMPDLSADDCLACLRHLLGMVNSTMSLRTGGQMGITRCYFRYEAYRFYGAQ
PMLTVPLPPPALATKHRSMLWAILAVVVPLSAAAFLFFICYSRRLRIQRKGSRRDWNLEG
DLVWQGKTSEFSLFDFHQLVEATNNFAEENKLGEGGFGAVYKGQLPEGLEIAAKRLSSHS
GQGFMEFKNEVQLIAKLQHKILVRLLGCCSQEEENILVYEYMPNRSLDFFIFDENKRALI
DWSTYLAIIEGVAHGLLYLHKHSRLLVIHRDLKPSNILLDYELNPKISDFGLAKILSSND
TEGNTTRRVVGTYGYMAPEYASKGIFSIKSDVFSFGVVIFEILSGKQNSGNQQCGGFINL
LGYAWQLWEEGKWADLIDAPLLPGSHSTKMMRCINIALLCVQENATDRPTMGDIVSMLSN
ETMILDEPKHPAYINVRVGNEEASTALEPCNTKDMTISATVPR*

>TaCRK38-B_TraesCS3B03G0100500.1
MVGVLLLLLLLKPASVSAIGHVCGSAGNYTAKSTYRSSLAVLNATFPGNASSSPQLFATA
TAGVVRALALCRRDTTNLTACRECVASSFKYAQKMCPKHKAATVYYDYDEVNVTRPGCLL
GFSGDGGFLSPGSSVIWNDTFFQFFNPVQIPGKAGVVAAAVRQLLRQTARYAAGTARRFA
TGSMDSIGSAAPTLYSLAQCTPDLSAGDCLACLRRLVDTLNATNSVRVGGRMFVLRCNVR
LEPFMFHNDKSMRRIPSPSSIAPAPAPAPAPAPAPASKRHGVKPWVIAISVAAPVALVAL
CFIVYHRRRLRTKHTKDKGTTLQGKSTHEFHERDELVWEMETELAEFAVFDFHQILEATV
NFSDENKLGQGGFGPVYKGHFPDGNDIAVKRLDSHSGQGFIEFKNEVELIAKLQHRNLVR
LMGCCSQGEEKILVYEYLPNKSLDFFIFDENRKTLLDWDKRLAIIVGIAEGLLYLHKHSR
LRVIHRDLKPSNILLDSEMNAKISDFGLAKIFSSNNTEANTTRKVVGTLGYMAPEYASHG
LFSIKSDVFSFGVLTLEILSGKRNSHECGNFINLLGHAWQLFEEESWVNLIDAALLPNGH
SEEMMRCINIALLCVQENAVDRPTMLDVVAMLSNTTMIVDKPKHPAYFTGEKEEPTTTRS
CSVNDVTISTITPR*

>TaCRK37-B_TraesCS3B03G0100600.1
MAIILLLLLLTPSLAAPDVFCDNVKAIATTLSKNAASSPVHFATKTFGGAPNVVFALALC
RGDVLDGPACGDCIANWFGKALNRTRCDKARSSYGDCIVVYSAGYDILAAPSNTTGGYGD
NTPPFEQWNIKNVTTGDVPLAVGLVRELLVETAEKAATTPPRLYATGVMDVDEVTTYPKV
YSQAQCTPDLSADDCSACLLRLLGMVNSTMSLRIGGQMAVTRCYFRYEAYRFYDTQPMLS
LPSRPPPTTPTKCRSMLWVIAVVAVPLSAAAFLFFNCYSRRLKRRRKGREDLVWQGKNSE
FSLFHFEQLLEATSKFSEENKLGQGGFGAVYKGQLPDGLEIAVKRLASHSGHGFTEFKNE
VQLIAKLQHTNLVRFLGCCSQEEEKILVYEYLPNKSLDIFIFDEYKRALLDWTKLLEIIE
GVAHGLHYLHKHSGLLVILRDLKPSNILLDSEMNPKISDFGLAKIFSSNDTEGDTTRRVV
GTYGYMAPAYASKGVFSIKSDVFSFRVVIFEILSGKRNSGNQQCGGFVNLLGYTWQLWEE
GKWIDLLDASLLPDIHLAKLMRCINIALLCVQENAVDRPTMGDIVAMLRSDTMILAKPKQ
PAYINVRVGNEETSNAPESCSINDITISATIPR*

>TaCRK36-B_TraesCS3B03G0100800.1
MATTGVVILLLLLLAPTPYLAAADFCDNVKAAGAALSRNASSSPVQFSTATIGQAPDVVY
ALALCLGDVLDGSACGACIADWFATVNQTQCDKAGSSYRDCIVVYGATADILAAPSNATG
GYGDNTPPFQDWNIRNVTADDAPRIVNLTFELLAKTAQMAATATPKLYATGVMAMKRVTT
YPDVYSQVQCTPDLSADDCSACLSRLLRMVNSTMALRMGGRMGVTRCFFRYEAFPLYGAR
PMLSLPSSPPGPAPTPTKRRSMLWVIPVALVPLTAAALLFFICYRRRLTRQRKGSRRAHS
LEWQGKNSDFSLFEFEHLLEATRNFSEESKLGQGGFGAVYKGQLSDGSEIAVKRLASHSG
QGFMEFKNEVQLIAKLQHMNLVRLLGCCSQEEEKILVYEYLPNKSLDFFIFDENKRALLD
WTNLAVIIEGVANGLLYLHKHSRLLVIHRDLKPSNILLDCEMNPKISDFGLAKIFSSNDT
EGDITRRVVGTYGYMAPEYASKGNFSIKSDVFSFGVVILEILSGKRNSGTQQCGGFINLL
GYAWQLWVEGKWIDLVDASLVSDSHSTKIMRCINIALLCVQENAVDRPTMGDIVSMLSNE
TMILADPKQPAYINVRVGNEETSNAPESYSINDVSISITSPR*

>TaCRK35-B_TraesCS3B03G0100900.1
MAGVLLLVLLVLMPASATAIGHVCGSGANYTANSTYHSNLAVLNATLPGNASSSPQLFVN
ATANANTNGTAGVVRALALCRHDTTNLTACRECVASSFAYAQKMCPNHTAATVYYDYDET
NALKPGCLLGFSGDRGFLSTASGTTGNGTFFQYFNTVNIAGNAGVVAAAVRQLLSQTARD
AAAAARRFATGFMDGGTTTTLYALAQCTPDLSAGDCLGCLQRLVGSINATNSVRLGGRIF
RLRCNVRFEAFMFFDDKNMRRIPSPTSMSPAPAPAPASKRHGVKPWVIALSVAASVALVA
ICFIAYCLRRLRKKNTKGTQGKRTHEFQEGDEQVWEMETELADFSVFDFNQILEATDNFS
EENKLGEGGFGPVYKGGFADGVEIAVKRLDADSGQGFIEFKNEVELIAKLQHRNLVRLMG
CCSQGEEKILVYEYLPNKSLDFFIFDEDRKALLDWDKRIVIIIGTAEGLLYLHKHSRLRV
IHRDLKPSNILLDSEMNAKISDFGLAKIFSSNNTDTNTTRKVVGTYGYMAPEYASHGIFS
IKSDVFSFGVLTLEIVSGKRNSHECGAFINLLGHAWQLFEEESWSELIDAALVPNIYSTE
MMRCINIALLCVQENAVDRPTMLDVIAMLSNKTMILQKPKHPAYFSLSTAGNKEAPTTTH
SCSVNDVTISTVTPR*

>TaCRK51-B_TraesCS3B03G1382200.1
MDMAIVLLLLLLPFVGAEWQVCGGSSGNYTSNSTYQANLLLLSSTLPNKAVSNTTLFATA
TAGHDPDIVYALALCRGDTIDASDCETCVAAAFPDAQQICPYNKDATLYYDACMLRFSNH
NFLVANSTQDQMSWITLRNNLNFTTGGDSAKHLLLMRLNSTAQAAANSSRRFTTSRLGIN
LIPTVYCLMQTQLTQEGVADYCCGGFTTVNTSMLYLFRCMDEKTKTSQPGKVNLNDQAAT
NRLEEDELVWRLEEKSSEFTLFDFSEILHATHNFSKENLLGQGGFGPVYKGQLPDGMQIA
VKRLASHSGQGFIEFKNEVELIAKLQHNNLVKLLGCCIQGEEKLLVYEYLPNKSLDFFIF
ERNRTAFIDWNNRRAIIEGIAQGLLYLHKHSRLRIIHRDLKASNILLDKDMNPKFSDFGL
AKIFSSNDIQGSTKRVVGTYGYMSPEYASEGIYSIKSDVFIFGVLLLEILSGKGNSGFYQ
YGDFLNLIGYSWQLWEGGTWVELLDASIVKEICTSDARRYINIALTCVQESADDRPTMSD
VVAMLNSESVILPDPNQPNGI*

>TaCRK41-B_TraesCS3B03G1383600.1
MDMVIVPILLLLLLPFVGAQWLVCGDSGNYASNSTYQANLMLLSSTLPNKAVSNTSLFAT
ATVGHAPDIIYALTLCHGDITDASDCESCVAAAFKDAQLSCPYNKEASTYYDYCMLRFSN
HNFLLANSTEDQMKWINLGNTLNFTTGVDSITHLLFMLLNSTAQAAANSSRRFTTSRLGV
NSVPTMYCFMQCTPDLTPDDCAACLQLVLKHTLKFLDGAQGGRILGRWCSMRYELYHFYE
GVPMLAIPAVNGTTPAPTPATRYPHSQSHPPAAAPLPEAQATVQEQQGKVNLNDQLAATN
RPEEDELVWRLEEKSSEFTLFDFSEILHATHNFSKENLLGQGGFGPVYKGQLADGMQIAV
KRLASHSGQGFTEFKNEVELIAKLQHNNLVKLLGYCIQGEEKLLVYEYLPNKSLDFFIFE
RNRTTFIDWNNRRAIIEGIAKGLLYLHKHSRLRIIHRDLKASNILLDQDMNPKISDFGLA
KYSAPMILREAQRGGYMSPEYASEGIYSIKSDVFSFAVLLLEILSGKRNSGFYQYGDFLN
LLGYSWQLWEGGTWAKLIDASIAKEICTSDARRYINIALMCVQESADDRPTMSDVVAMLN
SESVILPEPNHPGYFNLRVSKTHEFLFHVVTMM*

>TaCRK42-B_TraesCS3B03G1383800.1
MIQSYYSLWRLSFESFSISTSTLVMRFISSIDLPCHPWMAMVILPLLLLRVPLTAAQTWP
SCGESGDYKSNSTYEANLRLLSSTLPKKAASNTTLFATDTVGNVPNVIFALALCRGDSNS
SACEGCLVNAFQDGQEHCANNMDATVYYDNNPCMLRFSNQNFLATTANDHMLVIVSIESL
MMNIPTRADSFKLLLFTLLNSTAQSAANSSRRFTTSRLDVNSFPTLYCLMQCTPDLTADD
CTACLQPYFQYTVKYMDGKKGGRVLGTRCSMRYEIFPFFQGDPMLRIINLVSEVPAINNT
VPLITVNPPPQSQSPVAAAPPPEAQATTQEIHGRNSRQRPLWIIAVAAPLLSIFLCVICF
VVWMRRRRKGTEILHDQAAMNRPDEDALVWRLEEKSSEFTLFDLSEVLRATHNFSKENLL
GQGGFGPVYKGRLPDGTEIAVKRLASHSGQGFTEFKNEVELIAKLQHNNLVKLIGCCIEG
EEKLLVYEYLPNKSLDFFIFDVNRTTLVGWNKRCVIIEGIAQGLLYLHKHSRLRIIHRDL
KASNILLDQDMNPKISDFGLAKIFSSNDTQGSTKKVVGTYGYMAPEYASEGIYSIKSDVF
SFGVLLLEILSGKRNSGFHQHDDFLNLLGYSWHLWEGGRCLELLETSIVEEIHAAEASRY
INIALMCVQERADNRPTMSTVVAMLNNENFILPEPKHPAYFNLRVSKEDESGSVPYSNNA
DTICSNNDLTITEEPDGR*

>TaCRK42-B_TraesCS3B03G1383800.2 
MIQSYYSLWRLSFEQSFSISTSTLVMRFISSIDLPCHPWMAMVILPLLLLRVPLTAAQTW
PSCGESGDYKSNSTYEANLRLLSSTLPKKAASNTTLFATDTVGNVPNVIFALALCRGDSN
SSACEGCLVNAFQDGQEHCANNMDATVYYDNNPCMLRFSNQNFLATTANDHMLVIVSIES
LMMNIPTRADSFKLLLFTLLNSTAQSAANSSRRFTTSRLDVNSFPTLYCLMQCTPDLTAD
DCTACLQPYFQYTVKYMDGKKGGRVLGTRCSMRYEIFPFFQGDPMLRIINLVSEVPAINN
TVPLITVNPPPQSQSPVAAAPPPEAQATTQEIHGRNSRQRPLWIIAVAAPLLSIFLCVIC
FVVWMRRRRKGTEILHDQAAMNRPDEDALVWRLEEKSSEFTLFDLSEVLRATHNFSKENL
LGQGGFGPVYKGRLPDGTEIAVKRLASHSGQGFTEFKNEVELIAKLQHNNLVKLIGCCIE
GEEKLLVYEYLPNKSLDFFIFDVNRTTLVGWNKRCVIIEGIAQGLLYLHKHSRLRIIHRD
LKASNILLDQDMNPKISDFGLAKIFSSNDTQGSTKKVVGTYGYMAPEYASEGIYSIKSDV
FSFGVLLLEILSGKRNSGFHQHDDFLNLLGYSWHLWEGGRCLELLETSIVEEIHAAEASR
YINIALMCVQERADNRPTMSTVVAMLNNENFILPEPKHPAYFNLRVSKEDESGSVPYSNN
ADTICSNNDLTITEEPDGR*

>TaCRK43-B_TraesCS3B03G1383900.1
MKFLSFMDLPCHPWMAMVIFPLLLPLTDAQTWPSYSCGNNGDYKSNSTYEANLMLLSSFL
PNKAASSSTLFATDTVGNAPDIVYALTLCRGDSNASACRSCVANAFQDLQQMCSYSRDAV
VYYDPCMLKFSNKNFLATTTTTVNELPIVMNPNNLMTNADITQRLLFTLINRTAQSAANS
SRRFTTSRLDVGSSPVLYCLMQCTPDLTAADCTTCFHVVSSCTLQYLAGRQGGRVLWTRC
NMRYEMYPFFPGDPTLRITNLAHDVPVINNTTTPATVQPQSQPPAAAPSPEGKPTVQEHN
RHKSRKRTLSIIIPVVATLLSVLMCFICFIVWKRRKGKVNINNQAAMNRPEEYALVWRLE
ERSSEFTLFDFPEILQATHDFSKENLLGKGGFGPVYKGQLPDGIEIAVKRLASQSGQGFT
EFKNEVELIAKLQHNNLVKLLGCCIQGEEKVLVYEYLPNKSLDFFIFDENRTTLVDWEKR
RVIIEGIAQGLLYLHKHSRLRIIHRDLKASNILLDQDMNPKISDFGLAKIFSSNDTQGST
KRIVGTYGYMSPEYASEGIYSIKSDVFSFGVLLLEILSGKRNSRFHHCEDFLNLLGYSWH
LWEGGRWLELLELSIVTEIHTTEARRYINIALMCVQESADDRPTMSDVVAMLNSESVIIP
EPNPPAYVNVRVSTVHQSAGVVVPCSNNDVTITEEPDGR*

>TaCRK52-B_TraesCS3B03G1384200.1
MRFLSFVDLPCHPCMAMVILPLLLLVPLTAAQTWPACGESGNYKSNSTYEANLKLLSSIL
PKKAASNTTLFATDTVGNVPNTIFALALCRGDSNASACEGCLVTAFQDGKEHCTSNKDAT
VYYNSNPCMLRFSNQNFLATNVNDNIFVIVSLEMFINISTRAFNFLLFTLLNNTAQSAAN
SSRRFTTSRLDVSSLPTLYCLMQCTPDLSADDCAACFQPYSQLTLKYMDRRKGGRLLGTR
CSMRYEIYPFFQADPMLHIISLVSELPPINNTMPPVTLYPPPQSQPLSPVAAPPPPEAQA
TTQELHGRNSRRRVLWIIAVAAPLLSIFLCVICFVVWMRRRRKGTEIVHDQAATNRPEED
ALVWRLEEKSSEFILFDFSEILHATHNFSKENLLGQGGFGPVYKLCTCFQGQLPDGIEIA
VKRLASHSRQGFTEFKNEVELIAKLQHSNLVKLMGCCIQGEEKLLVYEYLPNKSLDFFIF
EQRWLIGIKDV*

>TaCRK52-B_TraesCS3B03G1384200.2 
MRFLSFVDLPCHPCMAMVILPLLLLVPLTAAQTWPACGESGNYKSNSTYEANLKLLSSIL
PKKAASNTTLFATDTVGNVPNTIFALALCRGDSNASACEGCLVTAFQDGKEHCTSNKDAT
VYYNSNPCMLRFSNQNFLATNVNDNIFVIVSLEMFINISTRAFNFLLFTLLNNTAQSAAN
SSRRFTTSRLDVSSLPTLYCLMQCTPDLSADDCAACFQPYSQLTLKYMDRRKGGRLLGTR
CSMRYEIYPFFQADPMLHIISLVSELPPINNTMPPVTLYPPPQSQPLSPVAAPPPPEAQA
TTQELHGRNSRRRVLWIIAVAAPLLSIFLCVICFVVWMRRRRKGTEIVHDQAATNRPEED
ALVWRLEEKSSEFILFDFSEILHATHNFSKENLLGQGGFGPVYKGQLPDGIEIAVKRLAS
HSRQGFTEFKNEVELIAKLQHSNLVKLMGCCIQGEEKLLVYEYLPNKSLDFFIFDVSRTT
LVDWNKRCVIIEGIAQGLLYLHKHSRLRIIHRDLKASNILLDQDMNPKISDFGLAKIFSS
NDTQGSTKRVVGTYGYMAPEYASEGIYSIKSDVFSFGVLLLEILSGQRNSGFHQHEDFLN
LLGYLWEGGRCLEILEASIAKEIHAAEARRYINIALMCVQEHADDRPTMSNVVAMLNSEG
VILPEPKHPAYFNLRVSKEDESGSVLDSHNDVTICSNNDVTITEEPDGR*
>TaCRK52-B_TraesCS3B03G1384200.3 
MRFLSFVDLPCHPCMAMVILPLLLLVPLTAAQTWPACGESGNYKSNSTYEANLKLLSSIL
PKKAASNTTLFATDTVGNVPNTIFALALCRGDSNASACEGCLVTAFQDGKEHCTSNKDAT
VYYNSNPCMLRFSNQNFLATNVNDNIFVIVSLEMFINISTRAFNFLLFTLLNNTAQSAAN
SSRRFTTSRLDVSSLPTLYCLMQCTPDLSADDCAACFQPYSQLTLKYMDRRKGGRLLGTR
CSMRYEIYPFFQADPMLHIISLVSELPPINNTMPPVTLYPPPQSQPLSPVAAPPPPEAQA
TTQELHGRNSRRRVLWIIAVAAPLLSIFLCVICFVVWMRRRRKGTEIVHDQAATNRPEED
ALVWRLEEKSSEFILFDFSEILHATHNFSKENLLGQGGFGPVYKGQLPDGIEIAVKRLAS
HSRQGFTEFKNEVELIAKLQHSNLVKLMGCCIQGEEKLLVYEYLPNKSLDFFIFDVSRTT
LVDWNKRCVIIEGIAQGLLYLHKHSRLRIIHRDLKASNILLDQDMNPKISDFGLAKIFSS
NDTQGSTKRVVGTYGYMAPEYASEGIYSIKSDVFSFGVLLLEILSGQRNSGFHQHEDFLN
LLGYSWQLWEGGRCLEILEASIAKEIHAAEARRYINIALMCVQEHADDRPTMSNVVAMLN
SEGVILPEPKHPAYFNLRVSKEDESGSVLDSHNDVTICSNNDVTITEEPDGR*

>TaCRK45-B_TraesCS3B03G1384300.1
MIHSYYKLGKSPSVSTSSLTMRSFLSSVDLACHPRMAVVILPLLFLPLVPLAAAQAWPFC
GDSGVYEPDSTYQANLRHLSSTLPKKAASSTTLFATDTHGNVPNVIFALALCRGDSNASS
CEGCLVTAFQDGQEHCPNSKDTTVYYYSNPCMLRFSNKNFLATTHNDKILVASMEMPLNI
WTRGDSFRRLLFTLMDNTAQLATNSSRRFATSRLDVTFFPTVYCLMQCTPDLTADDCTAC
LQPYFQYTVKYMYGKEGGRVLGTRCTMRYEIFPFFQGKPMLRIINLLSEVPPINNTMPRV
TVNPPPRPQSQSQSPVAAPPPPEAQASTQELHGRNSHRKALWIIAIAAPLLSICMCFICC
IVWMTRRRKGTDILHDQAATTTNRLEEDALVSRLEDKSSEFTLFEFSKILHATHNFSKEN
LLGQGGFGPVYKGQLPDGVEIAVKRLASHSGQGFTEFKNEVELIAKLQHNNLVKLIGCCI
EGEERLLVYEYLPNKSLDFFIFDVSRTTLVDWNKRCMIIEGIAQGLLYLHKHSRLRIIHR
DLKASNILLDQGMNPKISDFGLAKIFSSNDIQGSTKRVVGTYGYMAPEYASEGIYSMKSD
VFSFGVLLLEILSGQRNSGFHQHEDFLNLLGYSWQLWEGGRCLEILEASIAKEIHAAEAR
RYINIALMCVQEHADDRPTMSNVIAMLNSESVILPDPKHPAYFSLRVSKVDESDNNDVTV
CSNNDLTITEEPDGR*

>TaCRK34-D_TraesCS3D03G0044600.1
MHRMAHFPLLPALALAVTCALVPFTVADPQATQLNLGCSQYNATPTAAFLAALNSTFAEL
RANLSAGGGFATAAEPRAAAPAFALAQCRPYVTGRDCVACFDAAAARIHAACGAANGGRA
ILDGCVIRYESAAFFDQSTLPGNTQLCNGSAVPGSAFDGAVQALVRDLAAAVPRVPRLAA
AAAGVGVYAVAQCVETVGAAGCAQCLQVAASNIGRCSPNSDGRAVDAGCFMRYSDKAFFP
ANATTDLAPYLRSGKSRGKGVIVGAILGSLAFLLFLGLLAVFWTWQSMKLKKPRRGDILG
ATELQGPTSFNYHDLKAATNNFSEKSKIGEGGFGDVFKGLLKNGKIVAVKRLSVMQTSRA
KEDFESEVKLISNVQHRNLVRLLGCSRKGSECLLVYEYMANSSLDKFLYGERRGTLNWKQ
RFNIIVGMARGLAYLHQEFHVCIIHRDIKSSNVLLDDDFQPKIADFGLARLLPDDHSHLS
TRFAGTLGYTAPEYAIHGQLSEKVDTYSFGIVILEIISGRKINDTRVEAEAQYLLESAWK
LYENENVIKLVDGSLDHEEYMPEEVKRIIEIALLCTQSAVASRPTMSEVVVLLLSRNSPE
ILPTRPTFIDSISRVRGETSTSSSSSASKATVSISHLSAR*

>TaCRK53-D_TraesCS3D03G0044700.1
MPRMAHSPLLPALVLAITSALVPFTVADPQAMLLSQGCSLYNVTSTAAFLSALNSTFAEL
RANLSAGGGFATVFQPRTVAPTYALAQCRPYVTGRDCVACFDAAASHVHPACGAASGGRA
ILDGCIVRYESLPFFNESTGPGNKQICNGSTMAGGAVQALVSDLAIAVPRFPRLVAMAAG
AGVYAMAQCVETVGAGGCAQCLEVASSNIDLCPPNSDGRAVDVGCYMRYSDKPFFPANET
ADLAPYLRSGDILGATELQGPTNFYYRDLKAATNNFSEKNKIGEGGFGDVFKGLLKNGKI
VAVKRLSVMQTSRAKEDFESEVKLISNVQHRNLVRLLGCSRKGSECILVYEYMANSSLDK
LLFSERRGILNWKQRFNIMVGMARGLAYLHQEFHVCIIHRDIKSSNVLLDMTSSLRLLIL
VWQGSYLMIIVMSALDLQAHWGTLLPSMQSKAS*

>TaCRK36-D_TraesCS3D03G0072900.1
MATTGVVILLLLLLAPTPYLAAADFCDNVKAAGAALSRNASSSPVQFATATIGQAPDVVY
ALALCLGDVLDSSACGACIADWFATVNQTQCDKAGFSYRDCIVVYGAGADILAAPSNATG
ASGDNTPPFQDWNIRNVTADDAPRIVNLTFELLAKTAAMAATATPKLYATGVMDMKTVGT
YPNVYSQVQCTPDLSADDCSACLRRLLSMVNSTMALRMGGRMGVTRCFFRYEAFPLYGAR
PMLSLPSSPPGPAPTTRTKRRSMLWVIPVAVVSFVTAAAFLFFICYRRRLKRQRKGSRRA
RSLEWQGKNSDFSLFEFEHLLEATRNFSEESKLGQGGFGAVYKGQLPGGSEIAVKRLASH
SGQGFMEFKNEVQLIAKLQHMNLVRLLGCCSQEEEKILVYEYLPNKSLDFFIFDENKRAL
LDWTKLAAIIEGVANGLLYLHKHSRLLVIHRDLKPSNILLDSEMNPKISDFGLAKIFSSN
DTEGDITRRVVGTYGYMAPEYASKGNFSIKSDVFSFGVVILEILSGKRNSGTQQCGGFIN
LLGYAWQLWEEGKWIDLVDASLVSESHSTKIMRCINIALLCVQENAVDRPTMGDIMSMLS
NENLILAEPKQPAYINVRVGNEETSTAPESYSINDVSISITSPR*

>TaCRK35-D_TraesCS3D03G0073000.1
MAGVLLLLILMPASASAIGIVCGSGGNYTANSTYHSNLAVLNATLPANTSSSPQLFLTAT
ANATANSTAGVVRALALCRHDTTNLTACRECVASSFSYAQKMCPNHTAATVYYDYDETNA
LQPGCLLGFSGDRDFLSPASGTTGNGTFFQYFNTVTSIPGNAGVVAAAVRQLLGQTARYA
AAAARRFATGFMDSIGPGTTTTLYSLAQCTPDLSAGDCLACLQRLVGSINATNSVRLGGR
IFRLRCNVRFEAFMFFDDKNIQRIPSPSSLAQAPAPAPAPAGKRHGVKPWVIALSVAASV
ALVALCFIVYCLRRLRIKNTKGKGKRPHEFQEGDEVWEMEAELSEFAVFDFNQILEATDN
FSEENKLGEGGFGPVYKGRFPDGVEIAVKRLDSDSGQGFIEFKNEVELIAKLQHRNLVRL
MGCCSQGEEKILVYEYLPNKSLDFFIFDEDRKALLDWNKRIAIIVGTAEGLLYLHKHSRL
RVIHRDLKPSNILLDGEMNAKISDFGLAKIFSSNNTDTNTTRKVVGTYGYMAPEYASHGI
FSIKSDVFSFGVLTLEIVSGKRNSHECGAFINLLGHAWQLFEEESWGELIDAALVPNIYS
TEMMRCINIALLCVQENAVDRPTMLDVIAMLSNKSMILQKPKHPAYFSLSTAGNKEAPTT
TKSCSVNDVTISTVTPR*

>TaCRK54-D_TraesCS3D03G0073100.1 
MVNSTMALRMGGQMGVTRCYFRSMLWVIPVAVVPLAAAAFFFFICYCRRLKRQRKVSRGA
HSLEWQGKNSDFSLFEFEQLLEATNNFSEESKLGQGGFGAVYKGQLADGSEIAVKRLASH
SGQGFIEFKNEVQLIAKLQHTNLVRLLGCCSQEEEKILVYEYLPNKSLDFFIFDEKRRAL
LDWTKLLAIIEGVAHGLLYLHKHSRLLVIHRDLKPSNILLDSAMNPKISDFGLAKIFSSN
DTEEDITRRVVGTYGYMAPEYASKGIFSIKSDVFSFGVIIFEILSGKRNSGTQQRGGFIN
LLGYAWQLWEEGKWIDLVDASLIFDSHSKIRRCINIALLCVQENAVDRPTMGDIVSMLSN
ETMILAEPKQPAYINVRVGNEETSTALESYSINDVSISITSPR*

>TaCRK54-D_TraesCS3D03G0073100.2 
MATTGVLILLLLLAPTPFLAAADFCDNVKAVGAALSKNASSSPVNFATSTFGQAPDVVYA
LALCLGDGPVGSACGDCISNWFAQLNQTQCNKVGANYGGCIVVYGASADILAAPSNATGG
YGDNTPPFQDWNIRNVTTGDVPRIVNLTRELLVGTAAMAATTTPKLYATGVMDMERVTTY
PNVYSLAQCTPDLSADDCSACLLRLLGMVNSTMALRMGGQMGVTRCYFRYEASHFYGAQP
MLSLPSSPPGTTPTRTKRRSMLWVIPVAVVPLAAAAFFFFICYCRRLKRQRKVSRGAHSL
EWQGKNSDFSLFEFEQLLEATNNFSEESKLGQGGFGAVYKGQLADGSEIAVKRLASHSGQ
GFIEFKNEVQLIAKLQHTNLVRLLGCCSQEEEKILVYEYLPNKSLDFFIFDEKRRALLDW
TKLLAIIEGVAHGLLYLHKHSRLLVIHRDLKPSNILLDSAMNPKISDFGLAKIFSSNDTE
EDITRRVVGTYGYMAPEYASKGIFSIKSDVFSFGVIIFEILSGKRNSGTQQRGGFINLLG
YAWQLWEEGKWIDLVDASLIFDSHSKIRRCINIALLCVQENAVDRPTMGDIVSMLSNETM
ILAEPKQPAYINVRVGNEETSTALESYSINDVSISITSPR*

>TaCRK39-D_TraesCS3D03G0193100.1
MAPPTHRLLLLLALACALCAAAAGDPRTAVAGQSCAPGSAVSGPVLADNFVPAMDDLNSN
VSANGFGTSAVGARGPNTVFGLGQCHRDLSPLDCKLCFAEVRSLLPKCYPRVGGRLFLDG
CFGRYGNYSFLGEALGPADARVCAPGNASNLRGFADAARAAVANVTEAAVRGDADGYAVA
SASAGGATAFALAQCWGSLNATACGQCLRAAARAAAGCAPATEGRALYTGCYLRYSTRLF
WNVNATAGSGSSGKNGVVWILVGSFLGAFIVVLIIAFLAWKKGILRRKKQSKSFIDMYGD
GVSVRIAQSSLNFKYEELRKATNYFDPANKLGQGSNGAVYKAVMPDGKEVAVKRLFLNTR
EWVEQFFNEVELISQVRHKNLVKLLGCSVNGPESLLVYEYYFNKSLELFLFDASRSRKLT
WDLRVCIIQGIAEGLSYLHEESEIRIIHRDIKASNILLDDKYKPKITDFGLARAFAADIT
HLTTGVAGTLGYMAPEYIVHGHLTEKADVFSYGVLLLEIVTGKRCSGPIGSHGGQALLTK
VWKHYKDNTVETIIDPIIYKDTIRHKVLHIVQIGLLCTQANPGDRPTMTKVVELLRSHKH
DVEIVLSDPPFLNVEGVEDMKQGEQSRLLSAHSGPSVSGSSRSYLNGR*


>TaCRK55-D_TraesCS3D03G0223600.1
MEESGSHRHIVLVTLALVVVLLAPCAAAYPLLACGSTGEFTANSTYQANLGILAAALPKN
ASSSPDLFATGAVGAVPDQVSALALCRGDANATACSGCLAAAFHDAQNMCAYAKDAAIYY
DPCVLYYSNTPFLSSVDNVRSRTQMNGQNVTSDPGRFNRQVAALVDATADYAAYNSTRRY
ASGEADLDVDSEFPRVYSWAQCTPDLTPAQCRGCLAGIIKGMPRSADRVGAKFLGVRCSY
RYEIYTILGGPVMVRLAAPAPEPAVGPTVPTPATLARRGKWGNKTVVVLAITLPLVVAIL
AITAVCLCYSRKGRTRRASSEQPPYSANSEDIVNIDSLIADLPTLRRATDNFAAANKLGE
GGFGAVYKGNLPDGREIAVKRLSRSSAQGIGELKNELILVAKLQHKNLVRLVGVCVQEHE
KLLAYEYMPNKSVDTILFDPERSKELDWGKRLKVISGIARGLQYLHEDSQLRIIHRDLKA
SNVLLDSDYTPKISDFGLARLFGVDQTREVTNRVVGTYGYMAPEYAVRGQLSVKSDVFSF
GVLMLEVVTGRRSSCSWNFDESVNLSSLVWEHWTMGTTAEIIDSSLRGHAPGNQVVKLFH
IGLLCVQDNPADRPTMSTVNFMLSSNTVSLRSPSKPSFLMCMSPTSSESTRMPGMASPNE
ASITGLEPR*

>TaCRK56-D_TraesCS3D03G1105500.1
MDMVTVPLLLLLLLAPLAAAQWQSCANNNGNYTPNSTYQANLRLLSSTLPKKAASNTNLF
ATATVGDVPDMVHALTLCRGDFNASACQSCVATAFEDAQQLCAYNKEAAVYYDPCMLKFS
NKNFLATTDTDNQGLLLYNTQNFTTNADITQRLLFTLINSTAQSAANSSRRFTTSRLDVG
SSPTLYCLMQCTPDLTADDCMACFRTVLSVTLQYLGGRQGGRVLGVRCNMRYEMYPFFQG
DPTLRIINLAPEVPAINNNTTPVTVQPPAAAPPPDGKATVQEQNGRSSRKRALLIIAVVA
PLSSILLCFICSVVWMRRRRKGKANLNNQAATNRPEEDALVWRLEEKSSEFTLFDFSEIL
HATHNFSKENLLGQGGFGPVYKGQLPDEMEIAVKRLASHSGQGFIEFKNEVELIAKLQHN
NLVKLLGCCIQGEEKVLVYEYLPNKSLDFFIFDANRTTLVDWKKRREIIEGIAQGLLYLH
KHSRLRIIHRDLKASNILLDQDMNPKISDFGLAKIFSSNDTAGSTKRVVGTYGYMAPEYA
SEGIYSIKSDVFSFGVLLLEILSGKRNSGFHQYGDFLNLLGYSWQLWEGGGWLELLEVSI
VKEIHTTEARRYINIALMCVQESADDRPTMSQVVAMLTSESVIIPEPNHPAYFNLRVSKV
HESASVVVPCSNNDVTITEEPDGR*

>TaCRK41-D_TraesCS3D03G1105800.1
MDMAIILILLLLPFVGAEWQVCGSSGNYTSNSTYQANLLLLSSTLPNKAVSNTSSLFATA
TVGDAPDIVYALSLCRGDSTDASDCESCVAAAFEDAQQSYPYNKEASLYYDACMLRFSNH
NFLLANSTEDHMSWITIRNNLNFTTGGDSLNSTAQAAAKSSRRFTTSRLGVNLVPTTVYC
LMQCTPDLTLDDCTACLQLVLKHTLKSLDGAQGGRILGTRCSMRYELYHFYEGVPMLAIP
AVNGTTPPTRYPHSQSHPPAAAPPRLAQATVQEQQGKANLNHQAATNRPEEDELVWRLEE
KSSEFTLFDFSEILHATHNFSKENLLGQGGFGPVYKGQLPDGMQIAVKRLASHSGQGFTE
FKNEVELIAKLQHNNLVKLLGCCIQGEEKLLVYEYLPNKSLDFFIFERNRTAFIDWNNRR
AIIEGIAQGLLYLHKHSRLRIIHRDLKASNILLDKDMNPKISDFGLAKIFSSNDIQGSTK
RWLYVSGVCI*

>TaCRK57-D_TraesCS3D03G1106100.1
MVIVPILLLLLLPFVGAQWLVCGDSGNYTSNSTYQANLMLLSSTLPNKAVSNTSVFATAT
VGHAPDIIYALTLCHGDITDASDCESCVAAAFKDAQLSCPYNKEVSTYYDYFMLRFSNHN
FLLANSTEDQMKWINLRNTLNFTTGGDSITHLLFMLLNSTAQAAANSSRRFTTSRLGVNI
VPTVYCFMQCTPDLTPHDCAACLQVVLKHTLKFLDGAQGGRILGTRCSMRYELYHFYEGV
PMLAIPVVNGTTPAPTPATRHNSRKRVLWIIAGVAPLLSILLCVICSVVWTRRRRQGKVN
LNDQAATNRPEENELVWRLEEKSSEFTLFDFSEILHATHNFSKENLLGQGGFGPVYKGQL
PDGMQIAVKRLASHSGQGFTEFKNEVELIAKLQHNNLVKLLGCCIQGEEKLLVYEYLPNK
SLDFFIFERNRTAFIDWNKRRVIIEGIAQGLLYLHKHSWLRIIHRDLKASNILLDQDMNP
KISDFGLAKIFSSNDTQGSTKRVVGTYGYMSPEYASEGIYSIKSDVFSFGVLLLEILSGK
RNSGFYQYGDFLNLLGYSWQLWEGGTWIELLDASIAKEICTSDARRYINIALMCVQESAD
DRPTMSDVVAMLNSESGILPEPNHPGYFNLRVSKTHEFFVPCSNNDVTITEEPHGR*

>TaCRK52-D_TraesCS3D03G1106500.1
MRFLSSVGLPCHPWMATVILPLLLLLVPLTAAQMWPSCGESGDYESKSTYEANLRLLSST
LPKKAASSTTLFATDTVGNVPNVIFALALCRGDTNSSACEGCLVTAFQDGQEHCTNNKDA
AVYYDSNPCMLRFSNQNFLATTVNEHILVIGSIESLMNFPKLLLFTLLNSTAQSAVNSSR
RFTTSRLDVSSFPTLYCLMQCTPDLTADDCAACLRPYNQYTLKYMDGKKGGRVLGTRCTM
RYETFPFFQGDPMLRIINLATEVPPNNNTMPIITANPAPQSQSPVEAPPPPEAQATIQEL
HGHNSRKRALWIITVAALLLSIFLCIICFVVWMRRRRKGTEILHDQAAMNRPEEDALAWR
LEQKSSEFILFDLSEILHATHNFSKENLLGQGGFGPVYKGQLPDGTEIAVKRLASHSGQG
FTEFENEVELIAKLQHSNLVKLMGCCIKGEEKLLVYEYLPNKSLDFFIFGTHNVV*

>TaCRK52-D_TraesCS3D03G1106500.2 
MRFLSSVGLPCHPWMATVILPLLLLLVPLTAAQMWPSCGESGDYESKSTYEANLRLLSST
LPKKAASSTTLFATDTVGNVPNVIFALALCRGDTNSSACEGCLVTAFQDGQEHCTNNKDA
AVYYDSNPCMLRFSNQNFLATTVNEHILVIGSIESLMNFPKLLLFTLLNSTAQSAVNSSR
RFTTSRLDVSSFPTLYCLMQCTPDLTADDCAACLRPYNQYTLKYMDGKKGGRVLGTRCTM
RYETFPFFQGDPMLRIINLATEVPPNNNTMPIITANPAPQSQSPVEAPPPPEAQATIQEL
HGHNSRKRALWIITVAALLLSIFLCIICFVVWMRRRRKGTEILHDQAAMNRPEEDALAWR
LEQKSSEFILFDLSEILHATHNFSKENLLGQGGFGPVYKFCTYFQGQLPDGTEIAVKRLA
SHSGQGFTEFENEVELIAKLQHSNLVKLMGCCIKGEEKLLVYEYLPNKSLDFFIFDVNRT
TLVDWNKRCVIIEGIAQGLLYLHKHSRLRIIHRDLKASNILLDQDMNPKISDFGLAKIFS
TNDTQGSTKKVVGTYGYMAPEYASEGIYSIKSDVFSFGVLLLEILSGKKNSGFHQHEDFL
NLLGYSWHLSEGGRCLELLEASIVEEIHAAEASRYINIALMCVQERADDRPTMSTVVSML
NSENVNLPEPKHPAYFNLRVSKEDESGRVPYSNNADTICSNNDLTITEEPDGR*
>TaCRK52-D_TraesCS3D03G1106500.3 
MRFLSSVGLPCHPWMATVILPLLLLLVPLTAAQMWPSCGESGDYESKSTYEANLRLLSST
LPKKAASSTTLFATDTVGNVPNVIFALALCRGDTNSSACEGCLVTAFQDGQEHCTNNKDA
AVYYDSNPCMLRFSNQNFLATTVNEHILVIGSIESLMNFPKLLLFTLLNSTAQSAVNSSR
RFTTSRLDVSSFPTLYCLMQCTPDLTADDCAACLRPYNQYTLKYMDGKKGGRVLGTRCTM
RYETFPFFQGDPMLRIINLATEVPPNNNTMPIITANPAPQSQSPVEAPPPPEAQATIQEL
HGHNSRKRALWIITVAALLLSIFLCIICFVVWMRRRRKGTEILHDQAAMNRPEEDALAWR
LEQKSSEFILFDLSEILHATHNFSKENLLGQGGFGPVYKGQLPDGTEIAVKRLASHSGQG
FTEFENEVELIAKLQHSNLVKLMGCCIKGEEKLLVYEYLPNKSLDFFIFDVNRTTLVDWN
KRCVIIEGIAQGLLYLHKHSRLRIIHRDLKASNILLDQDMNPKISDFGLAKIFSTNDTQG
STKKVVGTYGYMAPEYASEGIYSIKSDVFSFGVLLLEILSGKKNSGFHQHEDFLNLLGYS
WHLSEGGRCLELLEASIVEEIHAAEASRYINIALMCVQERADDRPTMSTVVSMLNSENVN
LPEPKHPAYFNLRVSKEDESGRVPYSNNADTICSNNDLTITEEPDGR*

>TaCRK43-D_TraesCS3D03G1106600.1
MKFLPSVHLPCHPWMAMVILPLLLLLVPLAAAQWSSCSKSDDYKSNSTYEANLSLLSSTL
PKKAASSTTLFATGIMGNVPDIVYALTLCRGDSNASACESCVTTAFQDLLRLCPYKKNAA
VYYDPCMLKFSNKNFLATTTVNDPLFIVNTKNFTTNADITQRLLFTLINSTAQLAANSLR
RFTTSRLDVGSSPTLYCLMQCMPDLIPHDCESCFQDILNSTLEYLGGKQGGRVLGTRCYM
RYEMYPFFQGDPTLRIINLAPHVPTINNTTTPATVYPQSQPPDAAPPPEGKVTVQEHNGR
KSHKRALWIIVVVATLLSILMCFICFIVWKRRKGKVSINNQAATNRPEEYALVWRLEERS
SEFTLFDFPEILQATHNFSKENLLGQGGFGPVYKGQLPDGMEIAVKRLASHSGQGFTEFK
NEVELIAKLQHNNLVKLLGCCIQGEEKLLVYEYFPNKSLDFFIFDENRTTLVDWEKRRVI
IEGIAQGLLYLHKHSRLRIIHRDLKASNILLDQDMNPKISDFGLAKIFSSNDTQGSTKRV
VGTYGYMSPKYASEGIYSIKSDVFSFGVLLLEILSGKRNSRFHQCEDFLNLLGYSWHLWE
GGSWLKLLDVSIVTEVHTTEARRYINIALMCVQESADDRPTMSDVVAMLNSESVIIPEPN
PPAYVNVRVSKVHQSASVVVPCSNNDVTITEEPDGR*

>TaCRK43-D_TraesCS3D03G1106600.2 
MKFLPSVHLPCHPWMAMVILPLLLLLVPLAAAQWSSCSKSDDYKSNSTYEANLSLLSSTL
PKKAASSTTLFATGIMGNVPDIVYALTLCRGDSNASACESCVTTAFQDLLRLCPYKKNAA
VYYDPCMLKFSNKNFLATTTVNDPLFIVNTKNFTTNADITQRLLFTLINSTAQLAANSLR
RFTTSRLDVGSSPTLYCLMQCMPDLIPHDCESCFQDILNSTLEYLGGKQGGRVLGTRCYM
RYEMYPFFQGDPTLRIINLAPHVPTINNTTTPATVYPQSQPPDAAPPPEGKVTVQEHNGR
KSHKRALWIIVVVATLLSILMCFICFIVWKRRKGKVSINNQAATNRPEEYALVWRLEERS
SEFTLFDFPEILQATHNFSKENLLGQGGFGPVYKGQLPDGMEIAVKRLASHSGQGFTEFK
NEVELIAKLQHNNLMKTEQLWLIGKKDES*

>TaCRK45-D_TraesCS3D03G1106900.1
MRFLSSVDLACHPRMAVVLLPLLLLLLPLVPPAAAQSWPSCGNSGVYESDSTYEANLRHL
SSTLPKKAASSTTLFATDTHGNVPNVIFALALCRGDSNASACEGCLVTAFQDGQDNCPDS
KDTTVYYNGNPCMLRFSNKNFLATTDNDKILVIATFASMEMPLNTSIRHDSFRFLLFTLL
NNTAQSAANSSRRFTTSRLDVSSLPTVYCLMQCTPDLTADDCAACFQPYSSLTFKHMDDG
KGGQILGTRCSMRYEIYPFFQGKPMLRIINLASAVPAINNTLPPVTVYPHQQSQPQSPVA
APPPPEAQASTQELHGRNSHQKALRIIAIAAPLLSIFLCCICCIVWMTRRRKGTDILHDQ
AATNKLEEDALVSRLEDKSSEFTLFEFSDIFHATHNFSKENLLGQGGFGPVYKGQLPDGV
EIAVKRLAAHSGQGFTEFKNEVELIAKLQHNNLVKLIGCCIEGEEKLLVYEYLPNKSLDF
FIFDVSRTTLVDWNKRCVIIEGIAQGLLYLHKHSRLRIIHRDLKASNILLDQGMNPKISD
FGLAKIFSSNDTQGSTKRVVGTYGYMAPEYASEGIYSIKSDVFSFGVLLLEIISGQRNSG
FHQHEDFLNLLGYSWQLWEGGRCFELLEASIAKEIHAAEAREYINIALMCVQEHADDRPT
MSNVVAMLNSESFILPEPKHPAYFSLRVSKVDESGNNDVTVCSNNDLTITEEPDGR*

>TaCRK58-A_TraesCS4A03G0793100.1
MPTMPSHALALVLLLLAASKAASQGVCIDPRPSSAAAPAPPTSNTTNSSAFRTNVLTLLN
ALPQAVAPTGFASLSLGTGRDRAFVRGLCRGDTTPSQCLADMQASVIDLRGRCASNRSAA
AYYDKAYITFADTNDTINLYYEKRSLNALYDVLTVSDPESFDRTYNVLMKRLVARAASEG
GNTSAMFATGEAVYAPSDPKGTMYGLVQCMRDLSASQCDWCLQSLVPVLPTCCYGYQGGV
ARNFNCLLRIQIYTFYDLALDAPPPAAPTPGSPDETRRNTRLQHVILAVAISVGTLFVLV
VVLACVRRQRKRIKADKEQQDNAGEGLNYISLQVLRVATSNFSINNKLGEGGFGEVFKGE
MQDGMKIAVKRLSKDSVQGFGELKNELVLANKLKHKNLVQLLGVCLQEKLLVYEYMPNGS
LDTIIFNSEKAHQLDWMKRSMIISGIARGLLYLHQESRLKVIHRDLKPSNVLLDLDMNPK
ISDFGLSRAFGGDQSMDVTKRAVGTLGYMAPEYAYHGQVSTKSDMYSFGVVVVEIVTGRR
NNASLDDDTASRSLLSQVWEAWSAGSMEEVVDPSLGRGYPKNDVLKCVQIGLLCLQEDPS
ARPAAWEVVLMLDSPSMSMTMRTPTRPAFCFTQPGVSNPTLSYQSSRPRGAITSQQLPTP
VSGNDVTISDVEPR*

>TaCRK59-A_TraesCS4A03G0953800.1
MIILLLLILGFKPLVTAADPLAWRCDSHFGNEASTYKANIKLLSAALSMSVSSTQTIFGK
GFTGTEHDRIYGTAQCRGDANASACPSCITTAFQDIRWLCVLQTVSAVLYEDCIVLLQET
AKQAAYNSTMMYATGRLDIFHALPLLYSLAQCNLDLPPNDCWNCLKNISSAAKSFFKEQH
GEWISGTWCNFRYSTNQFYEGQPMQQIDCTSVCVKSSILGHIIKVLIITTVVLLLASFFC
FITWFGLAVDLKNLLGCLDLYTACPEREGEELVWGIGRSSEFKLFDFSQVSDATSNFSDE
NKLGQGGFGPVYKGQLPKGMEIAIKRLASNSCQGFTEFKNEVQLIAKLQHTNLVRLLGCC
SQGEEKILIYEYLPNKSLDSFIFDETKKALLKWNKRKVIIEGIAQGLLYLHKHSRLRVIH
RDLKASNILLDSEMNPKISDFGLAKIFSSNDTEGNTKRIAGTYGYMAPEYASEGLFSIKS
DVFSFGVLILEIIHGKRNSCFHQFGDFFNLLGYAWKLWKEERWLEFVDESIVSESHASET
MRCINIALLCVQENAADRPTTISVVTMLSSESMTLPEPKHPAYFHIRVTEEEPLSANDVT
MSALQGR*

>TaCRK60-A1_TraesCS4A03G1148900.1
MPLSATGTAQLCGSGSNYTTNSTYQSNLAALAATLPTNASSSRQQFAAATVGQVPDAVHA
LALCRGDFANDTACADCVAASFQHAQQTCPNDEAATVYYDYDDVNNQSDFLSPAAGLTEN
GTLFEAWNPGNISADATITAADVHNLLTVTAQDSAADTARRYSTAVMDAVPTLYSLTQCT
PDLSAGDCLVCLQRLIGMVNATTSVRQGGRIFVLRCNIRFETFMFFDQPMRRINPSSITQ
APPGKRIKPWIIAICVSSAVALAAFCFMVYRRCLRGRIRKRAVRLRERRTNKLHGGDHEL
VWDMETGMLSGFSFFEFDQIQEATSNFSEENKLGEGGFGPVYKGHFLHGMEIAVKRLASH
SGQGLVEFKNEVQLIAKLQHRNLVRLLGCCSQGEEKILVYEYMANKSLDFFIFDEHRKAL
MDWNKHLTIIEGIAEGLLYLHKHSCLRVIHRDLKPSNILLDNEMNPKISDFGLAKIFSPN
NNEENSTRRVVGTYGYMAPEYASEGLFSIKSDVFSFGVLVLEILSGKRNSGSHQCGDFIN
LLGYAWQLWEDRRWIDIVDASLNSFLPKTHPTEIMRCINIALLCVQENAIDRPNMLDVTA
MLSSKTMILREPKHPPYFNLRVGNEEDISATQSCSINGVTLSIATAR*

>TaCRK61-A1_TraesCS4A03G1149000.1
MQFEQGMATILLLLLSSLTPFLAAADVFCDNVKVLAATLPNKTSTSPVHFATATVGQAPD
IVYALALCRGDVLNDTTCAECITNVFGKVQNAMPPEVECFRAASYFADCILIYNSKDILA
PSFTNSTEGENGGDPPFERWNVRNVTGNVPLITGLMHELLVETVEKAASASPRRFATGVV
DSGTNFPKVYSLAQCTPDLSSGDCLECLQHLLGMINSTMSLRMWEQMGVIRCYFRYDASQ
FYQGQPMISLGPLAPTPTQHKRRMNKLWVIPIVLIPLAAATFLFFILYYRRITKQRKGEV
MRLQGSRRSRYLEGEEQLVWQGKNSEFMVFDFQQLLQATNNFSEENKLGQGGFGAVYKGK
LADGLEIAVKRLSSHSGQGFIEFKNEVQLIAKLQHSNLVRLFGCCSLEEEKILVYEYLPN
KSLDFFIFDEKRRALLDWSKLVAIVEGIAHGLLYLHKHSRLRIIHRDLKPSNILLDSEMN
PKISDFGLAKISSSDSSEGNTTRRVVGTYGYMSPEYASEGVFSIKSDVFSFGVIIFEILS
GKRNSGSQQYGDFINLLGYAWQLWEEGRGIDLLDTSLVPKDQSPKIMRYINIALLCVQEN
AADRPTMTDVIAMLCTDDMNIDEPKQPAYFNIRVGNEEESTATESCSINDMTISVAIPR*

>TaCRK62-B_TraesCS4B03G0114500.1
MNNTRWDLLTRLAAEAARSPLRFANGSVPYADRSQSPTTMHGLVQCTRDLNSSECSRCLT
EFVSNLSSVFPSNTGGCIKGYSCYALYNIGDDDFLRVTIPPPLAQPPPSKLPPGAGEAPP
LAAVRTSSRTQLVARVFAGVVIMLVISSSLLVCFLLGRRRRNRMARQVDTFDDDPLEEDF
EKGTGPKRFRYSDLAVATSNFSDQMKLGEGGFGSVYKGFLKELKVEVAIKRIFKTSKQGR
KEYISEVKIISRLRHRNLVQLIGWCHGGGELLLVYDLMPHGSLDTHLYSSNTILSWPLRY
EIVLGLESALLYLHQDWEQCVLHRDIKPSNIVLDMSFCAKLGDFGLARLVDHDRGPYTTG
IAGTMGYMDPECMVTGRTSAESDVYSFGVVMLEIACGKRPAVSRGREDIIHLVQWVWDSW
ECGRTLAAADAQLNLEFDDREMECMMAVGLWCAHPDRTLRPSIKQAVSVLRFEAPPPSLP
AKMPVATFTATVDSSFVSASQLTGGR*

>TaCRK63-B_TraesCS4B03G0115700.1
MATAPRRLLLLLLAAVAMSSSCVGVAVAEGQTYWPFNPYCSTTGNYTGDSRYRLNLLALV
ADLPARAIDNRFYYNGTAGESPDEVFGLIACYADRSWNQCHDCLYAAVSGIQQSCPFSRQ
MKGAYDSCLLRYSNESFVSVADLTVAFYSWDYTKVDYPASMNNTRWDLLTRLAAEAARSP
LRLANGSVPYSPTSIHGLVQCTRDLNASECSRCLTKFVSNLSSVFPNNTGGLIKGYSCYA
IYNIGDGEFLRVTLPPPLAQPPPSNISPEAPPLATGRTRSRKQLVAGVSAGVVVGFVISS
SLLICFLLRCRRRNRMASQVDTFDDDPLGDEFEKGTGPKRFRYNDLAAATSNFSDEKKLG
EGGFGSVYKGFLKELKVEVAIKRVSKTSKQGRKEYISEVKIISRLRHRNLVQLIGWCHGG
GELLLVYDLMPHGSLDTHLYSSNATLSWPLRYEIVLGLGSALLYLHQDWEQCVLHRDIKP
SNIMLDASFCAKLGDFGLARLVDHGRGPYTTGLAGTMGYMDPECVVTGRTSAESDVYSFG
VVMLEIACGKRPAVARGREDVIHLVQWVWDSWERGRTLDAADAQLNLEFDDREMECMVVV
GLWCAHPDRSLRPSIKQAMNVLRFEAPLPSLPAKMPVATFTTAIDSTLVSASELSGGR*

>TaCRK64-A_TraesCS5A03G0129600.1
MASPPWVRLVLLLLAAVPACHGRPLFDGDAVIDETQPLRPSMISCSTVGNYTDGSKYHVN
LDRLLSAIPVAADSNGFFNGTFGAVGDEVFGMFMCYADDADSECQDCLTRAPEGIMKVCP
HSRTVRAVYSACTIQYSNKSFFSVADLTVVDMVDLSVAPRLEQTPRRTWNNRDPEGWHQG
VILVGYVVDTAGMSHARFKLIHRLMVKACQRDERIAEGRQKFTDPEWVQAVVQCTRDLPA
SECTRCLTYYTDQLPRLFPNNSGGAIKGSSCYLRYAILADKPRPRTVRLERYRYREGYEE
ENEHERKMETARREHRRKVVIIARRKVVIIASLITILVALVICLIGLLVRFVLYPWRTWL
AAAMVAMRSVLYRWRTWVAAARVAMRSYMERPPKVAAYFHGRSARQEELEQGTGPRRFRY
DELTAATDGFSGRNKLGEGGFGSVYRGFLHDMNLHIAVKKVSKSSRQGWKEFVSEVKIIS
RLRHRNLVPLVGWFYGGDDDGLLLVYELMPNGSLDAHLYKLDQLLPWAVRYQVVLGVGSA
LMYLHQDTEERVVHRDIKPSNIMLDASFNAKLGDFGLARFICDGRGSLTTGAAGTLGYMD
PKCVFAGKASVESDIYSFGVVLLEMACGRTPAVAVDGDDGAVIHLLQWVWESHGRGAILE
AADPRLDGKFDKKEMECIMVVGLWCGHPDPVLRPSIRQAVSVLRLEVPPPSLPGKMPVAT
YLMRPPADDSFGSSVTSGSGDASTTNSARDKVE*

>TaCRK65-A_TraesCS5A03G0130700.1
MACISLILVSFVILVLAVVASLGVGAAAAIGKQDKFLAPVHPSCSTTGNYTDGSQFKKNL
DELLAALPAAASRNDGFYIGTAGDSGSPDQVFTLIMCYADHDAAECLECLTGAPAGIMAL
CPGSRDVRAAYDACILRYSPVSTFASTADLDIAFYVKYTAPIPVDPVAMARVWLPLMADL
TGQAAGSPARAASGSTLYDASWRVFGLAQCTRNLNASECSRCLSSLVGKLPELFQNETGG
AVKAYSCYVHYQIGPFDITLPPASEPPPPSSPKPGEASSSSRTRLLIGSSIGAVSFLIIL
VGVLVCLLFRRRQKHPITANKQAKGQEPEDGKFSDGDDPAMEDDFEKGTGPKRFHYGELA
IATDNFSDKKKLGEGGFGSVYRGYLKESNLEVAIKRVSKGSKQGKKEYASEVTIISRLRH
RNLVQLIGWCHGGGELLLVYELMPNGSLDTHLYGGKNAAVLPWPARHEIVLGLGSALLYL
HQEWEQCVLHRDIKPSNIMLDASFAAKLGDFGLARLVDHGRGSHTTVLAGTMGYMDPECM
TTGRTSAESDVYSFGVVLLEIACGRRPLAVAEEEQMVHLAQRVWASYGMRRVLDAADARL
EGEFDGEEMERVMVVGLWCAHPDRSLRPSIRQAVGVLRREQPLPTLPERMPVATFLYVPL
LVDGSSSTLSTGVTGAGGSGSSGTDTPADKSMSMRSNTVVDGQITGR*

>TaCRK66-A_TraesCS5A03G0132400.1
MASRRALVLLTVVASLCRAAVGQRAKPLLPGGPSCSTADNYTDGSPYKRNLDELLAGLPA
AAGGNGWFYNGTAGAPGTADQVFGLIMCYADRNATQCRECLAGAPLGITTACPGSRSVRA
AYDACVLRYSPPPSFFSTADLDVNFFVRAIAFAVDPDKMLNAWLTLMTDLTGRAAGSPSR
VANATTPYDGDPARLVHGLAQCTRDLNATECTRCLVSVVGQLRRRFTNETGGAIKAFSCY
VRYELGAFGITLPPEPPSSPQPGGSSSSSRTALAVGLSVGSAALLVILGSLISLSLRRRR
RKRQQEREQQLEEGSFFDGDDPAMEDDFEKGTGPKRFRYSELAIATDNFSDEKKLGEGGF
GSVYRGHLKEMKLDVAIKRVSKGSKQGRKEYASEVRIISRLRHRNLVQLIGWCHGGGELL
LVYELMPNGSLDTHLYGRNNAAVLPWPVRHEIVLGLGSALLYLHQEWEQCVLHRDIKPSN
VMLDASFAAKLGDFGLARLVDHGRGSHTTVLAGTMGYMDPECMITGKTNAESDVYSLGVV
LLEIACGRRPLVIIAEHEDDTMHLTQWVWDWYGRGRIVDAADERLQGEFDGKEMECVMVV
GLWCAHPDRSLRPTIRQAVNALRFEAALPGLPSRMPVATFMPQVGTFTTSSAATGGSSST
GTSSVATGVGSSSTGTSSVATGVSSSSAGTTLTASSTETSSLLK*

>TaCRK67-A_TraesCS5A03G0680000.1
MATHALVSVAVLLAVCAAPGALAQTVQVWDQCSPANYTAGSTYGASLRSVLRDVVAAASR
SRDGDATVFRSQQAKDGAPYGLALCYADAGPPEVCRLCLRMAAGNVTLACPRAASASMLY
NNCLLRYADPAADGRELARPEPDTVQRFSFYNGNMTSAGEADRYGAALNRLMDRLAPAAA
EAGADGRPRPLAAFGQTNITADESLYGFAQCVAGLSPADCRLCLQSIAASLPMTKGGRAY
SLTCYTRFEVVPFYMPPNTTRIIVAPAPSSPSRASKRRKLGIIVAVSAVAIIILVTTCST
IALKIHRSGRSPFPSLTGKDYNDRRDNIKEILGNYGSLAPKRYKFSHLKKITKSFGEKLG
EGGYGMVYKGTLPNGRHVAVKFLHDTTGNGEEFVNEVISIRRTSHVNVVTLLGFCLEGSK
RALIYDYMPNGSLDKFIYTENSKQALGWETLYEIATGIARGLEYLHRGCNTRIIHFDIKP
QNILLDQDFVPKIADFGLAKLCNPKESYLLSMDGMRGTVGFIAPEVFSRRFGVVSTKSDV
YSFGMVLLEMVGGRKNLRASVERESEVYFPDWAHSHLAQFGSLQPFDLGFDGPEEIAKKM
ATIGLWCIQISPASRPTMSKVLEMFEKSTDELEIPPKQFIYSPIQDDSDELQNDSRTS*

>TaCRK68-A_TraesCS5A03G0813400.1
MYYDPCFLHYSDADLRASDDTALGSAFSTAYSANATAEPARFDRVVAALLNATADYAAYN
SSRMRLYASGVVPFDREIPEVYSWAQCTPDLTPARCRDCLANMIQELGTPLYSVGARALG
IRCSVRYENRPFLDGPVMLRLPATGAPAPSPAPALDMVPNVVTPLAAVGGGRKYSVPGMV
LIVVLPTLAAANLLAGLFIWRRRRRSPARAKQPCKDTESVDSMLMDISTLRAATGDFAES
NKLGEGGFGAVYKGTLPDGEEIAVKRLSKSSTQGVEELKNELALVVKLKHKNLVRLVGVC
LEQQERLLVYEFIPNRSLDQILFDTEKGEQLDWGKRQRIIRGIARGLQYLHEDSQLKVVH
RDLKASNVLLDADMNPKISDFGLARLFGRGQTQGVTDRVIGTYGYMAPEYLMRGNYSVKS
DVFSFGVMALEIVTGRKNSDTLQSEDLLTMIWQHWTSGTVLEMMDPCMNNSFSESDARRC
IQVGLMCVQENPVDRPVMSAVGMMLGSDMVSLGAPSKPASMFYTRNAGADSGNGFSISTI
SLNDDPKDHF*

>TaCRK68-A_TraesCS5A03G0813400.2 
MARLAVLLVAIAAVLLARRAAAEYPWPVCGSTGSFAANDTTYLASISAMAATLPRNASAS
PGGLYATARAGQVRALALCRGDANATACSDCLYQGFQDLPSACAYTKEATMYYDPCFLHY
SDADLRASDDTALGSAFSTAYSANATAEPARFDRVVAALLNATADYAAYNSSRMRLYASG
VVPFDREIPEVYSWAQCTPDLTPARCRDCLANMIQELGTPLYSVGARALGIRCSVRYENR
PFLDGPVMLRLPATGAPAPSPAPALDMVPNVVTPLAAVGGGRKYSVPGMVLIVVLPTLAA
ANLLAGLFIWRRRRRSPARAKQPYSSYSTAGKDTESVDSMLMDISTLRAATGDFAESNKL
GEGGFGAVYKGTLPDGEEIAVKRLSKSSTQGVEELKNELALVVKLKHKNLVRLVGVCLEQ
QERLLVYEFIPNRSLDQILFDTEKGEQLDWGKRQRIIRGIARGLQYLHEDSQLKVVHRDL
KASNVLLDADMNPKISDFGLARLFGRGQTQGVTDRVIGTYGYMAPEYLMRGNYSVKSDVF
SFGVMALEIVTGRKNSDTLQSEDLLTMIWQHWTSGTVLEMMDPCMNNSFSESDARRCIQV
GLMCVQENPVDRPVMSAVGMMLGSDMVSLGAPSKPASMFYTRNAGADSGNGFSISTISLN
DDPKDHF*

>TaCRK69-A_TraesCS5A03G0813600.1
MARRLLLSVAVVAVTLLAPPGAAGYPWPLCGQAGGFPAGSDYKASLGLLAATMPRNASMS
PGLFATAQAGAAPEKAWALALCRGDAGASYCFSCLDQAFQDLISSCDYKDATIYFDSCVL
TYSNIHFRAADDTKYSPVYPIRNLANATADPAGFQRLVAALVNATASSAAFSSSTRLYAS
GQADFDKELPQVYSWAQCTPDMSPDRCWGCLVRLMRELPTFFTDGIGARVLGIRCSIRYE
TQPFFNGTVTVRLSATSARAPAPAPAPNVAAVGKGRRYSVPIMVPIILLPILSATSLIAC
FLLRRRLGPLTEEKQPYPSYSAEAEDDIESANSMMIDILTLQVATGDFAESNKLGEGGFG
AVYKGTLPDGKQIAVKRMSKSSAQGVDELKNELALVAKLKHKNLVWLIGVCLEQQERLLV
YEFVPNRSLDLIIFDSAKCEQLDWAKRYKIIDGIARGLQYLHEDSQLKVVHRDLKASNIL
LDMNNIPKISDFGLAKIFGRDQTQGVTSRVVGTYGYMAPEYMMRGNYSVKSDAFSFGVMV
LEIVTGRRNNGDSSGQFEDLLTTVWEHSTTGTVFEVVDPSMNGRFMEKDVLKCVHIGLLC
VQENPMDRPTMSTVVTMLGSETFTLHAPSKPSFCSRRNDACAD*

>TaCRK70-A_TraesCS5A03G0813800.1
MVAGHGILAVVTVLLVLPSARPLEDSTCDPSTTFAPNSTYQANLNLLAAALPGNASSAPA
GFATLSAGTASRAYAMALCRGDVNASSCAACVSLAFRAAGQSCPNNTGVTMYEDDCVLRF
ANRQFLDFLNADQWQAGELSIQTTTADGSVPAVAVSWFSAAATTILTAVSAASSNSTSGA
GDAQKQYFVTGEVDFDPRIYALAQCAPVLTPEQCSSCLGQLLVQIKVDLSTKPPWVTSRV
EWCDLRYDVRPFYEGQAMLQLQAPPPPSSATPETRAEKKKSSAVGISVGIVCSLVLILIL
SALAFIRFRRRINKATEQDNPFKKISRAQCVIYDLPALQEATDNFSQRNKLGEGGFGAVY
KGILPDGQEIAVKKLLGTAGHGLDQLHNEVLMLAELQHKNLVRLHGFYSHRDDTLLVYEY
IKNGSLDNFLSDDTREEEHTLVWEQQYNIIIGIAKGILYLHEDSSMRIIHRDLKPNNILL
DDDMEPKIADFGLARLLGEGHTHTKTSGVVGTLGYMAPEYAIHGRVSPKIDIFSYGVLVL
QIVTRRRECWSADGNTVNLLTEVWNHWKKGTISQMMDQALDQHTRSQQLRCVHVGLMCVQ
ADPDHRPEISTVIFMLTRDNMELQLPKEPAFFFGSEPTSDFVSGEDISVNEVSFTEPYPR
*
>TaCRK71-A_TraesCS5A03G1098600.1
MAPHIVLLLAASFAASQAAVECGPSAASPSPAPAPAPSPTPSNSSAFRANILALLDALPH
AAAPTGFASLSRGGGGDRAFVRGLCRGDLNQSVCLADLQEAVRDLSGRCASSRSVGAWYR
QVYISYADTNDSAIYEGPGRVNQVLYDARKVTYAGSYDRAYYALMSRLVARAAGGGGNRS
ARTSMFATGEAVYAPDDPIGTMYGLVQCMRDRSDAECQQCLHTLVPQLPTCCGGHQGGVV
LGFNCHLRVQVYTYYDLALDAPPPVPAPPPPDASSPPSAGENPREGRPSKRAVLAGAIST
GTLLVVLLVVLVCVYMKWRTGPNKRARDGGIEDSSNTYVSPEQFTLPLLRAATGNFAPEN
KLGEGGFGQVFKGKMPNGQAIAVKRLSQGSSQGFHELKNELVLAAKLRHRNLVQILGVCL
EEKEKLIVYEYLPNRSLDTLLFDNGRWRRHGLDWRKRHTIICGIARGLLYLHEESRLRVI
HRDLKPSNVLLDEHMSPKISDFGLARAFRGDQSRDVTKRAAGTLGYMSPEYAYCGHVSVK
SDMYSFGVIVLEVVTGRRNSSPGQDHANSLSEVWEKWRAGTAAEMADASLGDQYPRAQVL
SCMHIGHLCVQKKPELRPDASEVVLMLSSQSTSRRTPSRPAFYAGSTGGVVTASRVRPSE
NVSKNGVTMSDLEPR*

>TaCRK65-B1_TraesCS5B03G0141700.1
MASRFVILVLAVVASLGVGAAAAVGKQDKFLAPVHPSCSTTGNYTDGSQFKKNLDELLAA
LPAAASRNDGFYIGTAGDSGSPDQVFTLIMCYADHDAAECLECLTGAPAGIMALCPGSRD
MRAAYDACILRYSPVSPFASTADLDIPFYVKYTAPIPVDPVAMARAWLPLMADLTGQAAG
SPARAASGSTPYDASWRVFGLAQCTRNLNASECSRCLSSLVGKLPELFQNETGGAVKAYS
CYVHYQIGPFEITLPPASEPPPPSSPKPGEASSSSRTRLLIGSSIGAVSFLIILVGVLAC
LLLRRRQKHPITANKQAKGQEPEDGKFSDGDDPAMEDDFEKGTGPKRFRYGELAIATDNF
SDEKKLGEGGFGSVYRGYLEESNLEVAIKRVSKGSKQGKKEYASEVTIISRLRHRNLVQL
IGWCHGGGELLLVYELMPKGSLDTHLYGGKNADVLPWPVRHEIVLGLGSALLYLHQEWEQ
CVLHRDIKPSNIMLDASFAAKLGDFGLARLVDHGRGSHTTVLAGTMGYMDPECMTTGRTS
AESDVYSFGVVLLEIACGRRPLAVAEEEQMVHLAQRVWASYGVGRVLDAADARLEGEFDG
DEMERVMVVGLWCAHPDRSLRPSIRQAVGVLRREQPLPTLPERMPVATFLFVLVQVPRCL
LVSPALAAVAAAELTRRRRSRRSRCRCEATR*

>TaCRK72-B_TraesCS5B03G0143600.1
MSRMRSELIRRLMGKAGQVADRIASGTQRFTDTQWVWAVAQCTRDLPASECTRCLSYYTD
QLPRLFPNNSGGAIKGYSCYLGYAILVDKPSTVRLNRYLYSENYQKDMAAQELERERAMA
DEDARRRKKRRKIVIIVSLVAIAVALVVCLIGLLIRFMWYWWRGWVAAGRVAMGSYMEKL
TKEAAYFLSKCVWQDELEQGTGPRRFRYEELAAATNDFSGRNKLGEGGFGSVYRGFLHDM
NLHIVVKKVSKSSCQGWKEFVSEVRIISRLRHRNLVPLVGWYYGGNDDGLLLVYELMPNG
SLDAHLHKPDHLLPWAVRYGVALSLGSALLYLHEDMEERIVHRDIKPSNIMLGASFNAKL
GDFRLARFICDGRGSLTTGAAGTLGYMDPKCVFAGTASVESDIYSFGVVLLEMACGRMPA
VVRDDDGGAVVHLLQWVWESYGRGAILEAADARMDGKFDEKEMERVMVVGLWCGHPDPGL
RPSIRQAISVLRLEAPLPSLPAEMPAATYLMRPAADESVCSSVVSGGDASTTRSARGKVE
*
>TaCRK64-B_TraesCS5B03G0143700.1
MTTPWVRLVLLLLAGVAACHARPHFDGGAVIDETPQPLRPSMISCSTAGNYTDGSKYHVN
LDRLLTAIPVAADSNGFFNGTFGAVGDEVFGMFMCYADDADSECQDCLTRAPEGIMKVCP
HSRTVRAVYSACTIQYSNKSFFSVADLTVVDTVDLSVAPQLEQTPYPTWNNRDPEGWHQG
VVLVGYVVDTAGMSHARFKLIHRLMVKACQRDERIAEGRQKFTDPEWVQAVVQCTRDLPA
SECTRCLTYYTDQLPRLFPSNSGGAIKGSSCYLRYAILADKPRPRTVRLERYRYREGYET
EENERERKMLVELRESRRKVVIITSLITISVVLFVCLIVLLVWFMLYRWQTWVAAARVAM
RSVLYRWRTWVAAVRVAMRSYMEKPPKEAAYLPGKSTRQDELEQGTGLRKFRYDELAAAT
DNFSGRNKLGEGGFGSVYRGFLHDMNLHIAVKKVSKSSRQGWKEFVSEVKIISRLRHRNL
VPLVGWFYGGDDDGLLLVYELMPNGSLDAHLYKLDQLLPWAVRYQVALGVGSALMYLHQD
TEERVLHRDIKPSNIMLDASFNARLGDFGLARFICDGRGSLTTGAAGTLGYMDPKCVFAG
KASVESDIYSFGVVLLEMACGRVPAVAVDDDDGVVIHLLQWVWESHGRGAILEAADARLD
GKFDEKEMECVMVVGLWCGHPDPALRPSIRQAVSVLRLEVPPPSLPGKMPVATYMMRPEA
DESFGSSVVSHGGGSVDSGMTHSTRGKVE*

>TaCRK65-B2_TraesCS5B03G0144900.1
MASSFVILVLAVVASLGVGAAAAIGKQDKFLDPAYPSCSTTGNYTDGSQFKKNLDELLAA
LPAAASRNDGFYIGTAGDSGSPDQVFTLIMCYADHNAAECRECLTGAPAGIMALCPGSRD
VRAAYDACILRYSPVSPFASTADLDIAFYVRYTAPIPVDPVAMARAWLPLMADLTGQAAA
SPARAASGSTPYDASWRVFGLAQCTRNLNASECSRCLSSLVGKLPELFQNETGGAVKAYS
CYVHYQIGPFDITLPPVSEPPPPSSPKPGEASSSSRTRLLIGSSIGTVSFLIILVGVLVC
LLVRRRQKHPITANKQAKGQELEDGEFSDGDDPAMEDDFKKGTGPKRFRYGELAIATDNF
SDEKKLGEGGFGSVYRGYLKESNLEVAIKRVSKGSKQGKKEYASEVTIISRLRHRNLVQL
IGWCHGGGELLLVYELMPNGSLDTHLYGGKNAAVLPWPARHEIVLGLGSALLYLHQEWEQ
CVLHRDIKPSNIMLDASFAAKLGDFGLARLVDHGRGSHTTVLAGTMGYMDPECMTTGRTS
AESDVYSFGVVLLEIACGRRPLAVAEEEQMVHLAQRVWASYGVGRVLDAADARLEGEFDG
EEMERVMVVGLWCAHPDRSLRPSIRQAVGVLRREQPLPTLPERMPAATFVYVPLLVDGSS
STLSTGVAGAGGSGTSGTDTTSSVSMRSNTVVEGQITGR*

>TaCRK66-B_TraesCS5B03G0160100.1
MASRRVLMLLAVVASLCRAAVGQGAKPLLPGGPSCSTADNYTDGSPYKRNLDELLAGLPA
AAGGNGWFYNGTAGAPGMADQVFGLIMCYADRNATQCRECLAGAPAGITTACPGSRSVRA
AYDACVLRYSPPPSFFSTADLAVNFFVRAVAFAVDPDKMLNAWLTLMTDLTGRAASSPSR
VANATTPYDGDPARLVYGLAQCTRDLNATECTRCLVSVVGQLRRRFTNETGGAIKAFSCY
VRYELGAFDITLPPEPPSSPQPGGSSSSSRTALVVGLSVGSVALLVILGLICLFLRRRRT
KQAKMLEQQLEEGSFFDGDDPAMEDDFEKGTGPKRFRYGELAIATDNFSDEKKLGEGGFG
SVYRGHLKEMKLDVAIKRVSKGSKQGRKEYASEVRIISRLRHRNLVQLIGWCHGGGELLL
VYELMPNGSLDTHLYGRSNAAVLPWPVRHEIVLGLGSALLYLHQEWEQCVLHRDIKPSNV
MLDASFAAKLGDFGLARLVDHGRGSHTTVLAGTMGYMDPECMITGKTNAESDVYSLGVVL
LEIACGRRPLVVIAEHEDDTMHLTQWVWDWYGRGSILDAADERLQGEFDGKEMECVMVVG
LWCAHPDRSLRPTIRQAVNALRFEAPLPSLPSRMPVATFMPQVGTSTTSWAATGGTSSTG
TSSVATGVGSSITGTSSVATGVSSSSSAGTTLTASSTEKSALLK*

>TaCRK67-B_TraesCS5B03G0720100.1
MATHALVSIAVLLAVCAAPGALAQTVQVWFQCSPANYTAGSTYGASVRGVLRDVVAAAGR
SSDGYATAFRSQQVKGGAPYGLALCYADAGPPEVCRLCLRMAAGNVTLACPRAASATMMY
NNCLLRYVDPAADGRELARPEPDTEQRFSFYNNNMTSAGEADRYSAALNRLMDRLAPAAA
EAGANGRPRPLAAFGQTNITADESLYGFAQCVAGLSPADCRLCLQSIAASLPMTKGGRAY
SLTCYTRFEVVPFYMPPNTTRIVVAPAPAPSSPSTASKRGKLGIIVAVSAVAIIVLVTTC
SIIAVKIHRSGRSPFPSLTGKDYNDRRDNIKEILGNYGSLAPRRYKFSHLKKITKSFGEK
LGEGSYGMVYKGTLPNGGHVAVKFLHDTTGNGEEFVNEVISIRRTSHVNVVTLLGFCLEG
SKRALIYDYMPNGSLDKFIYTENSKQALGWETLYGIATGIARGLEYLHRGCNTRIIHFDI
KPQNILLDQDFVPKIADFGLAKLCNPKESYLLSMDGMRGTVGFIAPEVFSRRFGVVSTKS
DVYSFGMVLLEMVGGRRNLRASVERESEVYFPDWAHSHLAQFGSLQPFDLGFDGPEEIAK
KMATIGLWCIQISPASRPTMSKVLEMFEKSADELEIPPKQFIYSPIHDDSDELQNQSRVS
TDTSRTS*

>TaCRK73-B_TraesCS5B03G1345600.1
MVGVLLLFLLMPASATAIGITCGSGRNYTANTTFQSSLAALAATLPTNASSSPQLFATAT
AGVVRALALCRRDTVNTTACTDCLASSFKYAQKMCPDRRTGATVYYDYDEVNALQPGCIL
GFSGDAGFLGQASSVTGNGTFFQYWNPVNLPGNARVIATAVRELLNETARDAAAAQRGFA
TAFMDSIGGAAPTLYSLAQCTPDLSSRDCLACLRRLVGTVNATNSVRMGGRIFVLRCNIR
FEAFMFYDDKSTRRIPFSSPSSMAPAPAPAPTGHGIRPWVIALSVAAPVALVALCFIVYC
CWLRKRQAKKGKVTLHEKSTHQFQGDELVWEMEAELSEFSVYEFHQILEATSNFSEENKL
GEGGFGPVYKGYFPEGIEIAVKRLDSDSDQGFIEFKNEVELIAKLQHRNLVRLMGCCSQG
EEKVLVYEYLPNKSLDFFIFDEDRKVLLDWEKRFAIIVGIAEGLLYLHKHSRLRVIHRDL
KPSNILLDSTMNAKISDFGLAKIFSSNNNEGNKTRKVVGTYGYMAPEYASHGLFSVKSDV
FSFGVLVLEIISGKKNSHECGAFINLIGYAWQLFEEERWIELVDAALIPNGDSSEMMRSI
NIALLCVQEDAIDRPTMLDVVAMLSSKTMILNKPKHPAYYSISVGNKEASDSAKCCSFND
VTISTITPR*

>TaCRK74-D_TraesCS5D03G0062500.1
MASWILVQLISLPWSLTVVIISLSATADEQGQTLIDSYCRSGAAYDNLKQCQSNAQTLAQ
KLRDGAMKNGGFQQASNGGPPNEVFGLVMCFVNFNLSMCESCLSGAPNFVNYECPYTWVS
GALYDACVLKYSNESSLSVSDESTRSDVLDEGGGFYAHDMDRMNTTRGKLINRLSLEAAG
SSLRFAYGNETYTDTDPQSDSQAMYGLVQCSRDLAPSECTKCVDDLHRLMVLQLNSTAGN
VKGFNCYVRYSIDPMKITTPATVLLLAGLGTLVWVFTHRLNERTEEMEEDLFDDEEMADE
FSKGTGPKRFRYNELAVATGNFADRGKLGEGGFGSVYRGFIKDLKLDVAIKRVSKSSKRG
RKEYISEVRIISRLRHHNLVQLIGWCHGAGELLVYELMPGGSLDTHLYSMEGVLTWPVRH
EIMLGISSALLYLHQEWEQCVLHRDIKPSNIMLDTCFSAKLGDFGLARLVDHSHGSHTTE
LAGTMGYMDPDCMVTGRATAESDMYSFGVVLLEIACGRRPVVVLPDDSVIHLAQRVSELY
SQGRVLDAADPRLTGEFDVQEMERVIIVGLWCTAHDRSLRPSIRQAINVLRFEAPLPSLP
ARMPPVGSAVPSLPLPEDHSSTTSSMYLS*

>TaCRK75-D_TraesCS5D03G0151300.1
MASPPWVRLVLLLLAAVPACHGRPLFDDDVNKIMTTQPLPPSVISCSTAGNYSDGSQYHV
NLDRLLSAIPMAAAKDGGFFNSKFGMEGEEVFGLFMCYAGDTDSQCQDCLTRAPAGVMKL
CPHSRTVRAVYNACTLRYSDESFFSVADLIDIADLSDAPNMEMERSSYRTQYGGGGDSYA
AWYQGVVPLVGYVVDTAGMSRMRSELIRRLMGKAGQAAERIASGTQRFTDTQWVWAVAQC
TRDLPASECTRCLSYYTDQLPRLFPNNSGGAIKGYSCYLGYAILADKPSTVRLNRYRYSE
NYERDMAAQKLEREKAMADEESRHRKKRRKIAIIVSLIAIAVALVICLIGLLIRFMWYRW
RGWVAAGRVAMRSYMEKPPKEAAYFHGKSIRQDELEQGAGPRRFRYDELAAATNGFSGRN
KLGEGGFGSVYRGFLHDMNLHIAVKKVSKSSRQGWKEFVSEVRIISRLRHRNLVPLVGWF
YGGDDDGLLLVYELMPNGSLDAHLYNPEQLLPWAVRYEVALGVGSALMYLHQDTEQRVVH
RDVKPSNIMLDASFNAKLGDFGLARLVCDGRSSFTTGAAGTLGYMDPKCVFVGTASVESD
VYSFGVVLVEMACGRTPAVADGGAVVHLLQWVWESYGRGAILEAADARLDGKFDEKEMER
VMVVGLWCGHPDPGLRPSIRQAVSVLRLEAPLPSLPAEMPVPTYMMQPAADESIGSSVVS
GGDASTTRSARGKVE*

>TaCRK64-D_TraesCS5D03G0151400.1
MASPPWVRLVLILLAGIAACHARPLFDGDGDAVIDETPQPLRPSVISCSTASNYTEGSKY
HVNLDRLLSAIPVAADSSGFFNGTFGAAGDEVFGMFMCYAGDTDSECQDCLIRAPEGIMK
ACPHSRTVRAVYNACTIQYSDKSFFSVADLSVVDKVDLSVAPKLEQTPYPTWNDRNHGHW
YQGVVLAGYILDTAGVSHTRFKLIHRLMMKACQRPERIAEGTEGFTEAEWVQAVVQCTRD
LPASECTRCLSYYTDQLPRWFPNNSGGTIKGSSCYLRYAILADADKPRPRTVRLETYRYS
EEYEEEENEHQRNMETARRKHRRKVVIIASLITISVALVVCLIGLLVRFVLYPWRTWVAA
ARVAMRSMLYRWRTWVAAARVAMRSFMERPPKVAAYFHRKSARQDELEQGTGLRRFRYAE
LAAATDGFSGRNKLGEGGFGSVYRGFLHDMNLHIAVKKVSKSSRQGWKEFVSEVKIISRL
RHRNLVPLVGWFYGGDDDGLLLVYELMPNGSLDAHLYKLDQLLPWAVRYQVALGVGSALM
YLHQDTEERVLHRDVKPSNIMLDASFNARLGDFGLARFICDGRGSLTTGAAGTLGYMDPK
CVFAGKASVESDIYSFGVVLLEMACGRAPAVAVDDDDGVVIHLLQWVWESHGRGAILEAA
DARLDGKFDEKEMECIMVVGLWCGHPDPALRPSIRQAVSVLRLEVPPPSLPGKMPVATYL
MQPPADDSFGSSVTSGSSGSGDASTTHSARDKFE*

>TaCRK76-D_TraesCS5D03G0151600.1
MSRMRFELVNRLMVKAGQADERIAEGTQQFTDTQWVRAVVQCTRDLLASECTRCLSYYTD
QLPRLFPNNSGGAIKGYSCYLGCAILADRPSTVRLNRHRYSESYEKEMKAQELERRRKRR
KVAIIVCLIIGAVVLVLFMIGLLVRFLFNWWRRRMAAAGVSVTSEPLKEYFRGKSIYQGE
LEEGTGPRRFTYDELVPATDGFSGRNKLGEGGFGSVYRGFLHDTNLHIAVKKVSKTSRQG
WKEFVSEVKIISRLRHRNLVPLVGWFYGGDDDDFLLVYELMPNGSLDAHLYKPDHLLPWA
VRYGVALGLGSGLLYLHEDVEQRVVHRDVKPSNIMLDASFNAKLGDFGLARFVRDGQGSF
TTGAAGTLGYMDPKCVFVGTASVESDVYSFGVVLVEMACGRTPAVVRDDDGGGVVHLLQW
VWESYGRGAILEAADARLDGKFDEKEMERVMVVGLWCGHPDPGLRPSIRQAVSVLRLEAP
LPSLPAKMPVATYMMRPEVDESFGSSVVNRGGGSVDSSMTHSTRGKVE*

>TaCRK65-D_TraesCS5D03G0153000.1
MACISLILVRFVILVLAVVASLGVGAAAAVGKQDKFLAPVHPSCSTSGNYTDGSQFKKNL
DELLAALPAAASRNDGFYIGTVGDSGSPDQVFTLIMCYADHDAAECLECLTGAPAGIMAL
CPGSRDVRAAYDACILRYSPVSPFASTADLEIPFYVKYTAPILVDPVAMARAWLPLMADL
TGQAAGSLARAASGSTPYDASWRVFGLAQCTRNLNASECSRCLSSLVGKLPELFQNETGG
AVKAYSCYVHYQIGPFEITLPPASEPPPQSSPKPGASSSSRTRLLIGSSIGTVSFLIILV
GVLVCLLVRRRQKHPITANKQAKGQEPEDGKFSDGDDPAMEDDFEKGTGPKRFRYVELAI
ATDNFSDEKKLGEGGFGSVYRGYLKESNLEVAIKRVSKGSKQGKKEYASEVTIISRLRHR
NLVQLIGWCHGGGELLLVYELMPKGSLDTHLYGGKNAAVLPWPVRHEIVLGLGSALLYLH
QEWEQCVLHRDIKPSNIMLDASFAAKLGDFGLARLVDHGRGSHTTVLAGTMGYMDPECMT
TGRTSAESDVYSFGVVLLEIACGRRPLAVAEEEQMAHLAQRVWASYGVGRVLDAADARLE
GEFDAEEVERVMVVGLWCAHPDRSLRPSIRQAVGVLRREQPLPTLPERMPVATFLYVPLL
VDGSSSTLSTGVTGAGGSGSSGTDTTAEKSMSMRSNTVVDGQITGR*

>TaCRK65-D_TraesCS5D03G0153000.2 
MACISLILVRFVILVLAVVASLGVGAAAAVGKQDKFLAPVHPSCSTSGNYTDGSQFKKNL
DELLAALPAAASRNDGFYIGTVGDSGSPDQVFTLIMCYADHDAAECLECLTGAPAGIMAL
CPGSRDVRAAYDACILRYSPVSPFASTADLEIPFYVKYTAPILVDPVAMARAWLPLMADL
TGQAAGSLARAASGSTPYDASWRVFGLAQCTRNLNASECSRCLSSLVGKLPELFQNETGG
AVKAYSCYVHYQIGPFEITLPPASEPPPQSSPKPGEASSSSRTRLLIGSSIGTVSFLIIL
VGVLVCLLVRRRQKHPITANKQAKGQEPEDGKFSDGDDPAMEDDFEKGTGPKRFRYVELA
IATDNFSDEKKLGEGGFGSVYRGYLKESNLEVAIKRVSKGSKQGKKEYASEVTIISRLRH
RNLVQLIGWCHGGGELLLVYELMPKGSLDTHLYGGKNAAVLPWPVRHEIVLGLGSALLYL
HQEWEQCVLHRDIKPSNIMLDASFAAKLGDFGLARLVDHGRGSHTTVLAGTMGYMDPECM
TTGRTSAESDVYSFGVVLLEIACGRRPLAVAEEEQMAHLAQRVWASYGVGRVLDAADARL
EGEFDAEEVERVMVVGLWCAHPDRSLRPSIRQAVGVLRREQPLPTLPERMPVATFLYVPL
LVDGSSSTLSTGVTGAGGSGSSGTDTTAEKSMSMRSNTVVDGQITGR*

>TaCRK66-D_TraesCS5D03G0154700.1
MASRRALVLLAVVASLCRAAVGQRAKPLLPGGPSCSTADNYTDGSPYKKNLDELLAGLPA
AAGGNGWFYNGTAGAPGTADQVFGLIMCYADRNATQCRECLAGAPAGITTACPGSRNVRA
AYDACVLRYSPPPSFFSTADLAVNFQVRAIAFAVDPDKMLNAWLTLMTDLTGRAASSPSR
VANATTPYDGDPAMLVYGLAQCTRDLNATECTRCLVSMVGQLRRRFTNETGGAIKAFSCY
VRYELGAFDITLPPEPPQPPPPPSSPRPGGSSSSSRTALAVGLSVGSAALLVILGSLICL
SLRRRRRKRQQERERQLEEGSFFDGDDPAMEDDFEKGTGPKRFRYGELAIATDNFSDEKK
LGEGGFGSVYRGRLKEMKLDVAIKRVSKGSKQGRKEYASEVRIISRLRHRNLVQLIGWCH
GGGELLLVYELMPNGSLDTHLYGRSNAAVLPWPVRQEIVLGLGSALLYLHQEWEQCVLHR
DIKPSNVMLDASFAAKLGDFGLARLVDHGRGSHTTVLAGTMGYMDPECMITGKTNAESDV
YSLGVVLLEIACGRRPLVVIAEHEDDTMHLTQWVWDWYGRGRILDAADERLQGEFNGKEM
ECVMVVGLWCAHPDRSLRPTIRQAVNALRFEAPLPSLPSRMPVATFMPQVGTFTTSSAAT
GGTSSTVTSSVATGVGSSTGTSSVATGVSSSSILTASSTETSSLLK*

>TaCRK77-D_TraesCS5D03G0650600.1
MNEAVCGKINKDHFTTTRYSYTKRWTSLWSPSIFLSSRAMATHALVAVAVAVLLAVCAAP
GALAQTVQVWSSCSPGNYTAGSAYGASVRGVLRDVVVAAGRSRYGYATVVRSRREEEEGP
DGLALCYADGGPPEVCRLCLRMAAGNVTLACPHAASAAILYNNCLLQYTDSAAGERELSR
PEADTVQRFSFYNNNMNSADEADRYGAALNRLMDRLAPAAAEAGANGQPRPLAAFGQTNI
TANESLYGFAQCVAVLSPDDCRLCLQRIAASLPVTKGGRAYSLTCYTRFEVVPFYMPPNT
TRIVVAPAPAASSSSTSSSQPAADSSSSSRASKHSKLRTIVAVSTVGIIVLVTTCFIIAL
KIHRSGRFPLQSLVRKDYNSRRDKIKEMLGNYGSLAPKRYTFSHLKKITKSFSEKLGEGS
YGMVYKGALLNGHHVAVKFLRDTTGNGEEFVNEVISIRRTSHVNIVTLLGFCLEGSKRVL
VYDYMPNGSLERFIYAENSKETLEWDKLYEIAMGIARGLEYLHRGCNTRIIHFDIKPQNI
LLDQDFVPKIADFGLAKLCNPKESYLLSMDGMRGTVGFIAPEVFSRWFGIVSTKSDVYSF
GMVLLEMVGGRKNFRESVERESEVYFPDWVHSHLTQFESLQSFDLWPDEHEEIAKKMATI
GLWCIQISPASRPTISKVLEMFERNIDQLEIPPKQFMYSPIQDDSNDEQNESPV*

>TaCRK67-D_TraesCS5D03G0651000.1
MATHALLSIAVLLVVCAAPGALAQTVQVWDQCSPANYTAVSTYGASLRGVLRDVVAAAGR
SRDGYATVFRSQQAKDGAPYGLALCYADAGPPEVCRLCLRMAAGNVTLLCPRAASATILY
NNCLLRYADPAADGRELARPEADTVQRFSFYNGNMTSAGEADRYGAALNRLMDRLAPAAA
EAGANGQPRPLAAFGQTNITADESLYGFAQCVAGLSPADCRLCLQRIAASLPMTKGGRAY
SLTCYTRFEVVPFYMPPNTTRIVVAPAPAPAPSSPSRASNRRKLGIIVGVSAVAIIVLVA
TCSIIALKIHRSGRSPFPSLTGKDYNDRRDNIKKILGNYGSLAPRRYQFSHLKKVTKSFG
EKLGQGSYGMVYKGTLANGRHVAVKFLHDTTGNGEEFVNEVISIRRTSHVNVVTLLGFCL
EGSKRALIYDYMPNGSLDKFIYTENSKQALGWEILYEIATGIARGLEYLHRGCNTRIIHF
DIKPQNILLDQDFVPKIADFGLAKLCNPKESYLLSMDGMRGTVGFIAPEVFSRRYGVVST
KSDVYSFGMVLLEMVGGRKNLRASVERESEVYFPDWAHSHLAQFGSLQPFDLGFDGPEEI
AKKMATIGLWCIQISPASRPTMSKVLEMFEKSADELEIPPKQFIYSPIQDDSDELQKESR
VSMDTSRTS*

>TaCRK71-D_TraesCS5D03G1056200.1
MRNIAIAGVPTITMAPHIALLLLAASFAASQAAVDCGPSAASPSPAPAPSPTSSTTANSS
AFRANVLALLDALPHAAAPTGFASLSRGAGRDRAFVRGLCRGDLNQSVCLADLQEAARDL
SGRCASSRSVGAWYRQVYISYADTNDSAIFEGPQRRIGQVIYDAGKVADPESYDRAYYAL
MSRLVARAAAGGNRSARTSMFATGEAVYARDDPIGTMYGLVQCMRDRSDAECQQCLQTLV
PQLPTCCGGHQGGVALGFNCHLRVQVYTYYDLALDAPPPAPAPPPPSPPSAGENPGKGRQ
SKRAVLAGAISTGTLFLVLLVVLVCVYMKRTRTGANERARDGAREDSSNTYVSPEQFTLP
LLRAATGNFAPENKLGEGGFGQVFKGKMPNGQAIAVKRLSQSSSQGFHELKNELVLAAKL
RHRNLVQILGVCLEEKEKLIVYEYLPNRSLDTLLFDSERRRRGLDWRKRHTIICGIARGL
LYLHEESQLRVIHRDLKPSNVLLDEHMNPKISDFGLARAFRPDQSRDVTKRAAGTLGYMS
PEYAYCGHVSVKSDMYSFGVIVLEVVTGRRNSSPGQDNANSLLSEVWEKWRAGTAAEMAD
ASLGDQYPRAQMLSCMHIGLLCVQKKPELRPDASEVVLMLSSQSRSRRTPSRPAFYAGST
GGAVTASRARRSENVSKNGVTMSELEPR*

>TaCRK73-D_TraesCS5D03G1218600.1
MVGVLLLLLLMPASATAIGITCGSGRNYTANTTFQSSLAVLAATLPGNASSSPQLFATAT
AGVVRALALCRRDTVNTTACTDCLASSFKYAQKMCPNRKTGATVYYDYDEVNPLQPGCIL
GFSGDAGFLGQASSVTGNGTFFQYWNPVNLPGNARVIATAVHELLNETARDAAAAPRRFA
TAFMDSIGGAAPTLYSLAQCTPDLSARDCLACLRRLVGTVNATNSVRMGGRIFVLRCNIR
FEAFMFYDDKNTRRIPFSSPSSMAPAPAPAPTGHGIRPWVIALSVAAPVALVVALCCFIV
YCCRLRKRHTKKGKVALQEKSTRQFHEDELVWEMEAELSEFSVYEFRQILEATSNFSEEN
KLGEGGFGPVYKGHFPEGIEIAVKRLDSDSDQGFIEFKNEVELIAKLQHRNLVRLMGCCS
QGEEKVLVYEYLPNKSLDFFIFDEDRKVLLDWEKRLAIIVGIAEGLLYLHKHSRLRVIHR
DLKPSNILLDSTMNAKISDFGLAKIFSSNNNEGNKTRKVVGTYGYMAPEYASHGLFSVKS
DVFSFGVLVLEIISGKKNSHECGAFINLIGYAWQLFEEERWIELVDAALIPSGGSSEMMR
SINIALLCVQEDAIDRPTMLDVVAMLSSKTMTLNKPKHPAYYSISSVGNKEASAGTKSCS
FNDVTISTITPR*

>TaCRK78-A_TraesCS6A03G0775900.1
MATVVGIVILLFQFKPFLAAADVFCDNLKVVAASLPKNISSSPVHFATATFGQSPDVVYA
LALCRGDLLNDTACGECVTNTFKLTPPPPQQCYRTALYSVAAYFAVNPCVLAYSADNILA
PGNGDDMFLEFWTAKNVTGDVRLITGLIHELLVATVEKAASTEPTRFATGVVDSRTTFPL
VYSLAQCTPDLSAGDCLACLRRLLGRINSTTSQFIGGQMYDIRCNFRYESFSFYGGEPML
RLGPSLAPAGAPTPTNKRRISKPWVIPIVVVPLAAATFLCFTFYSRWVKAHHVGSTLRYS
GSRRAQDMEGEKQLVWHGKNSEFSVYDYERVQDATNNFSDGNKLGQGGFGTVYKGQFREG
LEIAVKRLASHSGQGFIEFKNEVQLIAKLQHTNLVRLLGCCSQEDEKILIYEYLPNKSLD
FFIFDENKRALLDWSQLVAIIEGVAHGLLYLHKHSRLRVIHRDLKPSNILLDSEMNPKIS
DFGLAKIFDSNKPEGNNTRRVVGTYGYMAPEYAAEGILSIKSDVFSFGVVVLEILSGKRN
SGSKQCGDFINLLGYAWQLWEEERWIDLIHVSLVPESHSTKLMRCINIALLCVQENAADR
PTMPDIVGMLRSETMIITQPKQPAYFNVRVGNEEALTPLESCSINDMIVSVTSPR*

>TaCRK79-A_TraesCS6A03G0776900.1
MASLLLTILGFLLTPLSATATVICSNGGNYTANSAYQSNLAVLAATLPINASTLNQTRIY
FYATATAGGAPDVVYALALCRGDMVNATACRDCVAASFQDAQQRCPYDRGATVYMDDDAE
HECHLSYSSDNLLSPANITENGTLFQEWNQQIIPGDAAIVAAGVRDLLNGTALDAAIRPM
HFATAFMDSISTSGATTTLYSLAQCTPDLFSDNCQACLQRLVGMVNATMSVRLGGRIVVL
RCNIRFEANLFYKGQPMRRITPSSIAPVPAPADKNHGTKPWVVAISVVAPVVLVAFCFIV
YCHRLRRRGRKGKGGLRRKRGGDELWEIETELSEFSVFDFQQILQATNNFSEENKLGEGG
FGPVYKGYFPEGMEKAVKRLASQSGQGFTEFKNEVELIAKLQHRNLVRLLGCCSQGEEKI
LVYEYLPNKSLDLFIFGEDGKSLMDWNRRLTIVEGIAEGLLYLHKHSRLRVIHRDLKPSN
ILLDNEMNPKISDFGLAKIFSPNNTEGDTTRVVGTYGYMAPEYSSLGIFSIKSDVFSFGV
LVLEILSGQRNSGSRRYGDFINLTGYAWQLWDEGRWFEVVEESLLPTCQSEEIVRCINIA
LLCVQEKAANRPTMLDVIAMLSNKDMILGEPKHPAYFNLRVGNEEASSTSTQWCSVNDVT
ISVITPR*

>TaCRK80-B_TraesCS6B03G1173200.1
MPTYLLLLFFLALWPPEASVHAASATVSPLYTLCNQTTGTYATNSTYGSNLRALGATLTA
GAGTSGFAKGSSGEAPDKVYGEVLCRGDYTGANCTDGLRAAFQDVADRVSCRRAVVYYDQ
YMLRFTDDERSLSSLSNEPEWSASNMNSVRGAEAAPRLMETVVKLMNDLADLGTSGGPRL
TSRSRYATGEAGFGEQGVSTVYGLVQCRLDLAGPQCRSCLEGIIKQMPKLFGDASSSRVG
GRIIGIRCNLRYEKELFFEETNDTLKIDMPKNGVSPVLKIVIFGVPLLVLLILGLLLRPY
IVKKVRELLLERDLVILEEEIVSESDSRFSLFRYSKIRSATDNFSKENKLGEGGFGHVYK
GRLPDDQDIAVKRLSPNSVQGFREFMNEIKLIASLQHKNLVKLLGCCIKGKERILVYEFL
PNGSLEEFIFGSGAKRSWPVRRHIIEGIAEGLLYMHDYAHECIVHRDLKPSNILLDHEMN
PKISDFGIARICLSNMTESNTTTAMGTFGYIAPEYCSQSVYSTRSDVFSFGILVLEIISG
KRAVGSYQLSGRSYELRKYAWQLWREQRCDELVDDSLGEEYPEMDTMRCIQVALLCVQDV
AEDRPTMRDVTTMLSNGNKRLLLPAQPGFCSIHINTTDNEIGL*

>TaCRK81-B_TraesCS6B03G1173900.1
MPTYLLLLFFLALWLWPPAASVDAASATVSPLQTITKFTADTYTANSSYGSNLRALGATL
AAAAGASGFAQGSYGEAPDKVYGFVLCRGDYTGANCADGLRAAFQGVPERVFFRKAAVVY
YDQYMLRFTDDERSFSNTSNEPEWSANNMNSVSGSEAAARLMETVVKLMNDLADLATSGS
PRRTSPYATGEAGFGEQGVSTVYGLVQCRPDLTGSQCRSCLDGIIKLLPTLFMSNNKSNQ
EASLSRVGGRILGVRCNLRYEKDLFFEETSDTIKIDMPKNGKSAVFMIVIVGVPLLVLLI
LGLLLRPYIVKKVRESLLQTELDTLKKEIVNESDSRFSLFRFLKIRSATNNFSDKNKLGE
GGFGIVYKGHLCHDQDIAVKRLSPNSVQGFREFMNEIKLIASLQHKNLVRLLGCCIKSKE
RILVYEYMPNGSLEEFIFGVRAKKSWPVRRGIIEGISEGLLYLHDYAHECIVHRDMKPSN
ILLDHEMNPKISDFGIARICLSSVTESNTTTAMGTFGYIAPEYYSQNVYSTRSDVFSFGI
LVLEIISGKSAVGSYELSGRSYELRKYAWQLWREQRCDELVDDSLGEEYPEMDVMRCIQI
ALLCVQDSAEDRPTMRDVTIMLSNGNKRLLLPVQPGSCSVHIDVGTEIEL*

>TaCRK82-B_TraesCS6B03G1174100.1
MNSILGIEAALRLMERVVTLMNSMADLATSSSSSRSYATGEVVFGDQGIGTVYGMLQCTL
DLTGPQCKSCLGDITRKIVKLFSNISDQAQIGGRIIGVRCNLRFEKKLFFEETNDTIKID
MPNNGLSTVLKIIIFGVPLLVLLVIGLLLRPYIAKKVRESLLQRDLVILKKEVVSKSDSR
FLLFSYLKIRSATDNFSQENKIGEGDFGHVYKGRLPHDQDIAVKRLSLNSVQGFREFMNE
IKLIASLQHKNLVRLLGCCIKSKERILVYEYMPNGSLEEFIFGPGAKRSWPMECRHIIEG
IAEGLLYIHDYAHECIVHKDMKPSNILLDHEMNPKISDFGIARICLSNVTESNTTTAIGT
MGYIAPEYCFQNVYSTRSDVFSFGIIVLEIISGKRAVGSYQLSGRSYLLRKYAWQLWREQ
RCDEFVDHSLGEEYLEVDVMRYIHVALLCVQDSAEDRPSMRDVTTMLSNGNRRLLLPAQP
GSYHMNIVTDAEKDL*

>TaCRK83-D_TraesCS6D03G0028100.1
MAKPHRGFFRRLASITTTTLLLLAVLHVLRTAAEDEQSPWPICGPEPSSGNYPQNSTYHT
NINLLSASLPRNASSSAALYATGNVGDVPNIVYGQALCRGDVANASACETCVANAFPGAQ
RVCPLYKDVVIFYDFCQLRFSNRNFLVDDDYIVTTYILQRSRLVGSPAFDGAVGLLVNAT
AEHVVEDSSRRFSTGEEGFDDSRNSKIYALSQCTPDITADVCRKCLNVIIGQLPIWFSRR
TGGAIFGVWCNFRYEVYPFFSGRPLVQLPQFVGRPPASAPPVIRGGEKRRNSTGKVLAIL
MPTIAVMLVVAVVYFFCWRRRRPEEDAFLPSQSAASDDIQDIDSLLLDLETLRVATDDFD
NSKMLGRGGFGIVYKGVLPDGQEIAVKRLCQTSRQGIGELKSELVLVAKLHHRNLVRLVG
VCLEEQEKILVYEYMPKRSLDTILFDSEQNKELDWRQRFKIVNGIARGLQYLHQDSQLKI
VHRDLKASNILLDFDYNPKISDFGLAKLFRGDQSEDVTSRIAGTYGYMAPEYAMRGQYSI
KSDVFSFGVLVLEIVTGRRNDGSYNIEQDIDLVNLVWEHWNRGNVIEMIDPSLSNHPPVD
QILKCIHVGLLCVQRKPASRPTMSSVNIMFSSHTVRLPSLSRPPFFIQEVGVSESSTAHS
DAYLPGENSTVMSSNQVSITELSPR*

>TaCRK83-D_TraesCS6D03G0028100.2 
MAKPHRGFFRRLASITTTTLLLLAVLHVLRTAAEDEQSPWPICGPEPSSGNYPQNSTYHT
NINLLSASLPRNASSSAALYATGNVGDVPNIVYGQALCRGDVANASACETCVANAFPGAQ
RVCPLYKDVVIFYDFCQLRFSNRNFLVDDDYIVTTYILQRSRLVGSPAFDGAVGLLVNAT
AEHVVEDSSRRFSTGEEGFDDSRNSKIYALSQCTPDITADVCRKCLNVIIGQLPIWFSRR
TGGAIFGVWCNFRYEVYPFFSGRPLVQLPQFVGRPPASAPPVIRGGEKRRNSTGKVLAIL
MPTIAVMLVVAVVYFFCWRRRRPEEDAFLPYDIQDIDSLLLDLETLRVATDDFDNSKMLG
RGGFGIVYKGVLPDGQEIAVKRLCQTSRQGIGELKSELVLVAKLHHRNLVRLVGVCLEEQ
EKILVYEYMPKRSLDTILFDSEQNKELDWRQRFKIVNGIARGLQYLHQDSQLKIVHRDLK
ASNILLDFDYNPKISDFGLAKLFRGDQSEDVTSRIAGTYGYMAPEYAMRGQYSIKSDVFS
FGVLVLEIVTGRRNDGSYNIEQDIDLVNLVWEHWNRGNVIEMIDPSLSNHPPVDQILKCI
HVGLLCVQRKPASRPTMSSVNIMFSSHTVRLPSLSRPPFFIQEVGVSESSTAHSDAYLPG
ENSTVMSSNQVSITELSPR*

>TaCRK84-D_TraesCS6D03G0028500.1
MTMVVMLRRLALSCYLAAALLLLVFLDAPLTAAQPLPWQLCNATAGNYTEGSDYQANIRV
LASAFPKNASASPALFAKGSVGTAPDVVYALALCRGDTNASSCAACVTTAFRNAQQLCAL
NKRATMFDDPCTLRYSDQDFLANVTDNRGRSGAFNPNNVSAASAAAFDAASGRLVNDTAD
YAAADSSRRFGTGEVGFDQTYPKIYSLAQCTPDMSAAQCRSCLRDIIVQYTPRYFLGKPG
GRILGVRCSFRFETYSFFAGRPLLQLPGALSPAPAPEATTGEGKRRHRTGLVLAITLPTA
AALVFLISACVCFWRRSKLAAERRKPAVPYSTNQDDIQSIDCLLLDLSTLRAATNNFAES
NKLGEGGFGAVYKGVLSEGGQEIAVKRLSQSSMQGIEELKTELVLVAKLQHKNLVRLVGV
CLEETEKLLVYEYMPNRSLDTVLFDAENRGDLDWGKRLKIVNGVARGLQYLHEDSQPRII
HRDLKASNVLLDSDWNPKISDFGLAKLFGWDQSQAVTSHIAGTYGYMSPEYAMRGQYSVK
SDAYSFGVLVLEIITGRKNSSFANSEQSIDLSSLVWEHWTKGTVEELLDPSLGGRSPGDH
LLKLINIGLLCVQDNPADRPTMSTVNVMLSSNTVSLQAPSRPTFCIDEMEGFSGMYSTEG
SKPEGVSVNEVSLTELEPR*

>TaCRK84-D_TraesCS6D03G0028500.2 
MTMVVMLRRLALSCYLAAALLLLVFLDAPLTAAQPLPWQLCNATAGNYTEGSDYQANIRV
LASAFPKNASASPALFAKGSVGTAPDVVYALALCRGDTNASSCAACVTTAFRNAQQLCAL
NKRATMFDDPCTLRYSDQDFLANVTDNRGRSGAFNPNNVSAASAAAFDAASGRLVNDTAD
YAAADSSRRFGTGEVGFDQTYPKIYSLAQCTPDMSAAQCRSCLRDIIVQYTPRYFLGKPG
GRILGVRCSFRFETYSFFAGRPLLQLPGALSPAPAPEATTGEGKRRHRTGLVLAITLPTA
AALVFLISACVCFWRRSKLAAERRKPAVPFATDSTNQDDIQSIDCLLLDLSTLRAATNNF
AESNKLGEGGFGAVYKGVLSEGGQEIAVKRLSQSSMQGIEELKTELVLVAKLQHKNLVRL
VGVCLEETEKLLVYEYMPNRSLDTVLFDAENRGDLDWGKRLKIVNGVARGLQYLHEDSQP
RIIHRDLKASNVLLDSDWNPKISDFGLAKLFGWDQSQAVTSHIAGTYGYMSPEYAMRGQY
SVKSDAYSFGVLVLEIITGRKNSSFANSEQSIDLSSLVWEHWTKGTVEELLDPSLGGRSP
GDHLLKLINIGLLCVQDNPADRPTMSTVNVMLSSNTVSLQAPSRPTFCIDEMEGFSGMYS
TEGSKPEGVSVNEVSLTELEPR*
>TaCRK84-D_TraesCS6D03G0028500.3 
MFDDPCTLRYSDQDFLANVTDNRGRSGAFNPNNVSAASAAAFDAASGRLVNDTADYAAAD
SSRRFGTGEVGFDQTYPKIYSLAQCTPDMSAAQCRSCLRDIIVQYTPRYFLGKPGGRILG
VRCSFRFETYSFFAGRPLLQLPGALSPAPAPEATTGEGRRRHRTGLVLAITLPTAAALVF
LISACVCFWRRSKLAAERRKPAVPFATDSTNQDDIQSIDCLLLDLSTLRAATNNFAESNK
LGEGGFGAVYKGVLSEGGQEIAVKRLSQSSMQGIEELKTELVLVAKLQHKNLVRLVGVCL
EETEKLLVYEYMPNRSLDTVLFDAENRGDLDWGKRLKIVNGVARGLQYLHEDSQPRIIHR
DLKASNVLLDSDWNPKISDFGLAKLFGWDQSQAVTSHIAGTYGYMSPEYAMRGQYSVKSD
AYSFGVLVLEIITGRKNSSFANSEQSIDLSSLVWEHWTKGTVEELLDPSLGGRSPGDHLL
KLINIGLLCVQDNPADRPTMSTVNVMLSSNTVSLQAPSRPTFCIDEMEGFSGMYSTEGSK
PEGVSVNEVSLTELEPR*

>TaCRK81-D_TraesCS6D03G0839200.1
MPTYLLLLLFLALCLWPPAASVDAASAMVSPLQTLPDETADTYTANSSYGSNLGALGATL
AAGAGASGFAQGSYGEAPDKVYGFVLCRGDYTGANCADGLRAAFQGVPERVFFRKAGVVY
YDQYMLRFTDDERSFASTSNEPEWSANNMNSVRGAEAAPRLMETVVKLMNDLADLAISSS
RATSYATGEAGFGEQGVSTVYGLVQCRLDLTGLQCRSCLDGIIKQLPTLFMSNNMSNQEA
SLSRVGGRILGVRCNLRYEKDLFFEETRDTIKIDMPKNGKSAVFMIVIVGAPLLVLLILG
LLLRPYIVKKVRESLLQRELVILKKEIVNESDSRFSLFRFSKIRSATNNFSDKNKLGEGG
FGIVYKGQLCHDQDIAVKRLSPNSVQGFREFMNEIKLIASLQHKNLVRLLGCCIKSKERI
LVYEYMPNGSLEEFIFGVRAKKSWPVRRGIIEGISEGLLYLHDYAHECIVHRDMKPSNIL
LDHEMNPKISDFGIARICLSSVTESNTTTAMGTFGYIAPEYYSQNVYSTRSDVFSFGILV
LEIISGKSAVGSYQLSGRSYELRKYAWQLWREQRCDELVDDSLGEEYPEMDVMRCIQIAL
LCVQDSAEDRPTMRDVTMMLSNGSKRLLLPVQPGSCSVHIDVGTEIEL*

>TaCRK85-D_TraesCS6D03G0839600.1
MPTCLLPLFLLLASWPPTARVDAASTVSPLKPICNLTARTYTADSSYGSNLQDLGVTLAR
DAGASGFAKGSSGEAPDKVYGEVLCRGDYTGTKCSNGLTAAFQDVDVLCPTRSAVVYYDQ
YMIRFTDDEQSLSNTSNEPEWVASNMNSVLGIEAALRLMERVVTLMNKMADLATSSSSSR
SYATGEVGFAEQGMSTVYGMLQCTLDLTGPQCKSCLGDIIRQIVKLFSNITDHQAQIGGR
IIGVRCNLRFEKELFFEEDTIKIDMPKNGMSGVLKIVIFGVPLVVLLILGLLLRPCIVKK
VRELLLHRDLVILEKEIVSESDSRFSLFRYSKIRSATDNFSKENKLGEGGFGHVYKGRLT
RDQDIAVKRLSPNSVQGFREFMNEIKLIASLQHKNLVRLLGCCIKGKERILVYEFLPSGS
LEEFIFGAGAKQSWPLRRHIIEGITEGLVYMHDYPHECIVHRDLKPSNILLDHEMNPKIS
DFGIARICLSNVTESNTTTAMGTFGYIAPEYCSQSVYSTRSDVFSFGILVLEIISGKRAI
GSYQLSGRSYELRKYAWQLWREQRCDELVDDSLGEEYPEMDVMRCIQIALLCVQDVAEDR
PTMHDVTTMLGNGNKRLLRPAQPGSCSIHIFTDAEIEV*

>TaCRK61-A2_TraesCS7A03G0068300.1
MLFEQGMAIILLLLLSSLTLFPAAADVFCDNVKVLTATLPNKSSSSPVHFATATIGQAPD
TVYALALCRGDVLNDTACAECITNVFGKVQNATPPEVECFRAASYYADCILIYNFKDILA
PSFTNSTEGENGGDPPFERWNVRNVTGDVPLITGLIHKLLVQTVEKAASASPRRFATGVV
DSGTNFPKVYSMAQCTPDLSSGDCLECLQHLLGMINSTMSLRMGGQMGVIRCYFRYDASQ
FYQGQPMISLGPLAPTPTQHKRRMNKLWVIPIVLIPLAAATFLFSILYYRRITKQRKGEL
MRLQGSRRSRDLEGEEQLVWQGKNLEFMVFDFQQLLQATNNFSEENKLGQGGFGAVYKGK
LADELEIAVKRLSSHSGQGFVEFKNEVQLIAKLQHSNLVRLFGCCSLEEEKILVYEYLPN
KSLDFFIFDEKRRALLDWSKLVAIVEGIAHGLLYLHKHSRLRIIHRDLKPSNILLDSEMN
PKISDFGLAKIFSSDSTEGNTTRRVVGTYGYMSPEYASEGVFSIKSDVFSFGVIIFEILS
GKWNSGSQQYGDFINLLGYAWQLWEEGRGIDLLDTSLVPKGQSPKIMRYINIALLCVQEN
AADRPTMADVIAMLCTDDMNIDEPKQPAYFNIRVGNEEESSATESCSINDMTISVAIPR*

>TaCRK60-A2_TraesCS7A03G0068400.1
MDAVPTLYSLAQCTPDLSAGDCLACLQRLIGMVNATTSMRQGGRIFVLRCNIRFETFMFF
DQPMRRINPSSITRAPPTGIKAWIIAICLASAVALAAFCFMVYCRCLRGRIRKRSVRLRE
RRTIKLHGGDHELVWDMETGMLSGFSFFEFDQIQEATGNFSEENKLGEGGFGRVYKGHFL
QGMEIAVKRLASHSGQGLAEFKNEVQLIAKLQHRNLVRLLGCCSQGEENILVYEYMPNKS
LDFFIFDERRKALMDWNRRLSIIEGIAEGLLYLHKHSRLRVIHRDLKPSNILLDNEMNPK
ISDFGLAKIFSPNNNEENSTRRVVGTYGYMAPEYASEGLFSIKSDVFSFGVLVLEILSGK
RNSGSHQCGDFINLLGYAWQLWEDRRWIDIVDASLNSFLPKTHPTEIMRCINIALLCVQE
NAVDRPNMLDVTAMLSSKTMILREPKHPPYFNLRVGNEEDTSATQSCSINGVTLSIATAR
*
>TaCRK86-A_TraesCS7A03G0100900.1
MNIILPLLLSGLAPFLAAADVFCDNLKVVATTLPNNTSSSPVHMGTATVGKAPDTVYALA
LCRDPVLNDSDCTDCIVETFETILNSTPPTQEQCFKEAYYDGGCTIIYSDHILGPSDTTG
GKDDVIFQSWNVKNVTAGVDLITGHIRDLLVGTAEKAASMTPMRFATGVTYTGTNFPLVY
SLAQCTPDLSPGDCLSCLHLLLDQLNFSISLHIGGRMGVTRCYFRYEAYKFYYGEPTLLP
SSPPPAPTPKKAPKHRGHISKLLAIPIVLAPLAAAAFLCFNFFYRRLTRQRRGIVMRLQE
TRCVQNLEGDEQLVWQGKNSELLVFRFEQLLDATNNFSEENKLGQGGFGAVYKGKLPEGL
GIAVKRLASHSGQGFIEFKNEVQFIAKLQHRNLVKLLGCCSEEPEKILVYEYLPNKSLDF
FIFEEKRRALLDWSKLLTIIEGIAHGLLYLHKHSRLRVIHRDLKPSNILLDNEMNPKISD
FGLAKIFSSTNPDGNTTRRVVGTYGYMAPEYASKGVFSIKSDIFSFGVVILEILSGKRNS
RRQQCGDYINLLGYAWKLWDEGRWIDLVDASLVPKSQSQKMMRCINIALLCTQENASDRP
TMSDIVAMLSSESMIIAKPKQPAYFNVRVGAEEPSAALESCSINSMTISITMPR*

>TaCRK87-A_TraesCS7A03G0248500.1
MLGVLLLLLLLMPLPATATAQLCGSGGSYVANGTYESNLAALASTLPANASSSPQLFAAA
TAGQSPDAVHALALCRGDFANDTACRDCVAASFQHAQWTCPSDKAATVYYEYDNDQRPGC
VLGFSGDDGFLNPAANLTGNGTLFQAWNTGNISGVASVIAAGVHELLTATSEDAAANVTR
RYATVVMDSAPTLYSLAQCTPDLSAGDCQACLQRLIGMVNATTSVRLGGRIFVLRCNVRF
ETFMFFDHPMRRISPSSNAPAPPTGHGTQPWVIAISVAAPLALVAFCVTVYCRRLRGRKN
KNGAKILREKRSYKLQEGDQELVWDMEAGLSGFTVYDFHEILEATSNFSEENKLGEGGFG
PVYKGHFLQGLEIAVKRLASHSGQGVLEFKNEVQLIAKLQHRNLVRLLGCCSQGEEKILV
YEYLPNKSLDFYIFDECRKALLDWNKRLAIIEGIAEGLLYLHKHSRLRVIHRDLKPSNIL
LDDEMNPKISDFGLAKIFSSNNTEEDTTRRVVGTYGYMAPEYASEGLFSIKSDVFSFGVL
ILEILSGKRNSGSHQCGGFINLLGYSWQLWDEGNWIDIVDASLTPKSPQQK*

>TaCRK88-A_TraesCS7A03G0326900.1
MAPRRFLLLAVAASLGAASAAASVDYTPYVRASVCSDSNYTDGSPYEVQLDNLLHDLRDG
AIGNGGFFQTDKGHWPTHVYGQAMCYVDCDWSMCELCLQVAPSYVMTKGCPNNKRGAIMY
DWCYQRYSDEQFFGHGDFFEHGMSAQGGSNGDDAVSMNQTMWELVTGLIAEAAGSPRRIA
NGSQTYVDSRGNSQVMYGLVQCALGFSPSECTNCLNTTLASMPGTATTAKFRRYGCYITH
APDPIDVSTPRPQSAGGPRRPNRRLVVAVCAASGSVFMLICISISVRLLLRRLERRTHSP
RVASNEADEAMEHEFRQGTGPRRFCYSELAAATDNFSDAKKLGEGGFGPVYRGFLKDLRM
EVAIKRVSKGSRQGRKEYASEVRVISRLRHRNLVQIIGWCHAGRELLLVYELMQNGSLDL
HLYSADNVLWWPVRHRIVLGIGSALLYLHQDWEQCVLHRDIKTSNVMLDASFNAKLGDFG
LARLVDHDRGAHTTELAGTLGYMDPECTITGRASTESDVYSFGVVLLEIACGRRPTTARP
DGTLIHLAQRVSELHGQGRILDAADPRLDGNFDLQEMECVLVVGLWCACHDQSLRPSIRQ
AVNVLRLEAPLPERMPPVGQAAGPLLMPDSDSTGHSSSSTQQLI*

>TaCRK88-B_TraesCS7B03G0108800.1
MAPRRLLLLAVAASLGAAASAAASVDYTPYVRASVCSDSNYTDGSPYEVQLDNLLHDLRD
GAIGNGGFFQTDKGHWPTQVYGQAMCYVDCDWSMCEFCLQVAPSYVMTKGCPNNKRGAVM
YDCCYQRYSDEQFFGHADFFEHGMNAQGGSNGDDAVPMNKTMWELVTGLIAEAAGSPRRI
ANGSQTYMDSRGNSQVMYGLVQCALGFSPRECTNCLNTTLASMPGNATTAKFRRYGCYIT
HAPDPIDVSTPRPQSAGGPRRPNRRLVVAVCAASGSVFLLICISISVRLLLRRPERRTNS
PRVSIEDDKAMEDEFREGTGPRRFRYSELAAATGNFSEVKKLGEGGFGPVYRGFLKDLGI
EVAIKRVSKDSKQGRKEYASEVRVISRLRHRNLVQIIGWCHAGGELLLVYELMPKGSLDL
HLYSADNVLWWPVRHRIVLGIGSALLYLHQEWEQCVLHRDIKTSNVMLDASFNAKLGDFG
LARLVDHDRGSHTTELAGTLGYMDPECTVTGRASTESDVYSFGVVLLEIACGRRPTTARP
NGTLIHLAQRVSELHGQGRILDAADPRLDGNFDLQEMERVLVVGLWCACHDQSLRPSIRQ
AINVLRLEAPLPERMPPVGQAAGPLPMPDSDSTGHSSSSTQQLI*

>TaCRK89-B_TraesCS7B03G0654900.1
MASPHRRLLLFTVVVFLPQVFSQLPNICGTKANGRYACPDCSTSTAATSNRSAGFEANLL
RLQASLQHMAATDASFLNSTFTTGASDTADTVFGLAMCFADAERSDCSSCLAGAAAELPG
TRCAGRRDIVLWYGHCLVRYDDAPFFGSADTSPARRFDVPNPHNFSDPVSLGTARQRLAG
RMLPAAAASALRFAFDAEEVTPNMTLHGLAQCTEDLSPEECSRCLASHMVWLAGCCADMD
GVRLNGPNCYLRYEFMAFMPSMPPSMAPLLPPLPASEPGTPSGRKKARTYILAGTLSALA
LLCLFLLGAFLYYNKKFHGSLPPMPWKRDTPAIESFLRRQHPRRYSYSQVKRMTKSFSHK
LGHGGNGVVYKGSLLDGREIAVKMLKDNRDVNGEDFMTEVASISRTSHVNVVTLLGFCLQ
GRSKRGLIYEFMPNGSLERYTSGRGTEHNSLGWETLFDIAVGIARGLEYLHRGCNAHIVH
FDIKPHNILLDQDLRPKISDFGLAKLCSQKESTIAVSIAGARGTIGYIAPEVFSRGVGAV
TSKSDVYSYGMMILEISGARRNIDDDDFAGSGTSSSSSKYFPQCLYEGLDQFCASACAID
DGEATELVRKMVVVGLWCVQISPSDRPSMTRVLEMLEKSAEELQLPQHAPRGL*

>TaCRK61-D_TraesCS7D03G0065600.1
MQFEQGMATILLLLLSSLTLFLAAADVFCDNVKVLAATLPNKTSSSPVHFATATVGQAPD
IVYALALCRGDVLNDTTCAECITNVFGKVQNATPPEVECFRAASYFADCILIYNSKDILA
PSFTNSTEGENGGDPPFERWNVRNVTGDVPLITGLIHKLLVQTVEKAASASPRRFATGVV
DSGTNFPKVYSLAQCTPDLSSGDCLECLQHLLGMINSTMSLRMGGQMGVIRCYFRYDASQ
FYQGQPLISLRPLAPTPTQHKRRMNKLWIIPIVLIPLAAATFLFFILYYRRITKQRKGEV
MRLQGSRRSRDLEGEEQLVWQGKNSEFMVFDFQQLLQATNNFSEENKLGQGGFGAVYKGK
LAAGLEIAVKRLSSHSGQGFIEFKNEVQLIAKLQHSNLVRLFGCCSLEEEKILVYEYLPN
KSLDFFIFDEKRRALLDWSKLVAIVEGIAHGLLYLHKHSRLRIIHRDLKPSNILLDSEMN
PKISDFGLAKIFSSDSTEGNTTRRVVGTYGYMSPEYASEGVFSIKSDVFSFGVIIFEILS
GKRNSGSQQYGDFINLLGYAWQLWEEGRGIDLLDTSLVPKGQSPKIMRYINIALLCVQEN
AADRPSMADVIAMLCTDDMNIDEPKQPAYFNIRVGNEEESSATESCSINDMTISVAIPR*

>TaCRK60-D_TraesCS7D03G0065700.1
MDAVPTLYSLAQCTPDLSAGDCLVCLQRLIGMVNATTSVRQGGRIFVLRCNIRFETFMFF
DQPMRRINPSSITQALPTGIKPWIIAICVSSAVALAAFCFMVYCRCLRGRIRKRSVRLRE
RRTNKLHVGDHELVWDMETGMLSGFSFFEFDQIQEATGNFSEENKLGEGGFGPVYKGHLL
QGMEIAVKRLASHSGQGLVEFKNEVQLIAKLQHRNLVRLLGCCSQGEEKILVYEYMPNKS
LDFFIFDERRKALMDWNRRLSIIEGIAEGLLYLHKHSRLRVIHRDLKPSNILLDNEMNPK
ISDFGLAKIFSPNNTEENSTRRVVGTYGYMAPEYASEGLFSIKSDVFSFGVLVLEILSGK
RNSGSHQCGDFINLLGYAWQLWEDRRWIDIVDASLNSFLPKTHPTEIMRCINIALLCVQE
NAVDRPNMLDVTAMLSSKTMILREPKHPPYFNLRVGNEEDTSATQSCSINGVTLSIATAR
*
>TaCRK90-D_TraesCS7D03G0180900.1
MFIVLLLILGFEPFAAAGDPLEQICNTSIPYNSTYQANLELLSTVLSRNASSTGTNQPKG
FVRTDQDPIYGVAQCPGDTIASACSSCITTAFHDAWRLCGSQMDMHFLYGDCIVHVSTED
LVYNSSFITNFTDASIDGNIKVLLQETAKQAAYNSTMMYATGRLDLSEGLPLLYSMAQCN
LDLRPNDCWDCLDNIRSAARGSFHEQHGEWIAGVWCNFRYSTYQFYNDQPTKKTGWSDVT
ILYVEIFFITCRKCPFFNTKLLQNSQEDEELVWGIGRSSELKLFNFSQLSDATSNFSDEN
KLGQGGFGPVYKGQLPEGLEIAIKRLASQSGQGFTEFKNEVQLIAKLQHTNLVRLLGCCS
QGEEKILIYEYLANKSLDFFIFDETKKALLEWNKRKAIIEGIAQGLLYLHKHSRLRVIHR
DLKASNILLDIEMNPKISDFGLAKIFSSNDTEGNTKRIAGTYGYMAPEYASEGLFSIKSD
VFSFGVLILEIINGKRNSCFHQNGDFFNLLGYAWKLWKEERWLEFVDESIVSESDMLETM
RCINIALLCVQENAVDRPSTTSVVAMLSSETMALPEPKHPAYFGYGGRAT*

>TaCRK91-D_TraesCS7D03G0225100.1
MAIILLLLLSCLTPFQEAAADAFCDNVKVLAATLPNKTSSSPVHFATTTVGQAPDIVYAL
ALCRGDILNDTACSQSVANTFGIVRNATPPDMECYGGTRYYAEYSILLYNFNDILAPSIY
TNSTGDENGGDPPFERWNVKNVTGDVPLVAGLIRELLVETVEKAASATPRRFATGVMDSG
TTFPKVYSLAQCTPDLSTGDCLACLNHLLGLINSTMSLRMGGQMGVIRCYFRYEASPFYQ
GQPMISLGPPAPTPGEHKRRMSKLWIIAIVLVPVAAAAFLFFILYSRRLTKQRKGTLLRL
QGSRRSQDLEGEEELVWQGGNSEFMVFDFEQLLEATNNFSEENKLGQGGFGPVYKGKLTD
GLEIAVKRLASHSGQGFTEFKNEVQLIAKLQHSNLVRLLGCCYQDEEKILVYEYLPNKSP
MSTAVFPR*

>TaCRK91-D_TraesCS7D03G0225100.2 
MAIILLLLLSCLTPFQEAAADAFCDNVKVLAATLPNKTSSSPVHFATTTVGQAPDIVYAL
ALCRGDILNDTACSQSVANTFGIVRNATPPDMECYGGTRYYAEYSILLYNFNDILAPSIY
TNSTGDENGGDPPFERWNVKNVTGDVPLVAGLIRELLVETVEKAASATPRRFATGVMDSG
TTFPKVYSLAQCTPDLSTGDCLACLNHLLGLINSTMSLRMGGQMGVIRCYFRYEASPFYQ
GQPMISLGPPAPTPGEHKTCMFISGRMSKLWIIAIVLVPVAAAAFLFFILYSRRLTKQRK
GTLLRLQGSRRSQDLEGEEELVWQGGNSEFMVFDFEQLLEATNNFSEENKLGQGGFGPVY
KGKLTDGLEIAVKRLASHSGQGFTEFKNEVQLIAKLQHSNLVRLLGCCYQDEEKILVYEY
LPNKSPMSTAVFHEKRRELLEWSKLVAIIEGIAHGLLYLHKHSRLRVIHRDLKPSNILLD
SEMNPKISDFGLAKIFSSNTEGNTTTRVVGTYGYMAPEYASQGVFSIKSDVFSFGVIIFE
ILSGKRNSGNQQYGDFINLLGYAWQLWDEGRWIDLVSSSSFSKSHSTKMMRCINIALLCV
QENAADRPTMADVIAMLSNEAMIIDEPKQPAYFNVRVGNEETSTATESCSINDMTISATL
PR*

>TaCRK87-D_TraesCS7D03G0225200.1
MLGVLVLLLLLMPLSATATAQLCGSGGNYVANGTYESNLAALASTLPANASSSPQLFAVA
TAGQSPDAVHALALCRGDFASDTACRDCVAASFQHAQRACPSDKAATVYYEYDDDQRPGC
VLGFSGDDGFLNPVASLTGNGTLFQAWNTGNISGVAGVVTAGVHELLTATAQDAAANTTR
RYATAVMDSAPTTLYSLAQCTPDLSAGDCQACLQRLIGMVNATTSVRLGGRIFVLRCNVR
FEAFMFFDRPMRRISPSSNAPAPPTGHGTRPWVIAICVAAPLALVAFCVIVYCRCLRGRR
NKNGTKILRENRSYKLQEGDQELVWDMEEALSGFTIFDFHEILEATSNFSEENKLGEGGF
GPVYMGHFLQGLEIAVKRLASHSGQGVLEFKNEVQLIAKLQHRNLVRLLGCCSQGEEKIL
VYEYLPNKSLDFYIFDECRKALLDWNKRLAIIEGIAEGLLYLHKHSCLRVIHRDLKPSNI
LLDNEMNPKISDFGLAKIFSSNNTEEDTTRRVVGTYGYMAPEYASEGLFSIKSDVFSFGV
LILEILSGNRNSASHQCGGFINLLGYAWQLWDEGNWIDIVDVSLTPKSHPVEMMRCINLG
LLCVQENAADRPNMLDVTAMLSSKTMLLQEPKHPAYFNLRVGDEEDSFATRSYSVNDMTI
SVATPR*

>TaCRK92-D_TraesCS7D03G0376300.1
MVVASSSSSHVLAAAATLFTLRAVAASGGNGSATLALCVHVDGVHSSPDSPFYGGFGYSL
SQVVEAASASDRLSSVTRYDQRRVTTTTGPDRADEYALAQCRPDVPADECLRCLNACLGT
LDTRCDSAAVRYDSCLLRSSPHNFSSFDVNEYTVAVFDGNAPSLPKKVPTGLLGKVAANA
TANRSRTAAGIADYPDAAATGGRGPASVYGLAQCITQMTAQDCGSCLRGALSRLSDEFNS
SAGMQVLRPSCMLRYAGSPFFNASLLPVTHVAVPEGDGAAAPEGSNSLPQSKDRVKVIAL
SCFAGGAAILALILVALWSKRRGRKSKSATGGGNYSYQTLVNATANFSEENRLGSGGCGV
VYKGILENKKEIAIKKLARKNLKELEREVSLVAELQHENLVKFLGHCFQDDKMFLVYEYL
SSKSLSNYFKGSGDYQKLDWAKWLNIIKGVARGLTYLHLDSGKDIVHRDLKPSNVLLDSN
FGAKIADFDLARGYNRERSHESTRNTAGTYGYIAPECYAEGKFSTKSDVYSFGVMVLEII
VGQSINRFENDNCTGLVEHVWQHWSDLRVGDVLDRDHLGLGNHEQMQQASRCVQVALLCV
QNDRSRRPAMDEVTYFLSNEMLVPDPSAPGYITAPAGSGPPVCSVNDVTISMTEPRS*

>TaCRK89-D_TraesCS7D03G0782000.1
MASPHRRLLLFTVVVFLPQVFSQLPNICGTKANGRYACPDCSTSTAATSNRSAGFEANLL
QLQASLQHMAAMDASFLNSTFTTGASDAADAVFGLAMCFADTERSDCSACLAGAAAELPG
TRCGGRRDIVLWYGHCLVRYDDAPFFGSADTSPARRFDVPNPHNFSDPVSLGTARQRLAG
RMLPAAAASALRFAFDAEEVTPNMTLHGLAQCTEDLPPEECSRCLASHMVWLAGCCANMD
GVRLNGPNCYLRYEFMAFIPSMPPSMVPLLPPAPVSEPGTPSGRKKARTYILAGTLSALA
LLCLILLGAFLYYKKKLHGSLPPMPWKRDTPTIESFLRRQHPRRYSYSQVKQMTKSFSHR
LGQGGNGVVYKGSLPDGCEIAVKMLKDNKDVDGEDFMTEVASISRTSHVNVVTLLGFCLQ
GRSKRGLIYEFMPNGSLERYTSGRGTEHSLGWETLFDIAVGIARGLEYLHRGCNAHIVHF
DIKPHNILLDQDLQPKISDFGLAKLSSQKESTIAVSIAGARGTIGYIAPEVFSRGVGAVT
SKSDVYSYGMMVLEISGARRNIHDDDFAGSGTSSSSSKYFPQCLYEGLDQFCASACAIDD
GEATELVRKMVVVGLWCVQISPSDRPSMTRVLEMLEKSTEELQLPPHTPRGR*

>TaCRK29-U_TraesCSU03G0012500.1
MAVVLLFLSLSILLVSAAATGQLCGSGGNYTANSTYQSNLAAVAATLPNKASSSSQLFAT
ATAGQASDVVYALALCRGDTVNAAACRDCLAASFREAQRACPFQQGATVYYDTCVLGFSS
DDLLVPSITENETLFQSFQNDSFFGDPGTVTPDVHDLLTRTAQDAAAAERRYATAVMDSV
STVTRTLYSLAQCTPDLPTGDCLACLQQIIAMVNTTTAVRLGGQILVLRCNIRFDVNLFY
QGQPMRRVTPSSIALVPTTTTTTTGKRKGIKPWVIAISVAAPVALIAFCFIVCYPRLRRR
HRKGQVRLREKRHTHESQGGDTCLEMEAEFSEFSIFDFHQILEATSNFSEENKLGKGGFG
PVYKGHFPDGTEIAVKRLDSHSGQGLMEFKNEVELIAKLQHMNLVRLLGCCSQAEEKILV
YEYLPNKSLDFFIFDNNRKALIDLNKRLEIIEGIAEGLLYLHMHSRLCVIHRDLKPSNIL
LDNEMNPKISDFGLAKIFSSNAEGIITRRVAGTYGYMAPEYASQGIFSIKSDVFSFGVLT
LEILSGKRNSGSHQCGDFIYPLGYAWKLWKEGRWIELVETSLLPNCHLTVTMRCVNIALL
CVQENAMDRPTMLDVVAMLSSMTMNLHEPKHPAYFNLMVGNEESSTTTLPCSVNDVTISA
TTPR*

>TaCRK80-U_TraesCSU03G0167300.1
MPTYLLLLFFLALWPPEASVHAASATVSPLYTLCNQTTGTYATNSTYGSNLRALGATLTA
GAGTSGFAKGSSGEAPDKVYGEVLCRGDYTGANCTDGLRAAFQDVADRVSCRRAVVYYDQ
YMLRFTDDERSLSSLSNEPEWSASNMNSVRGAEAAPRLMETVVKLMNDLADLGTSGGPRL
TSRSRYATGEAGFGEQGVSTVYGLVQCRLDLAGPQCRSCLEGIIKQMPKLFGDASSSRVG
GRIIGIRCNLRYEKELFFEETNDTLKIDMPKNGVSPVLKIVIFGVPLLVLLILGLLLRPY
IVKKVRELLLERDLVILEEEIVSESDSRFSLFRYSKIRSATDNFSKENKLGEGGFGHVYK
GRLPHDQDIAVKRLSPNSVQGFREFMNEIKLIASLQHKNLVKLLGCCIKGKERILVYEFL
PNGSLEEFIFGSGAKRSWPVRRHIIEGIAEGLLYMHDYAHECIVHRDLKPSNILLDHEMN
PKISDFGIARICLPNMTESNTTTAMGTFGYIAPEYCSQSVYSTRSDVFSFGILVLEIISG
KRAVGSYQLSGRSYELRKYAWQLWREQRCDELVDDSLGEEYPEMDTMRCIQVALLCVQDV
AEDRPTMRDVTTMLSNGNKRLLLPAQPGFCSIHINTTDNEIGL*

>TaCRK28-U_TraesCSU03G0256900.1
MATVGVVLLLLLLAPFLAAADMLCDNLKATLVTLPNNTSSSPVRFATAAFGRAPDIVYAF
TICRGDIVGVISNQSYCRECVSNMTDKVLNAAPQQCYNGTYHDYGDRCILVYSTDDIIAP
PSGENGGDDTPVERWNDKNITGDADEVRLITGLIRELLVQTVEKAASAAPMRFATGIMDS
GTTFPMVRSLAQCRPDASTVDCLACLRRLLGVVNATMSLRMGAQINAIRCYFRYEAYRFY
GGEATLRLTPPPAPSLAPTPAKRSMSKLWAIPIVIVPIVAAAFLCFIFCSRRITRKRRER
LIQSSQPYTTQGKAGEEELGWQGKNSEFSMFEFEQVLVATNNFSEENKLGECGFGTVCKG
QLPEGSEIALKRLAPHSGQGFTEFKNEVQLIAKLKHRNLVRLLGCCSHEDEKILVYEYLS
NKSLASFIFDENKRALLDWSTLLAIIQGIAHGLLYLHKHSQLRVIHRDLKPSNILLDSEM
NPKISDFGLAKIFNSNSIEQNTTRRVFGTYGYMPPEYASEGIFSIKSDVFSFGVVIFEII
SGKRNSGSRQCGDFINLLGYAWQLWKEGRLIDLADASLVSKSNPIEMMRCINIALLCVQD
NASDRPTMADVVAMLSNQRMIMAEPKQPAYFNVRVENHGASCAPESCSINDITISVTVPR
*
