# Supplementary material for: The Expression of Triticum aestivum Cysteine-Rich Receptor-like Protein Kinase Genes during Leaf Rust Fungal Infection
Source: Plants (Basel). 2023 Aug 14;12(16):2932. doi: 10.3390/plants12162932 (PMC10457733; doi:10.3390/plants12162932)
Supplement: Supplementary file 1 [file plants-12-02932-s001.zip › plants-2505459-supplementary/Supplements/Supplemental_Table/Supplemental Table 1.xlsx]

## Sheet: ST1
Supplemental Table 1. The identification numbers, physical characteristics, and localisation of the 164 members of the CRK gene family.
CRK ID	Ta_ID (Ref.v.2.1)	Number of Stress Antifungal Domain	Protein length (aa)	Molecular Weight (kDa)	Isoelectric point (Pi)	Localization	Deep Localization Score
TaCRK_01_A	TraesCS1A03G0178800	1	673	72	8.21	Cell membrane|Lysosome/Vacuole	0.8473
TaCRK_02_A	TraesCS1A03G0429700	2	639	68	9	Cell membrane	0.8227
TaCRK_03_A	TraesCS1A03G0691300	2	677	72	6.65	Cell membrane	0.8407
TaCRK_04_A	TraesCS1A03G1029800	2	675	73	5.6	Cell membrane	0.7764
TaCRK_05_A	TraesCS1A03G1029900	2	664	73	7.46	Cell membrane	0.8227
TaCRK_06_A	TraesCS1A03G1030100	2	690	75	5.95	Cell membrane	0.7984
TaCRK_01_B	TraesCS1B03G0245000	1	668	71	8.34	Cell membrane	0.854
TaCRK_07_B	TraesCS1B03G0788200	2	678	73	6.38	Cell membrane	0.8506
TaCRK_05_B1	TraesCS1B03G1216300	2	663	72	7.09	Cell membrane	0.8154
TaCRK_08_B1	TraesCS1B03G1216400	2	668	72	7.46	Cell membrane	0.8098
TaCRK_04_B	TraesCS1B03G1217100	2	667	72	5.69	Cell membrane	0.7557
TaCRK_08_B2	TraesCS1B03G1217300	2	630	68	7.17	Cell membrane	0.8201
TaCRK_05_B2	TraesCS1B03G1217400	1	502	55	5.34	Extracellular	0.5185
TaCRK_02_D	TraesCS1D03G0405800	2	636	68	8.97	Cell membrane	0.8293
TaCRK_09_D	TraesCS1D03G0655200	2	681	73	6	Cell membrane	0.843
TaCRK_07_D	TraesCS1D03G0655300	2	675	73	6.17	Cell membrane	0.6778
TaCRK_03_D	TraesCS1D03G0655500	1	571	61	6.64	Cell membrane	0.8838
TaCRK_06_D	TraesCS1D03G0989900	2	663	72	6.07	Cell membrane	0.8114
TaCRK_05_D	TraesCS1D03G0990100	2	442	48	7.9	Cell membrane	0.8394
TaCRK_10_D	TraesCS1D03G0990200	2	641	68	6.28	Cell membrane	0.761
TaCRK_04_D	TraesCS1D03G0990700	2	710	76	6	Cell membrane	0.7405
TaCRK_11_A	TraesCS2A03G0462200	2	680	75	6.23	Cell membrane	0.7702
TaCRK_12_A	TraesCS2A03G0462300	2	696	74	6.18	Cell membrane	0.7842
TaCRK_13_A	TraesCS2A03G0462800	2	565	61	6.64	Cell membrane	0.7494
TaCRK_14_A	TraesCS2A03G0462900	2	666	72	8.07	Cell membrane	0.8166
TaCRK_15_A	TraesCS2A03G0463400	2	679	73	8.28	Cell membrane	0.8264
TaCRK_16_A	TraesCS2A03G0463500	2	668	73	8.53	Cell membrane	0.7768
TaCRK_17_A	TraesCS2A03G0463700	2	685	74	6.26	Cell membrane	0.8531
TaCRK_18_A	TraesCS2A03G0463900	2	669	72	6.26	Cell membrane	0.7701
TaCRK_19_A	TraesCS2A03G0464000	2	687	76	5.89	Cell membrane	0.7316
TaCRK_20_A	TraesCS2A03G0464300	2	699	76	6.1	Cell membrane	0.768
TaCRK_21_A	TraesCS2A03G0464400	2	665	73	6.17	Cell membrane|Lysosome/Vacuole	0.8061
TaCRK_22_A	TraesCS2A03G1358300	2	696	76	5.78	Cell membrane|Lysosome/Vacuole	0.7759
TaCRK_11_B	TraesCS2B03G0582200	2	679	75	6.35	Cell membrane	0.7742
TaCRK_12_B	TraesCS2B03G0582300	2	697	75	5.82	Cell membrane	0.759
TaCRK_13_B	TraesCS2B03G0583000	2	667	72	6.12	Cell membrane	0.7648
TaCRK_14_B	TraesCS2B03G0583400	2	666	72	7.07	Cell membrane	0.8162
TaCRK_23_B	TraesCS2B03G0583500	2	675	72	5.94	Cell membrane	0.8356
TaCRK_24_B	TraesCS2B03G0584200	2	660	70	8.79	Cell membrane	0.8352
TaCRK_15_B	TraesCS2B03G0584300	2	675	73	6.61	Cell membrane	0.835
TaCRK_16_B	TraesCS2B03G0584600	2	684	75	8.19	Cell membrane	0.751
TaCRK_17_B	TraesCS2B03G0584900	2	644	70	6.8	Cell membrane	0.8462
TaCRK_18_B	TraesCS2B03G0585300	2	669	72	6.05	Cell membrane	0.8071
TaCRK_20_B	TraesCS2B03G0585700	2	700	77	6.24	Cell membrane	0.7662
TaCRK_25_B	TraesCS2B03G0586900	2	654	73	8.16	Cell membrane|Lysosome/Vacuole	0.6484
TaCRK_26_B	TraesCS2B03G1544300	2	646	69	7.46	Cell membrane	0.777
TaCRK_27_B	TraesCS2B03G1544700	2	652	70	6.82	Cell membrane	0.8214
TaCRK_22_B	TraesCS2B03G1559100	2	586	64	6.06	Cell membrane|Lysosome/Vacuole	0.7791
TaCRK_28_D	TraesCS2D03G0007300	2	649	72	8.15	Cell membrane	0.7456
TaCRK_29_D	TraesCS2D03G0007400	2	666	73	6.2	Cell membrane	0.8205
TaCRK_30_D	TraesCS2D03G0039500	2	653	72	5.81	Cell membrane	0.7248
TaCRK_31_D	TraesCS2D03G0100900	2	660	72	7.79	Cell membrane|Lysosome/Vacuole	0.7422
TaCRK_11_D	TraesCS2D03G0468200	2	680	75	6.52	Cell membrane	0.7942
TaCRK_12_D	TraesCS2D03G0468300	2	541	58	7.85	Cell membrane	0.7903
TaCRK_13_D	TraesCS2D03G0469400	2	667	72	5.78	Cell membrane	0.7248
TaCRK_14_D	TraesCS2D03G0469600	2	668	72	8.07	Cell membrane	0.8448
TaCRK_23_D	TraesCS2D03G0470000	2	702	75	5.89	Cell membrane	0.8375
TaCRK_15_D	TraesCS2D03G0470300	2	679	74	6.83	Cell membrane	0.8242
TaCRK_17_D	TraesCS2D03G0471300	2	687	74	6.65	Cell membrane	0.8449
TaCRK_18_D	TraesCS2D03G0471700	2	659	71	5.96	Cell membrane|Lysosome/Vacuole	0.7585
TaCRK_20_D	TraesCS2D03G0471800	2	699	76	6.1	Cell membrane	0.7709
TaCRK_21_D	TraesCS2D03G0471900	2	669	73	6.21	Cell membrane|Lysosome/Vacuole	0.7966
TaCRK_27_D	TraesCS2D03G1121200	1	656	71	7.12	Cell membrane	0.793
TaCRK_32_D	TraesCS2D03G1313700	2	613	67	7.8	Cell membrane	0.7042
TaCRK_22_D	TraesCS2D03G1330100	2	696	76	6.18	Cell membrane|Lysosome/Vacuole	0.777
TaCRK_33_A	TraesCS3A03G0021300	2	643	70	8.22	Cell membrane	0.7271
TaCRK_34_A	TraesCS3A03G0043600	2	637	68	8.35	Cell membrane	0.8289
TaCRK_35_A	TraesCS3A03G0078800	2	682	73	7.78	Cell membrane	0.8072
TaCRK_36_A	TraesCS3A03G0078900	2	643	70	6.72	Cell membrane	0.7637
TaCRK_37_A	TraesCS3A03G0079100	2	632	69	8.19	Cell membrane	0.7418
TaCRK_38_A	TraesCS3A03G0079200	2	672	73	7.85	Cell membrane	0.8051
TaCRK_39_A	TraesCS3A03G0212700	2	653	69	8.98	Cell membrane|Lysosome/Vacuole	0.8473
TaCRK_40_A	TraesCS3A03G1157300	2	692	77	5.73	Cell membrane	0.8126
TaCRK_41_A	TraesCS3A03G1157700	2	683	76	6.48	Cell membrane	0.7651
TaCRK_42_A	TraesCS3A03G1158100	2	711	79	6.02	Cell membrane	0.7933
TaCRK_43_A	TraesCS3A03G1158300	2	698	78	7.19	Cell membrane	0.7936
TaCRK_44_A	TraesCS3A03G1158600	2	697	77	5.5	Extracellular	0.5168
TaCRK_45_A	TraesCS3A03G1158800	2	712	79	5.94	Cell membrane	0.7662
TaCRK_34_B	TraesCS3B03G0054900	2	640	69	8.33	Cell membrane	0.8219
TaCRK_46_B	TraesCS3B03G0055000	1	460	50	6.23	Cell membrane	0.8781
TaCRK_47_B	TraesCS3B03G0055300	2	682	74	5.92	Cell membrane|Lysosome/Vacuole	0.6741
TaCRK_48_B	TraesCS3B03G0055900	2	688	74	5.24	Cell membrane|Lysosome/Vacuole	0.7093
TaCRK_49_B	TraesCS3B03G0099600	2	686	75	6	Cell membrane	0.7925
TaCRK_50_B	TraesCS3B03G0099700	2	643	70	5.87	Cell membrane	0.7863
TaCRK_38_B	TraesCS3B03G0100500	2	674	74	8.63	Cell membrane	0.8054
TaCRK_37_B	TraesCS3B03G0100600	2	633	69	7.08	Cell membrane	0.7051
TaCRK_36_B	TraesCS3B03G0100800	2	642	70	6.48	Cell membrane	0.7669
TaCRK_35_B	TraesCS3B03G0100900	2	675	73	6.93	Cell membrane	0.8347
TaCRK_51_B	TraesCS3B03G1382200	1	561	62	5.26	Lysosome/Vacuole	0.4126
TaCRK_41_B	TraesCS3B03G1383600	2	633	70	5.78	Extracellular	0.5732
TaCRK_42_B	TraesCS3B03G1383800	2	738	82	5.87	Cell membrane	0.7804
TaCRK_43_B	TraesCS3B03G1383900	2	699	78	6.45	Cell membrane	0.7764
TaCRK_52_B	TraesCS3B03G1384200	2	491	55	7.44	Cell membrane	0.7767
TaCRK_45_B	TraesCS3B03G1384300	2	735	82	6.6	Cell membrane	0.7505
TaCRK_34_D	TraesCS3D03G0044600	2	640	68	8.56	Cell membrane	0.803
TaCRK_53_D	TraesCS3D03G0044700	2	453	48	8.56	Extracellular	0.4599
TaCRK_36_D	TraesCS3D03G0072900	2	644	70	7.43	Cell membrane	0.7683
TaCRK_35_D	TraesCS3D03G0073000	2	677	73	7.15	Cell membrane	0.8025
TaCRK_54_D	TraesCS3D03G0073100	2	428	47	5.85	Cell membrane	0.8311
TaCRK_39_D	TraesCS3D03G0193100	2	648	69	8.85	Cell membrane	0.8633
TaCRK_55_D	TraesCS3D03G0223600	2	669	72	8.21	Cell membrane	0.8215
TaCRK_56_D	TraesCS3D03G1105500	2	684	75	6.35	Extracellular	0.6138
TaCRK_41_D	TraesCS3D03G1105800	2	490	54	6.28	Cell membrane	0.7544
TaCRK_57_D	TraesCS3D03G1106100	2	656	73	6.42	Cell membrane	0.7838
TaCRK_52_D	TraesCS3D03G1106500	2	475	52	6.28	Cell membrane	0.7862
TaCRK_43_D	TraesCS3D03G1106600	2	696	78	7.49	Cell membrane	0.7418
TaCRK_45_D	TraesCS3D03G1106900	2	716	79	5.85	Cell membrane	0.7847
TaCRK_58_A	TraesCS4A03G0793100	2	674	73	8.38	Cell membrane	0.5733
TaCRK_59_A	TraesCS4A03G0953800	2	607	67	6	Cell membrane	0.8551
TaCRK_60_A1	TraesCS4A03G1148900	2	647	71	6.2	Cell membrane	0.7262
TaCRK_61_A1	TraesCS4A03G1149000	2	659	73	5.65	Cell membrane	0.8603
TaCRK_62_B	TraesCS4B03G0114500	1	506	56	7.51	Cell membrane	0.7949
TaCRK_63_B	TraesCS4B03G0115700	2	658	72	7.75	Cell membrane|Lysosome/Vacuole	0.656
TaCRK_64_A	TraesCS5A03G0129600	2	753	84	8.59	Cell membrane|Lysosome/Vacuole	0.8592
TaCRK_65_A	TraesCS5A03G0130700	2	707	75	6.05	Cell membrane|Lysosome/Vacuole	0.7831
TaCRK_66_A	TraesCS5A03G0132400	2	704	75	7.83	Cell membrane	0.7895
TaCRK_67_A	TraesCS5A03G0680000	2	658	71	8.63	Cell membrane	0.8799
TaCRK_68_A	TraesCS5A03G0813400	1	550	60	6.16	Cell membrane	0.7555
TaCRK_69_A	TraesCS5A03G0813600	2	643	69	6.67	Cell membrane	0.763
TaCRK_70_A	TraesCS5A03G0813800	2	660	72	5.44	Cell membrane	0.8085
TaCRK_71_A	TraesCS5A03G1098600	2	675	72	9.04	Cell membrane	0.8235
TaCRK_65_B1	TraesCS5B03G0141700	2	691	74	6.72	Cell membrane	0.874
TaCRK_72_B	TraesCS5B03G0143600	1	540	60	8.78	Cell membrane|Lysosome/Vacuole	0.7772
TaCRK_64_B	TraesCS5B03G0143700	2	749	83	7	Cell membrane|Lysosome/Vacuole	0.8373
TaCRK_65_B2	TraesCS5B03G0144900	2	699	74	5.89	Cell membrane|Lysosome/Vacuole	0.8295
TaCRK_66_B	TraesCS5B03G0160100	2	704	75	7.14	Cell membrane|Lysosome/Vacuole	0.7913
TaCRK_67_B	TraesCS5B03G0720100	2	667	72	8.71	Cell membrane	0.8039
TaCRK_73_B	TraesCS5B03G1345600	2	669	73	6.62	Cell membrane	0.6964
TaCRK_74_D	TraesCS5D03G0062500	2	629	69	5.29	Cell membrane	0.8188
TaCRK_75_D	TraesCS5D03G0151300	2	735	81	7.81	Cell membrane|Lysosome/Vacuole	0.7241
TaCRK_64_D	TraesCS5D03G0151400	2	754	83	6.85	Cell membrane	0.8571
TaCRK_76_D	TraesCS5D03G0151600	1	528	58	8.71	Cell membrane|Lysosome/Vacuole	0.8422
TaCRK_65_D	TraesCS5D03G0153000	2	706	75	6.11	Cell membrane|Lysosome/Vacuole	0.7919
TaCRK_66_D	TraesCS5D03G0154700	2	706	75	8.34	Cell membrane	0.7559
TaCRK_77_D	TraesCS5D03G0650600	2	714	78	8.32	Cell membrane	0.7928
TaCRK_67_D	TraesCS5D03G0651000	2	669	72	8.89	Cell membrane	0.7889
TaCRK_71_D	TraesCS5D03G1056200	2	688	74	9.25	Cell membrane	0.8087
TaCRK_73_D	TraesCS5D03G1218600	2	672	73	7.99	Cell membrane	0.7461
TaCRK_78_A	TraesCS6A03G0775900	2	655	72	6.68	Cell membrane	0.7828
TaCRK_79_A	TraesCS6A03G0776900	2	667	73	5.91	Cell membrane	0.6695
TaCRK_80_B	TraesCS6B03G1173200	2	643	71	5.98	Cell membrane	0.7269
TaCRK_81_B	TraesCS6B03G1173900	2	650	72	6.04	Cell membrane	0.7486
TaCRK_82_B	TraesCS6B03G1174100	1	495	55	7.54	Cell membrane	0.7524
TaCRK_83_D	TraesCS6D03G0028100	2	685	76	6.69	Cell membrane	0.8014
TaCRK_84_D	TraesCS6D03G0028500	2	679	73	6.25	Cell membrane	0.7092
TaCRK_81_D	TraesCS6D03G0839200	2	648	71	5.85	Cell membrane|Lysosome/Vacuole	0.6688
TaCRK_85_D	TraesCS6D03G0839600	2	638	70	5.88	Cell membrane	0.7246
TaCRK_61_A2	TraesCS7A03G0068300	2	659	73	5.73	Cell membrane	0.8551
TaCRK_60_A2	TraesCS7A03G0068400	1	480	54	8.59	Cell membrane	0.6797
TaCRK_86_A	TraesCS7A03G0100900	2	654	72	7.78	Cell membrane	0.8066
TaCRK_87_A	TraesCS7A03G0248500	2	591	64	6.04	Cell membrane	0.777
TaCRK_88_A	TraesCS7A03G0326900	2	644	70	6.47	Cell membrane	0.783
TaCRK_88_B	TraesCS7B03G0108800	2	644	70	6.78	Cell membrane	0.7507
TaCRK_89_B	TraesCS7B03G0654900	2	653	71	7.76	Cell membrane	0.7284
TaCRK_61_D	TraesCS7D03G0065600	2	659	73	6.14	Cell membrane	0.8359
TaCRK_60_D	TraesCS7D03G0065700	1	480	54	8.47	Lysosome/Vacuole	0.4908
TaCRK_90_D	TraesCS7D03G0180900	2	590	66	5.16	Cell membrane	0.8017
TaCRK_91_D	TraesCS7D03G0225100	2	428	47	5.85	Cell membrane	0.8214
TaCRK_87_D	TraesCS7D03G0225200	2	666	72	5.61	Cell membrane	0.7793
TaCRK_92_D	TraesCS7D03G0376300	2	657	70	6.91	Cell membrane	0.8009
TaCRK_89_D	TraesCS7D03G0782000	2	652	70	7.49	Cell membrane	0.6695
TaCRK_29_U	TraesCSU03G0012500	2	664	72	6.33	Cell membrane	0.7644
TaCRK_80_U	TraesCSU03G0167300	2	643	71	6.15	Cell membrane	0.8153
TaCRK_28_U	TraesCSU03G0256900	2	660	72	7.41	Cell membrane	0.8153
Max.			754	84	9.25
Min.			428	47	5.16
