# Supplementary material for: The Expression of Triticum aestivum Cysteine-Rich Receptor-like Protein Kinase Genes during Leaf Rust Fungal Infection
Source: Plants (Basel). 2023 Aug 14;12(16):2932. doi: 10.3390/plants12162932 (PMC10457733; doi:10.3390/plants12162932)
Supplement: Supplementary file 1 [file plants-12-02932-s001.zip › plants-2505459-supplementary/Supplements/Supplemental_Table/Supplemental Table 2.xlsx]

## Sheet: ST2
Supplemental Table 2. The distribution of the wheat CRK gene family memebres on all wheat chromosomes.
	A	B	D	U
Chr.1	6	7	8	3
Chr.2	12	15	17
Chr.3	13	16	13
Chr.4	4	2	0
Chr.5	8	7	10
Chr.6	2	3	4
Chr.7	5	2	7		164
