# Supplementary material for: The Expression of Triticum aestivum Cysteine-Rich Receptor-like Protein Kinase Genes during Leaf Rust Fungal Infection
Source: Plants (Basel). 2023 Aug 14;12(16):2932. doi: 10.3390/plants12162932 (PMC10457733; doi:10.3390/plants12162932)
Supplement: Supplementary file 1 [file plants-12-02932-s001.zip › plants-2505459-supplementary/Supplements/Supplemental_Table/Supplemental Table 3.xlsx]

## Sheet: Sheet1
Supplemental Table 3. RNA-seq experiment during the early stage of Pt race 77-5 infection to wheat WL711 and WL711 carrying the Lr57 resistant gene.
BioSample	Run	Bytes	Sample Name	Experiment	condition	Library Name	disease
SRR3929088	SAMN05370199	3.61 G	Ta_WL711_Lr57_0hpi_RL1	0 hours post inoculation	mock	SRX1958746	Resistant
SRR3929093	SAMN05370201	2.76 G	Ta_WL711_Lr57_0hpi_RL2	0 hours post inoculation	mock	SRX1958751	Resistant
SRR3929098	SAMN05370203	3.12 G	Ta_WL711_Lr57_0hpi_RL3	0 hours post inoculation	mock	SRX1958756	Resistant
SRR3929103	SAMN05370169	4.04 G	Ta_WL711_0hpi_RL1	0 hours post inoculation	mock	SRX1958761	Susceptible
SRR3929108	SAMN05370171	2.75 G	Ta_WL711_0hpi_RL2	0 hours post inoculation	mock	SRX1958766	Susceptible
SRR3929113	SAMN05370173	2.59 G	Ta_WL711_0hpi_RL3	0 hours post inoculation	mock	SRX1958771	Susceptible
SRR3929089	SAMN05370205	2.97 G	Ta_WL711_Lr57_12hpi_RL1	0-12 hours post inoculation	leaf_rust	SRX1958747	Resistant
SRR3929094	SAMN05370207	4.12 G	Ta_WL711_Lr57_12hpi_RL2	0-12 hours post inoculation	leaf_rust	SRX1958752	Resistant
SRR3929099	SAMN05370209	2.68 G	Ta_WL711_Lr57_12hpi_RL3	0-12 hours post inoculation	leaf_rust	SRX1958757	Resistant
SRR3929104	SAMN05370175	3.52 G	Ta_WL711_12hpi_RL1	0-12 hours post inoculation	leaf_rust	SRX1958762	Susceptible
SRR3929109	SAMN05370177	2.71 G	Ta_WL711_12hpi_RL2	0-12 hours post inoculation	leaf_rust	SRX1958767	Susceptible
SRR3929114	SAMN05370179	3.24 G	Ta_WL711_12hpi_RL3	0-12 hours post inoculation	leaf_rust	SRX1958772	Susceptible
SRR3929090	SAMN05370211	2.52 G	Ta_WL711_Lr57_24hpi_RL1	0-24 hours post inoculation	leaf_rust	SRX1958748	Resistant
SRR3929095	SAMN05370213	3.21 G	Ta_WL711_Lr57_24hpi_RL2	0-24 hours post inoculation	leaf_rust	SRX1958753	Resistant
SRR3929100	SAMN05370215	2.51 G	Ta_WL711_Lr57_24hpi_RL3	0-24 hours post inoculation	leaf_rust	SRX1958758	Resistant
SRR3929105	SAMN05370181	3.46 G	Ta_WL711_24hpi_RL1	0-24 hours post inoculation	leaf_rust	SRX1958763	Susceptible
SRR3929110	SAMN05370183	2.77 G	Ta_WL711_24hpi_RL2	0-24 hours post inoculation	leaf_rust	SRX1958768	Susceptible
SRR3929085	SAMN05370185	2.99 G	Ta_WL711_24hpi_RL3	0-24 hours post inoculation	leaf_rust	SRX1958743	Susceptible
SRR3929091	SAMN05370217	2.97 G	Ta_WL711_Lr57_48hpi_RL1	0-48 hours post inoculation	leaf_rust	SRX1958749	Resistant
SRR3929096	SAMN05370219	3.53 G	Ta_WL711_Lr57_48hpi_RL2	0-48 hours post inoculation	leaf_rust	SRX1958754	Resistant
SRR3929101	SAMN05370221	2.61 G	Ta_WL711_Lr57_48hpi_RL3	0-48 hours post inoculation	leaf_rust	SRX1958759	Resistant
SRR3929106	SAMN05370187	3.40 G	Ta_WL711_48hpi_RL1	0-48 hours post inoculation	leaf_rust	SRX1958764	Susceptible
SRR3929111	SAMN05370189	4.30 G	Ta_WL711_48hpi_RL2	0-48 hours post inoculation	leaf_rust	SRX1958769	Susceptible
SRR3929086	SAMN05370191	3.39 G	Ta_WL711_48hpi_RL3	0-48 hours post inoculation	leaf_rust	SRX1958744	Susceptible
SRR3929092	SAMN05370223	2.82 G	Ta_WL711_Lr57_72hpi_RL1	0-72 hours post inoculation	leaf_rust	SRX1958750	Resistant
SRR3929097	SAMN05370225	2.92 G	Ta_WL711_Lr57_72hpi_RL2	0-72 hours post inoculation	leaf_rust	SRX1958755	Resistant
SRR3929102	SAMN05370227	3.53 G	Ta_WL711_Lr57_72hpi_RL3	0-72 hours post inoculation	leaf_rust	SRX1958760	Resistant
SRR3929107	SAMN05370193	3.03 G	Ta_WL711_72hpi_RL1	0-72 hours post inoculation	leaf_rust	SRX1958765	Susceptible
SRR3929112	SAMN05370195	3.29 G	Ta_WL711_72hpi_RL2	0-72 hours post inoculation	leaf_rust	SRX1958770	Susceptible
SRR3929087	SAMN05370197	3.29 G	Ta_WL711_72hpi_RL3	0-72 hours post inoculation	leaf_rust	SRX1958745	Susceptible
