# Supplementary material for: The Expression of Triticum aestivum Cysteine-Rich Receptor-like Protein Kinase Genes during Leaf Rust Fungal Infection
Source: Plants (Basel). 2023 Aug 14;12(16):2932. doi: 10.3390/plants12162932 (PMC10457733; doi:10.3390/plants12162932)
Supplement: Supplementary file 1 [file plants-12-02932-s001.zip › plants-2505459-supplementary/Supplements/Supplemental_Table/Supplemental Table 4.xlsx]

## Sheet: Sheet1
Supplemental Table 4. RNA-seq experiment at late stage of the a virulent Pt isolate 96209 and virulent Pt isolate 95037 infection to wheat Thatcher and Thatcher carrying Lr14a resistant gene.
Run	BioSample	Bases	Bytes	cultivar	descriptions	disease	strain	Experiment	Genotype	id	isolate	Library Name	Sample Name
SRR12998699	SAMN16686104	16.25 G	4.73 Gb	Lr14a	ThatcherLr14a not infected	mock	avirulent	SRX9450132	ThatcherLr14a	M12_T2OR3	Lr_mock	M12_T2OR3	M12_T2OR3
SRR12998700	SAMN16686103	15.31 G	4.45 Gb	Lr14a	ThatcherLr14a not infected	mock	avirulent	SRX9450131	ThatcherLr14a	M11_T2OR2	Lr_mock	M11_T2OR2	M11_T2OR2
SRR12998701	SAMN16686102	14.38 G	4.21 Gb	Lr14a	ThatcherLr14a not infected	mock	avirulent	SRX9450130	ThatcherLr14a	M10_T2OR1	Lr_mock	M10_T2OR1	M10_T2OR1
SRR12998702	SAMN16686101	14.46 G	4.24 Gb	Thatcher	Thatcher not infected	mock	avirulent	SRX9450129	Thatcher	M9_T2OS3	Lr_mock	M9_T2OS3	M9_T2OS3
SRR12998711	SAMN16686100	14.61 G	4.41 Gb	Thatcher	Thatcher not infected	mock	avirulent	SRX9450120	Thatcher	M8_T2OS2	Lr_mock	M8_T2OS2	M8_T2OS2
SRR12998712	SAMN16686099	13.69 G	3.94 Gb	Thatcher	Thatcher not infected	mock	avirulent	SRX9450119	Thatcher	M7_T2OS1	Lr_mock	M7_T2OS1	M7_T2OS1
SRR12998695	SAMN16686108	14.51 G	4.27 Gb	Lr14a	ThatcherLr14a avirulent infected	leaf rust	avirulent	SRX9450136	ThatcherLr14a	M22_T2AR1	Lr_96209	M22_T2AR1	M22_T2AR1
SRR12998709	SAMN16686110	13.73 G	4.02 Gb	Lr14a	ThatcherLr14a avirulent infected	leaf rust	avirulent	SRX9450122	ThatcherLr14a	M24_T2AR3	Lr_96209	M24_T2AR3	M24_T2AR3
SRR12998710	SAMN16686109	13.97 G	4.11 Gb	Lr14a	ThatcherLr14a avirulent infected	leaf rust	avirulent	SRX9450121	ThatcherLr14a	M23_T2AR2	Lr_96209	M23_T2AR2	M23_T2AR2
SRR12998696	SAMN16686107	15.94 G	4.75 Gb	Thatcher	Thatcher avirulent infected	leaf rust	avirulent	SRX9450135	Thatcher	M21_T2AS3	Lr_96209	M21_T2AS3	M21_T2AS3
SRR12998697	SAMN16686106	13.90 G	4.07 Gb	Thatcher	Thatcher avirulent infected	leaf rust	avirulent	SRX9450134	Thatcher	M20_T2AS2	Lr_96209	M20_T2AS2	M20_T2AS2
SRR12998698	SAMN16686105	14.09 G	4.15 Gb	Thatcher	Thatcher avirulent infected	leaf rust	avirulent	SRX9450133	Thatcher	M19_T2AS1	Lr_96209	M19_T2AS1	M19_T2AS1
SRR12998703	SAMN16686116	12.71 G	4.11 Gb	Lr14a	ThatcherLr14a virulent infected	leaf rust	virulent	SRX9450128	ThatcherLr14a	M36_T2VR3	Lr_95037	M36_T2VR3	M36_T2VR3
SRR12998704	SAMN16686115	12.48 G	4.00 Gb	Lr14a	ThatcherLr14a virulent infected	leaf rust	virulent	SRX9450127	ThatcherLr14a	M35_T2VR2	Lr_95037	M35_T2VR2	M35_T2VR2
SRR12998705	SAMN16686114	12.75 G	4.10 Gb	Lr14a	ThatcherLr14a virulent infected	leaf rust	virulent	SRX9450126	ThatcherLr14a	M34_T2VR1	Lr_95037	M34_T2VR1	M34_T2VR1
SRR12998706	SAMN16686113	12.20 G	3.93 Gb	Thatcher	Thatcher virulent infected	leaf rust	virulent	SRX9450125	Thatcher	M33_T2VS3	Lr_95037	M33_T2VS3	M33_T2VS3
SRR12998707	SAMN16686112	12.54 G	3.98 Gb	Thatcher	Thatcher virulent infected	leaf rust	virulent	SRX9450124	Thatcher	M32_T2VS2	Lr_95037	M32_T2VS2	M32_T2VS2
SRR12998708	SAMN16686111	15.46 G	4.55 Gb	Thatcher	Thatcher virulent infected	leaf rust	virulent	SRX9450123	Thatcher	M31_T2VS1	Lr_95037	M31_T2VS1	M31_T2VS1
