# Supplementary material for: The Expression of Triticum aestivum Cysteine-Rich Receptor-like Protein Kinase Genes during Leaf Rust Fungal Infection
Source: Plants (Basel). 2023 Aug 14;12(16):2932. doi: 10.3390/plants12162932 (PMC10457733; doi:10.3390/plants12162932)
Supplement: Supplementary file 1 [file plants-12-02932-s001.zip › plants-2505459-supplementary/Supplements/Supplemental_Table/Supplemental Table 5.xlsx]

## Sheet: Sheet1
Supplemental Table 5. Gene expression level (transcript per million) of CRK gene family during the early and moderate stages of Pt race 77-5 development on wheat WL711 and WL711 carrying the Lr57 resistant gene.
Gene_ID	SRR3929088	SRR3929093	SRR3929098	SRR3929089	SRR3929094	SRR3929099	SRR3929090	SRR3929095	SRR3929100	SRR3929091	SRR3929096	SRR3929101	SRR3929092	SRR3929097	SRR3929102	SRR3929103	SRR3929108	SRR3929113	SRR3929104	SRR3929109	SRR3929114	SRR3929105	SRR3929110	SRR3929085	SRR3929106	SRR3929111	SRR3929086	SRR3929107	SRR3929112	SRR3929087
	Ta_WL711_Lr57_0 hpi_R1	Ta_WL711_Lr57_0 hpi_R2	Ta_WL711_Lr57_0 hpi_R3	Ta_WL711_Lr57_12 hpi_R1	Ta_WL711_Lr57_12 hpi_R2	Ta_WL711_Lr57_12 hpi_R3	Ta_WL711_Lr57_24 hpi_R1	Ta_WL711_Lr57_24 hpi_R2	Ta_WL711_Lr57_24 hpi_R3	Ta_WL711_Lr57_48 hpi_R1	Ta_WL711_Lr57_48 hpi_R2	Ta_WL711_Lr57_48 hpi_R3	Ta_WL711_Lr57_72 hpi_R1	Ta_WL711_Lr57_72 hpi_R2	Ta_WL711_Lr57_72 hpi_R3	Ta_WL711_0 hpi_R1	Ta_WL711_0 hpi_R2	Ta_WL711_0 hpi_R3	Ta_WL711_12 hpi_R1	Ta_WL711_12 hpi_R2	Ta_WL711_12 hpi_R3	Ta_WL711_24 hpi_R1	Ta_WL711_24 hpi_R2	Ta_WL711_24 hpi_R3	Ta_WL711_48 hpi_R1	Ta_WL711_48 hpi_R2	Ta_WL711_48 hpi_R3	Ta_WL711_72 hpi_R1	Ta_WL711_72 hpi_R2	Ta_WL711_72 hpi_R3
TaCRK_01_A	36777.6	32964	12358.6	5863.03	6050.75	4911.67	5990.46	9307.7	9010.01	20793.4	13590.5	21690.2	9293.27	15194.9	15565.9	23162.6	27169.4	19895.4	7473.77	8458.47	20903.2	17572	10455.2	17386.9	23509.6	19841.4	59416.8	21453	18474	17633.6
TaCRK_01_B	21775.6	18047.5	7836.75	17671.4	11903.6	13253.9	17541.7	7163.08	6054.5	20856.1	7012.5	10456.5	3873.82	6863.1	9408.17	12133	23323.7	12910.7	17409	17296	40274.7	12685.3	5485.64	12271.1	17007.7	12112.3	35919.5	10224.6	10802.2	14267.9
TaCRK_02_A	59799.7	53205.9	42564.4	5852.87	6871.79	7125.06	5418.74	9214.72	18982.8	10800.9	17139.2	16594.9	17833.7	6710.91	26560.6	42920.8	45065.9	41515	7301.93	7057.45	17586.2	29171	18148.1	13140.5	15555.2	19584.3	13116	21331.2	18631.2	14434.6
TaCRK_02_D	40782.1	45921.3	41261.7	4436.79	6146.19	3291.13	4817.62	12199.6	19666.7	8776.62	13860.8	17126.6	9463.33	5522.69	18970.8	30587.2	35131.6	39071.6	7702.53	3354.14	16112	19131.6	12495.6	16888.5	10211.2	17479.9	8467.95	19601.4	21322.7	23387.2
TaCRK_03_A	4040.72	2827.55	1784.82	5171.11	5073.24	6908.17	5170.49	2434.49	491.618	2995.47	5533.9	456.029	525.945	2963.09	1894.99	2910.47	6312.11	2597.2	6525.55	3226.87	10647.3	1757.66	1983.14	1439.1	2638.44	239.054	1816.73	2130.84	1949.03	1658.29
TaCRK_03_D	11973.8	5268.62	4209.98	11195	7763.89	9257.87	11492	1037.12	3801.98	1876.75	4990.34	2313.51	1770.48	2690.65	2561.4	3705.9	8917.32	10964.6	9477.87	7873.29	11356.1	824.554	4028.24	2910.5	4253.77	1810.64	4609.13	2043.77	1700.9	3865.62
TaCRK_04_A	12476.3	13386	10151.2	44467.7	50316.7	42784.3	43980.8	16358.2	11203.3	12871.6	14384.7	12539.7	5847.39	8876.54	6250.97	9377.45	17309.3	6615.64	37559.3	59933.8	26206.6	15644.9	8750.67	11752.2	16299.9	7207.07	3979.78	13892	5199.64	4822.93
TaCRK_04_B	2050.61	1147.95	0	1143.48	3107.26	3652.98	1143.35	3500.05	885.442	550.509	722.642	432.77	655.364	366.874	1923.36	1778.52	1555.95	878.69	4516.43	5037.21	1435.44	3287.87	1440.82	365.16	624.955	485.268	676.283	441.373	494.55	873.214
TaCRK_04_D	3665.34	8357.95	2076.41	12707.1	12012.8	5345.94	12868.4	9954.47	5580.25	3482.79	7561.51	2174.32	925.907	3124.41	1388.14	4704.93	6828.67	2365.21	10296.2	19477.8	3211.65	3095.66	9143.86	5580.86	2902.62	2217.33	1282.66	3248.12	2860.74	0
TaCRK_05_A	4122.81	5386.87	2276.01	25369.1	32374.3	29500.6	25363.3	21231.2	11056.7	3871.66	7740.19	2729.01	2639.97	7287.28	3092.25	588.243	2701.2	2563.57	18762.9	29766.3	5632.34	4960.44	6043.89	3580.92	10213.3	2393.47	957.992	4940.76	5348.37	1282.84
TaCRK_05_B1	1033.03	1022.05	0	2492.32	2593.21	2612.24	2491.67	3358.83	1920.76	964.999	476.656	1398.34	322.705	1192.18	799.341	613.674	732.889	0	3941.69	3612.09	1608.5	947.795	1432.82	1269.79	934.281	488.559	0	887.182	370.66	0
TaCRK_05_B2	0	0	0	339.348	354.361	743.391	339.307	1040.64	1286.33	369.239	0	614.689	0	609.024	0	0	2066.34	2333.86	2400.33	1340.03	0	0	382.691	0	414.98	644.45	467.773	1145.94	1313.56	0
TaCRK_05_D	0	5115.1	0	576.037	2544.9	2191.21	575.968	1181.58	0	838.497	0	694.455	0	0	0	0	1173.1	0	2535.5	2753.18	2667.53	0	434.523	0	566.993	731.734	0	665.549	0	1310.13
TaCRK_06_A	0	6676.99	3586.15	4101.46	5916.37	6968.79	3876.8	2409.68	2715.31	677.327	1015.76	2463.59	241.353	1470.93	0	961.398	752.081	0	5720.63	5567.81	2589.74	1526.1	705.105	2423.85	2762.58	219.31	215.467	2057.48	2269.06	0
TaCRK_06_D	6188.88	2315.51	1822.45	6128.46	10325.5	9028.11	6127.72	13929.5	3403.15	3639.02	3457.69	2081.44	3605.55	6454.35	1198.11	2567.43	1463.57	1767.97	13009.5	16369.4	1811.96	1302.23	7392.46	6509.63	3192.85	2163.9	1771.76	3476.79	2475.22	1089.31
TaCRK_07_B	0	0	1323.28	10152.3	8394.39	10179.2	9899.7	4779.57	2827.46	2683.33	2501.65	182.142	2918.32	2287.4	390.548	1474.07	2296.11	0	8609.83	6647.49	7183.99	1389.24	3227.6	2469.81	4761.86	1056.26	1039.57	1736.9	3388.75	1664.44
TaCRK_07_D	0	0	0	0	0	69.2579	0	254.235	0	0	233.744	0	0	71.6007	0	0	0	0	82.6946	78.8223	0	0	0	0	0	0	0	0	0	0
TaCRK_08_B1	0	3438.72	0	2252.93	6155.27	5488.54	1994.99	10792.2	0	0	915.237	1129.99	1753.22	2359.14	0	0	0	0	3941.99	7761.55	2515.87	1410	827.234	165.899	832.028	906.094	351.703	881.429	977.747	0
TaCRK_08_B2	814.064	0	958.876	1753.58	2833.26	4047.23	2026.55	9546.64	517.877	2038.29	1752.9	1960	2430.88	3504.21	840.51	615.78	823.587	767.428	2955.52	5636.57	1344.73	906.912	2126.28	763.48	1102.67	256.86	1118.65	467.254	2617.76	1319.25
TaCRK_09_D	0	0	0	1759.09	1371.29	1914.46	1675.32	1265.71	0	0	724.744	681.034	3490.15	1552.89	0	664.964	0	1139.74	1115.11	2599.68	7437	0	650.787	469.091	97.0618	0	0	846.216	485.11	0
TaCRK_10_D	10294.5	10516.7	6423.5	39184.3	39011.3	25610.5	39284.1	16981.6	7765.28	7212.83	13717.2	3715.62	2329.67	8564.62	6546.76	7156.02	5554.49	4314.43	32517.1	49211.3	31947.7	9702.95	16581.8	13629	9132.83	6398.94	3930.16	3759.41	6174.66	908.576
TaCRK_11_A	1010.18	0	0	383.728	130.869	0	383.682	921.292	0	511.365	233.054	0	654.432	95.1368	780.519	0	0	0	433.233	386.407	0	0	282.663	1096.52	1511.7	840.895	1327.97	151.531	1025.96	845.837
TaCRK_11_B	0	0	0	1063.53	808.929	478.002	1060.12	257.726	482.692	0	0	456.706	0	90.4994	0	2177.78	1935.36	716.45	823.471	1242.19	790.562	629.613	298.904	917.641	621.006	976.035	1011.57	2596.44	512.984	0
TaCRK_11_D	1063.52	0	0	861.365	270.832	187.05	866.035	513.309	479.854	273.933	585.712	1487.49	170.373	528.706	0	0	0	861.918	250.855	553.258	0	0	597.806	358.189	849.174	479.919	0	867.812	0	214.138
TaCRK_12_A	0	0	0	1320.6	882.268	1164.31	1320.44	2105.28	468.84	730.12	0	443.6	0	87.9023	0	0	372.801	0	907.045	856.97	0	0	825.764	0	1267.78	0	727.472	0	0	209.22
TaCRK_12_B	0	0	0	765.416	213.724	541.276	763.319	0	0	266.085	0	442.964	0	263.328	0	484.224	0	0	656.33	2271.25	310.993	1137.95	968.295	354.033	856.578	934.887	624.934	844.81	1429.16	59334.2
TaCRK_12_D	0	0	0	739.164	136.901	180.941	791.905	1012.21	0	342.669	520.535	0	0	0	0	0	786.31	0	334.577	694.411	0	0	139.488	153.78	100.838	0	0	428.543	478.782	0
TaCRK_13_A	2235.38	2295.91	1069	185.897	624.415	1084.07	369.831	1919.91	577.354	139.017	0	773.071	716.206	920.971	0	0	463.679	878.69	835.874	358.946	641.537	470.702	852.25	580.644	558.339	682.58	0	220.687	0	0
TaCRK_13_B	6151.81	2616.97	8911.77	9036.79	14270.6	9828.27	8669.26	9024.25	5768.63	6003.61	4992.19	8955.94	5398.6	4611.64	4898.6	2745.23	5422.06	4366.88	16602.1	9301.19	2405.76	7977.42	7235.28	10017.7	6972.93	5712.16	6779.14	5693.99	4734.69	1528.12
TaCRK_13_D	0	0	0	0	0	0	0	0	244.596	0	0	0	0	366.874	0	292.358	777.969	0	0	0	641.537	470.702	144.082	365.16	0	174.695	0	0	0	0
TaCRK_14_A	7054.39	5518.44	907.126	830.429	1798.47	1497.45	958.268	4781.85	2831.78	1045.58	710.696	927.103	2296.39	2013.48	1622.1	1707.98	2333.52	3080.04	1137.93	1226.24	838.462	2722.39	1704.16	3631.49	380.752	971.989	2033.65	2994.8	2379.89	1296.48
TaCRK_14_B	2053.68	1149.67	0	7640.84	7058.27	7163.42	7511.98	7085.15	3299.66	1906	3072.58	463.552	314.19	1786.6	1166.87	609.994	0	5240.46	7612.12	9603.01	0	4681.1	4959.53	7092.92	1141.21	2524.74	1405.74	3476.62	3219.41	3194.54
TaCRK_14_D	2047.54	0	0	473.932	532.866	186.621	473.874	2160.79	1465.39	552.462	0	2079.74	656.022	895.664	971.139	0	0	0	947.594	477.879	0	705.001	287.733	355.5	416.013	759.52	175.853	1379.44	1755.5	0
TaCRK_15_A	0	1127.69	4448.92	2163.15	654.653	265.306	2039.27	513.176	1388.82	273.128	0	1364.07	0	2038.96	389.971	897.5	0	0	336.463	994.364	630.214	2774.38	944.07	0	251.709	598.262	346.014	78.0452	94.7376	0
TaCRK_15_B	0	0	0	555.447	1800.44	2059.02	755.512	258.106	0	270.623	233.744	736.163	58.4291	0	392.278	601.871	0	0	274.433	776.148	0	0	0	0	199.678	0	0	0	1763.97	0
TaCRK_15_D	0	3965.05	889.782	4622.78	3201.51	2495.03	4551.87	1621.59	481.271	273.128	581.519	2455.45	0	1466.84	2337.08	1686	764.241	0	1195.15	1986.01	996.538	535.657	790.953	925.738	642.862	621.725	1832.15	0	990.518	72797.1
TaCRK_16_A	3071.31	0	904.412	1384.89	1885.45	373.242	1369.31	642.89	0	1388.1	1113.48	1680.29	536.527	1145.94	792.766	0	2330.43	0	715.356	954.961	624.564	0	1445.66	729.229	756.249	1172.59	351.703	0	360.481	61635.7
TaCRK_16_B	0	0	0	1117.31	451.185	259.428	1237.74	0	0	0	1146.53	164.75	635.153	521.175	193.563	0	762.456	0	417.75	0	0	0	562.025	322.27	703.909	587.433	343.49	430.423	715.066	1696.7
TaCRK_17_A	82298.1	95284	84169.4	59999.1	52823.5	52746.3	60732.1	82300.7	69805.5	82433.4	76955.7	87393.2	82510.6	93087.9	86935.6	84602.7	77691.4	104734	50232.1	39774.6	58100.5	77633.5	84314.3	83897.2	66352	77137.7	77021.4	68775.6	63984.5	58325.1
TaCRK_17_B	55908.7	94284.6	86525.4	65722.9	60928.9	54435.6	64812.4	93755.7	76103.5	96582.3	84165.7	71361.8	85779.9	99410.4	96762.9	64956.4	78741.9	86829.4	56381	45491.4	67439.2	67993.3	84947.1	82268.4	85302	79160.7	82648.9	69772.4	67478.4	44279.5
TaCRK_17_D	97832.5	130913	100744	130867	98210.9	95585.4	130664	117295	90000.3	129066	104688	102035	96595	113578	100940	114405	98487.1	95599.8	86944.8	76208.6	128685	88714.5	100314	110056	106784	100020	117948	87225.9	92160.1	72582.7
TaCRK_18_A	0	0	0	0	0	0	0	0	0	0	0	0	0	0	0	0	0	0	0	0	0	0	0	0	0	0	0	0	0	0
TaCRK_18_B	0	0	0	0	0	0	0	0	0	0	0	461.474	0	0	0	0	0	0	0	0	0	0	0	0	0	0	0	0	0	0
TaCRK_18_D	0	0	0	0	0	0	0	0	0	0	0	0	0	0	0	0	0	0	0	0	0	0	0	0	0	0	0	0	0	0
TaCRK_19_A	0	0	879.435	124.049	259.075	181.467	124.034	253.604	474.972	539.903	459.334	1348.21	0	972.45	0	0	0	0	326.686	154.894	0	457.02	559.574	0	553.188	341.592	644.653	0	960.349	59961.6
TaCRK_20_A	1663.34	0	0	1397.85	708.519	1225.31	1509.83	1043.14	700.246	789.34	1908.55	1649.74	940.455	1173.72	1136.49	290.618	2227.22	1521.92	1186.37	1064.15	0	0	955.593	1911.35	1688.77	1140.34	1344.51	1674.26	1854.74	374.982
TaCRK_20_B	0	2187.82	0	4108.42	4124.91	2817.58	3986.19	4823.72	2281.88	4684.25	4415.75	1753.25	1408.67	2498.79	756.577	496.247	726.52	1674.65	3407.7	6992.98	892.552	2087.98	5194.04	6160.82	1758.81	2278.59	1216.73	841.192	1588.18	3324.27
TaCRK_20_D	978.431	0	1728.72	6158.33	6505.9	6213.06	6167.34	5149.66	2782.31	5232.2	3087.99	3533.59	1401.28	3205.19	0	581.237	2019.35	825.951	4468.04	7616.49	1155.55	3943.85	4524.98	6727.17	5204.46	2044.51	1228.55	1259.38	4679.33	16099.7
TaCRK_21_A	2173.52	0	0	2383.88	1849.41	724.959	2389.32	3374.53	1458.52	2224.68	3505.15	1621.41	0	4196.54	398.169	1198.94	774.492	0	1538.03	2697.17	640.245	4377.78	5827.14	1465.03	2277.54	1833.92	701.309	2424.96	4103.54	0
TaCRK_21_D	0	0	0	573.45	0	0	569.302	374.422	0	257.733	580.694	0	0	175.301	0	0	0	0	71.9303	130.604	0	472.829	0	0	0	475.601	336.608	0	0	0
TaCRK_22_A	0	0	0	0	0	0	0	0	0	0	0	0	0	0	0	0	0	0	0	0	0	0	0	0	0	0	0	0	0	0
TaCRK_22_B	0	0	0	0	0	0	0	0	0	0	0	0	0	0	0	0	0	0	0	0	0	0	0	0	0	0	0	0	0	0
TaCRK_22_D	0	0	0	0	0	0	0	0	0	0	0	0	0	0	380.46	0	0	0	0	0	0	0	0	0	0	0	0	0	0	0
TaCRK_23_B	0	0	0	2262.43	3110.04	2311.38	2262.15	258.106	966.811	1373.72	0	228.692	324.614	0	784.56	0	0	0	2124.5	4052.23	1415.28	462.807	1139.02	0	411.707	0	0	1308.46	0	2328.76
TaCRK_23_D	0	1089.25	0	121.403	253.547	354.94	121.388	247.841	464.84	263.817	224.448	439.189	0	79.3076	377.214	0	0	0	395.724	804.182	0	0	0	346.488	134.413	680.973	324.192	838.207	0	0
TaCRK_24_B	0	0	0	0	134.828	755.52	0	527.929	0	0	699.219	0	0	0	0	0	0	0	689.653	1209.16	0	0	291.215	0	0	0	0	0	0	0
TaCRK_25_B	1045.65	585.373	1833.64	4230.82	2502.22	3319.48	4230.31	2635.85	2394.74	2123.81	3294.12	2121.84	1005.07	3424.45	2421.04	1534.29	6906.65	1693.69	3038.16	3127.05	4017.22	2493.84	3066.68	1862.04	4287.3	5536.68	4310.65	3132.94	1008.73	3984.99
TaCRK_26_B	0	0	0	0	0	0	0	0	0	0	0	0	0	0	0	0	0	0	0	0	0	0	0	0	0	0	0	0	0	0
TaCRK_27_B	0	0	0	0	0	0	0	0	0	0	0	0	0	0	0	0	0	0	0	0	0	0	0	0	0	0	0	0	0	0
TaCRK_27_D	0	0	0	0	0	0	0	0	0	0	240.504	0	0	0	0	0	0	0	0	0	0	0	0	0	0	0	0	0	0	0
TaCRK_28_D	0	0	0	0	0	0	0	0	0	0	0	0	0	0	0	0	0	0	0	0	0	0	0	0	0	0	0	0	0	0
TaCRK_28_U	0	0	0	0	0	0	0	0	0	0	155.381	0	0	0	0	0	0	0	0	0	0	0	0	186.359	0	0	0	0	0	0
TaCRK_29_D	0	0	0	0	66.808	0	63.9698	130.795	0	0	0	0	0	91.8559	0	0	0	0	84.6759	79.8853	0	0	0	0	0	0	0	0	0	0
TaCRK_29_U	0	0	0	64.1696	0	187.745	0	0	0	0	0	230.148	0	0	0	0	0	0	0	320.502	0	0	0	0	0	0	0	0	0	0
TaCRK_30_D	0	0	0	0	0	0	0	0	0	0	0	0	0	0	0	0	0	0	0	0	0	0	0	0	0	0	0	0	0	0
TaCRK_31_D	0	0	915.357	1013.57	464.485	1791.53	1013.44	260.003	0	1254.57	2373.76	935.521	952.786	2311.68	1548.56	590.91	786.208	0	1000.04	929.438	0	713.533	291.215	1634.8	1354.73	703.732	706.582	892.1	999.581	1090.72
TaCRK_32_D	0	0	0	278	211.918	202.322	277.966	0	0	0	0	0	536.089	0	0	0	0	477.988	0	173.562	0	0	0	0	0	0	0	0	0	0
TaCRK_33_A	0	0	0	0	0	0	0	0	0	0	0	0	0	0	0	0	0	0	0	0	0	0	0	189.385	0	0	0	0	0	0
TaCRK_34_A	16768.3	8413.52	12992.5	9018.86	10540.3	9854.91	9017.77	13784.8	14751.3	10862.7	9168.63	11803	6650.26	7328.14	12255.3	14658	15158.8	11904.9	8801.81	8569.62	7217.45	11520.1	8597.36	13578.5	10620	14301.3	6614.3	11851.3	8952.88	14294.8
TaCRK_34_B	7265.73	1196.31	6244.04	724.31	470.636	194.773	724.223	2359.97	7358.96	4482.37	2956.86	723.53	1526.84	757.962	2068.49	5369.87	5338.73	1831.41	896.381	486.284	334.279	5133.41	2166.68	2281.35	2000.51	4225.19	1998.68	2946.09	3607.68	3938
TaCRK_34_D	2671.22	4187.08	1887.84	2116.34	1496.02	2981.01	2116.09	2847.21	6275.63	3469.71	4981.92	2170.59	855.848	1008.39	2275.34	1897.86	5630.6	7101.3	1790.96	1507.07	735.415	6359.73	1030.04	2854.07	3130.48	3582.94	3204.49	3148.47	2061.54	14618.2
TaCRK_35_A	742.057	0	885.879	494.207	521.943	365.592	494.148	1129.14	468.879	407.893	2067.1	679.039	1285.15	3040.97	0	0	0	0	84.3786	0	0	0	2095.45	0	810.898	427.148	0	863.362	4058.17	14499.8
TaCRK_35_B	0	1134.36	895.046	0	131.837	0	0	258.106	0	240.402	215.046	0	162.309	181.265	0	0	0	0	0	0	0	0	0	0	0	0	0	0	0	0
TaCRK_35_D	0	0	0	125.879	131.448	0	125.863	1029.38	481.977	467.057	1392.5	0	0	3206.17	0	0	0	0	0	0	0	0	283.913	0	205.245	119.527	347.034	0	962.336	0
TaCRK_36_A	0	0	939.526	861.412	992.242	576.752	927.563	677.329	758.601	144.199	736.078	477.706	1022.24	1329.06	411.773	1263.56	0	455.721	1155.3	744.646	738.645	488.247	149.452	763.22	864.328	0	182.679	444.089	256.492	0
TaCRK_36_B	0	0	470.489	730.021	554.413	287.367	530.86	678.384	0	433.267	614.353	480.855	665.485	381.137	204.144	316.379	0	0	89.6276	0	166.619	244.501	598.736	569.038	541.045	243.245	0	458.537	256.889	0
TaCRK_36_D	3185.6	0	4216.6	1521.67	2418.04	1067.51	1786.1	1627.13	6320.31	2015.64	2446.11	2042.08	2546.52	3771.06	822.265	946.202	664.711	841.773	2746.63	2478.3	3966.55	1706.21	3879.72	1325.53	2590.04	3141.07	1448.22	1842.17	1024.37	1578.1
TaCRK_37_A	0	1211.43	0	1141.99	1163.65	834.305	1209.26	549.903	1032.48	0	499.246	1448.26	0	193.58	418.929	0	0	0	1272.8	1178.47	1015.51	0	608.195	0	549.591	0	0	0	782.846	0
TaCRK_37_B	0	0	0	197.884	281.142	886.158	130.561	0	773.144	0	0	487.678	0	193.273	0	0	0	0	454.502	336.174	0	0	0	0	109.745	127.822	0	0	521.071	0
TaCRK_38_A	0	0	0	0	0	0	0	0	0	0	0	0	0	0	0	0	0	0	0	0	0	0	0	0	0	0	0	0	0	0
TaCRK_38_B	0	0	0	0	0	0	0	0	0	0	0	0	0	0	0	0	0	0	0	0	0	0	0	0	0	0	0	0	0	0
TaCRK_39_A	12095.7	16198.5	12346.2	4271.22	6087.95	5190.62	4287.01	6348.25	9148.89	8462.8	7385.95	6833.83	4350.21	2019.78	8529.17	13577.8	12193.5	17635.9	10318	5997.24	14943.4	10673.3	6098.58	7431.59	8595.16	13702.4	14196.5	7154.57	6432.94	18217.9
TaCRK_39_D	24219.6	31376.3	24006.3	9915.4	7421.56	4569.81	9897.76	15672.3	11341.7	13348.6	11525.8	15307	12671	8687.01	14129.4	29903.7	28258.4	24288.2	11616.8	9736.35	24276.6	30134.9	16614.1	13440.4	11653.6	19583.1	25379.8	13238.2	13759.1	16744.2
TaCRK_40_A	0	0	0	123.154	257.206	0	123.139	239.186	235.773	0	556.346	223.08	474.978	88.4096	191.328	0	0	0	0	0	0	424.231	694.422	351.987	482.931	467.761	0	425.452	476.711	210.428
TaCRK_41_A	0	0	0	0	0	0	0	0	0	0	0	0	0	0	0	0	0	0	0	0	0	0	0	0	0	0	0	0	0	0
TaCRK_41_B	0	0	0	0	0	0	0	275.204	0	0	0	0	0	0	0	0	0	0	0	0	0	0	0	0	0	0	0	0	0	0
TaCRK_41_D	0	0	0	0	0	0	0	0	0	0	0	0	0	0	0	0	0	0	0	0	0	0	0	0	0	0	0	0	0	0
TaCRK_42_A	7678.96	3340.55	14374.8	3759.42	5738.3	1512.2	4126.75	2812.5	2446.7	3722.17	1966.54	3544.18	2909.45	2433.24	2658.48	4699.45	3189.08	5702.33	6592.46	2226.09	10719.7	5493.73	4183.08	1794.67	1998.8	2197.74	5072.51	3136.16	3881.84	4065.53
TaCRK_42_B	36479.9	30919.4	72308.2	11662.1	17310.4	19923.8	11256.3	11293.8	21466.9	15209.6	17120.2	18783.8	16215.1	9231.16	24112.1	47612.3	25971.7	49509	22568.3	13033.7	22264.8	36956.5	18551.8	24639.7	18239.8	29419.9	23349.4	16405.5	12809.3	34502.3
TaCRK_43_A	0	0	2833.3	1237.99	643.419	218.8	1204.49	193.008	1657.97	777.185	1105.25	223.377	716.074	90.2807	0	0	0	419.861	1319.16	1281.79	1769.74	0	0	888.629	1003.11	822.33	0	632.703	0	0
TaCRK_43_B	3209.26	1095.47	4728.05	468.184	1567.91	355.822	468.127	1107.95	2306.14	875.572	667.035	883.396	1239.84	947.901	1322.12	1165.38	2201.24	2507.19	1477	299.91	0	1980.91	0	1045.4	695.783	1041.94	1001.66	819.23	471.944	22123.8
TaCRK_43_D	0	0	0	189.658	0	0	189.635	0	0	0	175.568	0	0	0	0	507.854	0	0	0	0	0	349.366	0	271.03	0	0	0	0	0	0
TaCRK_44_A	12919.2	5227.31	19520.8	5155.06	10308.3	9323.38	5187.55	5087.32	10275.4	7710.9	7870.39	8286.73	8912.47	2633.82	7085.55	11628	9173.1	14776.8	11448	11147.3	10716	14097.1	8878.48	12813.1	9053.39	8907.93	11559.3	8731.38	11559	4608.79
TaCRK_45_A	0	2151	2957.37	2034.9	2934.9	2349.03	2094.5	137.039	916.637	520.973	997.266	2818.69	307.771	1546.74	371.924	2833.23	1457.74	823.239	3069.88	3292.67	3289.23	3519.15	1349.89	513.17	390.341	1363.92	1320	1447.32	1158.35	2626.11
TaCRK_45_B	930.577	0	2055.2	3096.69	5131.77	8168.67	3096.32	2598.24	3107.98	4675.98	7004.24	10130.6	3234.95	3713.53	2460.85	3590.48	4864.99	2791.29	16334.8	15882.2	7569.44	10515.9	7065.52	7450.4	8850.44	12300.2	9085.51	7539.21	7091.98	13253.2
TaCRK_45_D	2865.7	6951.76	2109.67	3945.32	4709.04	6081.42	4142.41	5309.84	1823.05	2331.3	1908.48	2787.88	916.628	1885.89	2404.01	6537.1	1087.21	3204.99	5276.8	4378.61	9388.28	3810.87	1644.39	2551.54	2134.9	3326.35	984.476	1439.24	2534.15	1220.31
TaCRK_46_B	0	0	0	0	0	0	0	0	0	0	0	0	0	0	0	0	0	0	0	0	0	0	0	0	0	351.581	0	0	2096.1	0
TaCRK_47_B	0	0	0	124.958	130.486	0	124.943	1249.21	0	0	0	0	0	179.409	776.517	0	0	859.4	0	0	313.725	0	0	0	203.744	0	0	0	0	0
TaCRK_48_B	4945.41	1702.84	891.334	3325.89	3966.51	5664.45	3325.49	5181.23	7818.57	4205.14	7743.48	3623.66	7632.62	4195.38	6712.27	5559.72	4099.4	1997.73	2599.66	2781.72	2954.42	3853.94	6304.24	3561.55	1223.93	3423.89	2576.58	2334.32	2682.68	5276.43
TaCRK_49_B	0	0	0	0	0	0	0	0	0	0	0	0	0	0	0	0	0	0	506.818	316.693	0	0	1406.8	1087.34	1099.79	356.337	0	438.096	0	0
TaCRK_50_B	0	0	0	728.887	761.134	969.33	728.799	269.577	253.713	0	0	0	0	475.682	411.773	0	806.967	902.322	1744.14	1241.08	2994.5	1940.78	2092.33	1893.85	1184.13	503.351	0	0	436.037	6130.1
TaCRK_51_B	0	0	0	0	0	0	0	0	0	0	0	0	0	218.035	0	0	0	0	307.638	0	0	0	0	0	0	144.199	0	0	0	0
TaCRK_52_B	7648.1	18740.7	20520	5193.29	9441.76	7539.28	5212.9	3271.15	3631.08	6876.06	4568.01	10660	11854.1	3017.04	9122.57	26923.9	6895.32	15917.7	8972.17	8370.22	15322.2	12963.1	4800.04	6760.62	6852.53	14627	10663.7	9750.6	7312.56	20463.5
TaCRK_52_D	19992.8	7285.87	36582.9	4713.02	10178.6	8082.31	4713.74	10729.5	10174.6	2689.21	3721.95	7574.84	8366.93	5823.35	11839.5	27629.5	6577.83	20488.5	15236.8	7766.34	14964.1	11704.9	5727.87	7382.94	6963.44	14645.4	13708	9155.25	8549	3063.58
TaCRK_53_D	0	0	0	0	0	0	0	0	0	0	0	1219.05	0	269.903	0	0	0	0	0	0	0	0	0	0	0	178.5	0	0	6956.5	0
TaCRK_54_D	0	1196.31	0	9165.17	6196.99	6723.82	9172.71	14688.9	9172.2	14049.5	16518.9	10392.5	16585.2	20506	12799.7	3258.49	1929.53	5005.78	6240.98	5014.4	3737.63	9830.94	13537.4	4107.31	11007.6	6008.88	3399	14642.6	14370.2	22853.8
TaCRK_55_D	1022.24	0	0	695.507	1066.8	1827.09	695.423	0	485.295	554.41	589.594	461.474	0	365.779	395.79	2429.05	2326.94	0	975.424	1718.59	0	1407.89	432.392	0	519.241	846.683	609.296	660.087	1459.5	1741.21
TaCRK_56_D	999.861	2238.93	3493.41	6284.46	5414.97	5959.07	6283.7	16398.6	10194.6	12188.9	16909.5	13376.4	10288	11505.8	10870.5	1155.26	4487.5	856.89	6106.35	6110.88	2658.87	10536.9	17479	16558.6	10686.6	18355.2	6175.93	8920.48	21815.9	7516.99
TaCRK_57_D	0	0	0	0	0	0	0	0	0	0	0	0	0	0	0	0	0	0	0	159.769	0	0	0	0	0	0	0	0	0	0
TaCRK_58_A	92887.9	80443.6	99788.9	9823.65	4915.57	6279.48	9822.46	43987.1	82428.8	84397.2	62927.2	115082	126284	60154.2	113658	94013.2	85255.3	111080	11018.2	4787.62	25819.1	85872	56443.5	83687	62599.9	97877.8	81471.3	102864	82365.1	118562
TaCRK_59_A	0	0	0	140.372	586.327	1026.73	140.355	0	0	0	259.887	254.269	360.92	200.532	218.078	334.597	1269.3	0	566.83	87.638	176.213	517.154	633.203	200.6	228.876	258.581	0	0	543.356	0
TaCRK_60_A1	0	0	0	0	0	0	0	0	0	0	0	0	0	0	0	0	0	0	0	0	0	0	0	0	0	0	0	0	0	0
TaCRK_60_A2	0	0	0	0	0	0	0	0	0	0	0	0	0	0	0	0	0	0	0	0	0	0	0	0	0	0	0	0	0	0
TaCRK_60_D	0	0	0	0	0	0	0	0	0	0	0	0	0	0	0	0	0	0	0	0	0	0	0	0	0	0	0	0	0	0
TaCRK_61_A1	0	0	916.746	0	0	0	0	0	742.685	281.405	718.233	0	332.484	0	401.789	0	0	0	174.639	0	0	1429.23	0	184.793	0	736.723	0	0	0	0
TaCRK_61_A2	518.865	1161.87	0	64.656	0	0	129.296	0	990.246	140.702	718.233	0	332.484	0	0	0	0	0	174.639	484.395	324.656	0	872.055	0	736.897	489.921	356.499	446.725	0	441.898
TaCRK_61_D	0	0	0	129.312	0	0	64.6482	264.364	1237.81	0	0	936.935	661.644	92.8301	803.577	0	0	0	0	0	0	0	0	369.587	210.843	450.63	0	446.725	0	1277.09
TaCRK_62_B	0	0	0	0	0	0	0	0	0	0	0	0	0	0	0	0	0	0	0	0	0	0	0	481.118	0	0	0	0	0	0
TaCRK_63_B	0	0	0	0	0	0	0	0	0	0	0	0	0	0	0	0	0	0	0	0	0	0	0	0	0	0	0	0	0	0
TaCRK_64_A	0	0	1604.92	792.337	910.13	1463.76	1131.77	2169.43	2366.35	246.322	1046.77	410.063	721.765	1137.6	527.548	124.11	2756.95	0	1653.26	958.962	710.454	417.015	2176.41	1294.04	369.117	1182.27	0	2741.14	2747.17	1928.24
TaCRK_64_B	18574.5	18981.7	17917.6	70712.6	69931	55946	70592	18315.8	12624.7	20162.5	16139.3	10201.2	22725.2	22715.7	17116.5	21382.2	16203.8	15218.1	50822.8	58906	56966.7	10961	10098.2	19377.6	15054.9	10292	20382.4	13513.4	14132.8	19527.3
TaCRK_64_D	5415.71	3793.53	8787.29	80647.5	79991.3	71457.1	80410	23900.3	19916.4	35732.2	27571.4	9171.24	15372.4	28270.1	6306.39	9786.35	10355.8	9239.88	40106.5	70302.4	22940	12868.7	20714.1	22930.8	33254.8	13909.8	36608.6	16657.4	19244.1	9415.96
TaCRK_65_A	0	0	0	240.488	0	176.342	240.459	0	0	94.4367	446.36	0	537.752	0	0	574.67	524.825	0	0	141.487	0	444.111	500.267	0	0	0	0	0	0	411.94
TaCRK_65_B1	0	1097.06	0	0	0	0	0	0	0	0	444.123	446.804	0	48.6951	0	587.956	645.854	0	166.563	150.918	0	0	278.17	0	201.093	234.218	680.027	771.183	0	1685.86
TaCRK_65_B2	978.431	0	0	0	0	267.535	0	0	0	265.324	451.461	0	0	114.659	0	0	0	0	121.848	152.238	0	898.371	263.993	696.935	198.795	231.542	0	402.242	0	0
TaCRK_65_D	3872.24	2118.99	833.23	724.491	265.844	529.274	724.47	1255.3	231.106	1047.24	446.991	1092.08	0	512.776	1124.18	3450.46	1469.07	186.532	948.37	703.702	880.429	2151.28	0	809.648	590.203	1349.01	0	3190.58	909.893	1237.57
TaCRK_66_A	0	1082.27	1493.32	4255.2	1361.48	1714.25	4211.71	2462.52	1837.86	2326.2	1619.34	0	1852.01	863.833	1581.68	0	692.914	0	2158.09	1422.41	1648.84	1320.16	1346.09	1702.3	1545.53	229.9	3587.75	2691.19	2931.07	7560.61
TaCRK_66_B	0	0	0	825.011	568.863	525.963	943.535	497.454	465.835	659.923	0	0	622.523	605.727	0	577.117	2211.43	0	436.523	479.174	1176.22	891.999	218.432	693.723	740.195	114.949	1793.88	2703.73	702.896	827.384
TaCRK_66_D	0	1084.63	0	855.271	897.521	1131.95	779.73	489.878	0	131.35	365.416	323.619	0	600.547	0	0	0	0	243.729	260.011	303.073	851.673	612.604	677.96	192.89	348.46	0	625.543	226.626	624.971
TaCRK_67_A	1039.3	0	0	0	125.771	378.907	0	0	473.56	281.831	0	469.177	0	185.941	0	2765.95	0	0	0	0	650.299	0	292.099	370.147	105.582	0	0	0	0	5698.99
TaCRK_67_B	0	0	5833.15	383.29	1182.07	747.604	383.244	783.593	978.389	543.558	709.632	3008.58	2299.52	506.285	575.619	6017.72	0	3444.48	157.88	159.531	2152.36	3730.33	2014.27	1276.24	416.637	2620.44	1713.6	880.544	989.105	2615.27
TaCRK_67_D	11045.3	6294.9	13541.4	985.938	1968	2440.16	985.818	4212.26	15366.1	3384.67	5392.43	6352.22	4791.65	3195.99	10162	14252.5	4646.14	13947	3727.08	1774.26	7566.73	11422.7	8732.61	8178.85	4725.1	7929.79	6528.41	8130.06	8150.54	10906.5
TaCRK_68_A	9576.51	6187.1	3294.3	4018.26	6781.53	9489.42	3951.05	5412.44	9056.38	3081.55	3165.09	1122.28	1106.95	444.776	2630.01	4435.53	10055.7	2822.66	8756.75	8092.79	5268.48	2496.35	7663.39	1720.76	2609.58	2265.53	785.474	1685.4	1094.12	3705.21
TaCRK_69_A	6912.83	4167.57	1879.04	3479.44	2607.23	4816.6	3479.02	2968.06	5031.11	2731.11	2640.07	480.109	0	190.274	2058.86	3108.36	13185.8	870.423	3383.58	1758.19	6374.96	4577.3	2787.28	740.495	1080.41	1832.2	1002.9	1808.41	897.718	558.583
TaCRK_70_A	0	0	0	0	0	0	0	131.983	0	280.978	239.048	0	0	0	0	0	0	0	0	322.442	0	0	0	738.058	0	980.812	355.959	0	0	0
TaCRK_71_A	0	0	0	126.251	263.675	0	126.236	0	0	0	0	0	0	0	0	0	0	0	341.012	157.643	0	0	0	0	0	0	0	813.423	0	105.704
TaCRK_71_D	0	556.479	0	2002.35	2065.07	1243.06	2002.11	1982.84	948.567	2048.66	2121.34	448.752	305.75	1216.47	384.879	1183.99	2028.96	851.916	1253.83	1306.95	2937.32	1369.07	1396.91	1065.63	2848.77	688.073	1536.73	845.146	1917.91	0
TaCRK_72_B	12368.7	7328.15	2236.79	14970.3	11873.3	15899.3	14968.5	9602.86	6632.28	8108.83	21433.8	10110.1	9215.66	15894.5	9673.46	16850	13410	19703	17110.3	16357.3	28762.5	4062.6	6319.21	10359	34497.2	23179.4	28976.3	6060.27	12677.1	18698.7
TaCRK_73_B	0	0	903.06	636.91	1406	1489.81	509.467	260.417	0	281.363	1061.27	230.737	491.284	548.667	0	0	387.823	1752.14	476.53	949.56	0	469.296	3701.92	1643.78	314.66	729.357	700.6	664.488	488.143	657.309
TaCRK_73_D	0	0	899.039	887.701	3972.08	4368.81	1014.39	1814.8	1900.97	0	939.147	1378.26	652.125	182.074	3546.25	262.984	409.26	3540.99	1764.04	1897.78	955.156	467.207	569.186	724.897	413.542	0	0	451.24	0	0
TaCRK_74_D	0	0	0	0	0	0	0	0	0	0	248.304	0	0	0	0	0	824.896	0	0	0	0	499.095	274.991	340.725	434.037	514.537	0	467.997	503.405	462.941
TaCRK_75_D	4201.54	3151.73	3312.99	11552.4	6868.8	13592.7	11551.1	12821.7	7960.86	8324.92	9716.84	6698.39	3172.34	6910.12	2437.43	4845.36	706.096	4406.24	5100.65	8174.24	4353.88	4622.46	6730.75	6437.9	13217.1	5244.45	8283.09	7348.93	4769.13	2658.96
TaCRK_76_D	5165.9	724.795	5718.84	6427.57	9687.16	9735.45	6426.8	3392.3	6257.65	3819.87	8775.76	4269.61	1659.28	4475.22	3759.65	3076.49	7859.14	4299.62	3494.89	6779.8	2608.54	2882.77	6049.55	2768.97	4731.07	6458.66	4212.09	3238.21	3459.73	3704.93
TaCRK_77_D	1915.81	1072.49	1239.73	948.356	2110.88	1101.82	948.242	0	457.037	0	441.99	421.621	0	325.619	370.882	569.043	726.832	0	1749.08	1182.67	597.867	776.182	257.106	1018.36	194.625	226.684	0	1237.08	1115.83	407.906
TaCRK_78_A	0	0	922.337	0	0	0	0	0	498.143	0	240.871	0	334.512	839.632	0	0	396.101	894.767	0	0	0	944.248	586.871	371.841	528.202	0	0	0	1510.8	602.423
TaCRK_79_A	4583.1	2295.91	3609.49	7496.53	4287.32	10303.8	7495.62	33545.6	26152.3	34759.9	36139.2	55725.8	23952.8	11571.2	31986.4	1805.92	3111.89	4393.47	4255.02	3124.42	2245.38	14149.4	19188.9	14873	20476.7	29987.1	11745.1	24277.8	18874.6	18306.9
TaCRK_80_B	0	0	0	198.788	138.388	381.917	132.509	0	449.071	0	0	0	0	0	0	0	0	0	178.979	293.72	0	0	0	0	0	0	0	0	0	0
TaCRK_80_U	1063.52	0	0	132.525	0	678.532	198.764	948.262	507.426	0	0	0	0	0	0	0	0	0	178.979	496.43	332.724	0	0	0	0	0	0	0	0	0
TaCRK_81_B	0	0	0	65.5496	273.8	666.441	65.5417	0	0	285.296	242.722	0	674.162	376.454	0	0	0	0	0	0	0	0	295.691	0	0	0	0	0	0	448.01
TaCRK_81_D	0	0	0	261.693	1083.47	1346.61	261.661	1294.49	1007.03	0	608.672	0	0	188.807	0	0	0	0	0	82.1008	0	0	0	351.42	0	249.737	0	0	0	0
TaCRK_82_B	0	0	0	0	0	0	0	0	0	0	0	0	0	0	0	0	0	0	0	0	0	0	0	0	0	0	0	0	0	0
TaCRK_83_D	40776.9	31298.1	51181	41828	62042	56219.2	41828.4	13272.5	13316.1	17965.6	13741.2	14763.4	20359.7	17345.4	15614	51222.6	52817.7	45615.5	92870.9	59790	89356.6	31130	27669.9	31636	27966.1	27162.8	30629.6	33666.1	20820	21440.3
TaCRK_84_D	32210.1	32158.5	17535.1	48498.9	53167.9	72355.9	48350.6	32568.9	39335	40754.4	34935.3	23519.7	40480.9	61204.3	34565.5	44919.9	47785.7	32566.6	95330.7	90087.9	50474.9	55501.7	67961.7	65010.9	68484.9	51082.2	63365.7	68187.3	80191.3	25897.1
TaCRK_85_D	0	0	0	0	0	0	0	0	0	0	0	241.933	0	0	0	0	0	0	0	0	0	0	0	0	0	0	0	0	0	0
TaCRK_86_A	0	0	0	0	0	0	0	0	0	0	0	0	0	0	0	0	0	0	0	0	0	0	0	0	0	0	0	0	0	0
TaCRK_87_A	2313.86	1295.33	3679.37	2836.46	1301.45	5901.89	2836.12	4690.63	9839.33	4465.92	7167.9	9915.46	6268.12	8911.79	6795.26	8934.56	6860.37	4610.47	3965.05	2287.95	1424.27	6894.09	6618.6	4120.4	8173.1	8641.94	7786.02	5361.38	6116.14	12025.8
TaCRK_87_D	8127.43	4546.96	5406.47	1407.51	2414.44	2674.82	1407.34	5587.55	11736.2	7884.36	9157.32	14423.4	19749.6	11050.3	16059.9	6380.54	11574.1	9636.12	2578.27	2074.62	1085.82	13767.5	8178.83	8634.38	14108.7	10097.8	5511.85	9194.36	15376.4	16325.2
TaCRK_88_A	0	0	0	0	69.0873	0	0	0	253.321	0	0	0	170.11	0	0	0	0	0	0	82.6107	0	0	0	565.383	107.874	0	182.397	0	0	0
TaCRK_88_B	0	1153.22	0	0	0	0	0	0	0	0	0	0	0	0	0	0	0	0	0	0	122.917	0	0	0	0	0	0	0	0	0
TaCRK_89_B	4712.63	13173.3	6906.3	12769.3	12185.4	12964.1	12767.7	7386.06	7400.05	6232.08	3558.88	4696.93	6685.53	7064.55	5261.04	4637.9	7906.52	1795.01	9015.62	11773.7	10885.7	3365.46	6588.65	4535.41	2465.03	1576.18	6749.29	6284.48	9347.59	8586.83
TaCRK_89_D	10682.6	21695.6	7380.16	7762.18	7842.18	7555.04	7761.24	9629.81	6220.36	2663.61	3007.78	8610.42	5635.54	3914.39	4493.45	2803.82	6247.36	5393.27	5582.17	9252.4	11035.2	3144.3	4623.68	3651.44	2428.32	2282.26	2232.19	6542.44	2344.91	2293.48
TaCRK_90_D	0	0	0	288.819	0	105.627	288.784	738.072	276.467	307.974	247.311	0	0	103.669	581.064	688.436	883.727	0	97.5149	0	0	0	651.417	0	353.19	409.998	597.183	997.76	547.806	1480.47
TaCRK_91_D	72023.2	51951.8	52439.2	50288.1	34465.7	62772.5	51105.5	121093	187341	139487	169744	158773	207990	197181	168875	51163.4	69537.2	55706	29150.9	29492	15106.8	122686	153801	122764	127634	124516	83924.9	162943	170018	45328.6
TaCRK_92_D	1009.66	0	919.532	2444.94	4422.91	3243.63	2444.65	1526.04	993.256	0	480.277	0	0	923.674	403.01	0	1453.23	0	1659.74	1786.37	0	0	1418.84	457.829	1146.25	246.321	893.959	896.165	1513.73	884.269
