# Supplementary material for: The Expression of Triticum aestivum Cysteine-Rich Receptor-like Protein Kinase Genes during Leaf Rust Fungal Infection
Source: Plants (Basel). 2023 Aug 14;12(16):2932. doi: 10.3390/plants12162932 (PMC10457733; doi:10.3390/plants12162932)
Supplement: Supplementary file 1 [file plants-12-02932-s001.zip › plants-2505459-supplementary/Supplements/Supplemental_Table/Supplemental Table 6.xlsx]

## Sheet: Sheet1
Supplemental Table 6. Gene expression level (transcript per million) of CRK gene family during the late stage of Pt isolate 96209 and virulent Pt isolate 95037 infection to wheat Thatcher and Thatcher carrying Lr14a resistant gene.
Gene_ID	SRR12998701	SRR12998700	SRR12998699	SRR12998712	SRR12998711	SRR12998702	SRR12998695	SRR12998710	SRR12998709	SRR12998698	SRR12998697	SRR12998696	SRR12998705	SRR12998704	SRR12998703	SRR12998708	SRR12998707	SRR12998706
	ThatcherLr14a not infected_R1	ThatcherLr14a not infected_R2	ThatcherLr14a not infected_R3	Thatcher not infected_R1	Thatcher not infected_R2	Thatcher not infected_R3	ThatcherLr14a avirulent infected_R1	ThatcherLr14a avirulent infected_R2	ThatcherLr14a avirulent infected_R3	Thatcher avirulent infected_R1	Thatcher avirulent infected_R2	Thatcher avirulent infected_R3	ThatcherLr14a virulent infected_R1	ThatcherLr14a virulent infected_R2	ThatcherLr14a virulent infected_R3	Thatcher virulent infected_R1	Thatcher virulent infected_R2	Thatcher virulent infected_R3
TaCRK_01_A	34957.2	36917.2	27579.4	24169.2	36556.6	29490.5	22082.6	23613.5	20024.2	44168.4	55254.2	49951.7	31121.9	47581	46715.9	42646.9	44259.9	50672.2
TaCRK_01_B	14172.8	15242.2	11616.8	8396.65	11213.4	12623.6	8416.61	9704.91	12346.5	32747.5	41175	33007.5	16041.2	33242.6	32749.1	21082.8	25965.3	30064.6
TaCRK_02_A	16459.5	12343.9	12796.9	13228.9	23380.6	15624.3	2656.54	4362.04	5921.62	7441.83	9005.22	4934.35	10017.6	8730.49	10533.9	10755.1	8592.64	10094.8
TaCRK_02_D	12184.4	10568.6	11869.1	7767.56	14750.1	10138.7	2815.07	4059.46	4109.89	17771.4	13462.5	8217.42	7572.16	10077.2	8677.99	10209.3	9999.47	9650.48
TaCRK_03_A	2395.41	5020.38	2676.58	338.898	1077.98	2353.08	4785.85	7822.77	11250.3	10105.3	7104.41	11491.9	7264.15	8728.43	4931.64	6056.56	4460.78	6548.59
TaCRK_03_D	5566.27	19403.3	8988.2	5416.92	4436.41	5021.2	5046.9	10588.8	5079.24	6410.94	8856.89	15476.2	10463.5	5531.21	11510	9343.87	10759.3	11782.6
TaCRK_04_A	17717.4	14003.8	14868.2	11750.3	15701.5	16017.3	6824.17	5218.68	4246.04	17911.5	15782.3	13476.3	11252.3	11329.2	10656.3	16736.5	13530.4	9142.28
TaCRK_04_B	13968.3	6804.79	10191.9	7020.15	10873	13598.6	2256.21	1345.32	1038.59	2429.37	1861.54	2649.31	3800.73	1666.45	4543.48	7356.96	1718.6	3082.71
TaCRK_04_D	10730.5	8785.6	11087.7	7862.25	3793.05	8349.04	4548.77	4528.86	3774.06	5262.8	3653.51	4682.96	4921	6437.08	5216.29	5161.59	5110.76	2721.89
TaCRK_05_A	11466.9	8488.08	12056.1	10459.7	9433.31	10748.4	6211.79	7477.76	3721.29	11489.4	8587.58	9092.13	9208.86	3585.44	9472	11302.5	10078.4	12185.1
TaCRK_05_B1	3397.57	3272.23	3798.39	2898.69	1985.04	4054.76	1588.61	2139.93	1278.7	4542.48	2132.84	2337.31	1758.37	1638.15	3221.65	3719.81	4593.83	3115.29
TaCRK_05_B2	3699.28	2533.59	3645.33	2512.04	1812.93	2584	1255.91	2309.89	1912.74	1841.54	2497.15	3302.45	1269.6	1934.23	2933.58	2001.87	3136.97	3382.27
TaCRK_05_D	3368.36	1975.16	2720.87	389.005	3045.83	3541.19	1809.86	2128.52	2294.46	4792.46	5588.83	3269.12	1578.07	3042.46	2968.37	3671.71	2534.62	2944.44
TaCRK_06_A	23712.3	17193.7	23853.2	23527.9	16150.2	22180.4	8756.39	7216.83	4324.6	12445.1	8032.68	13595.1	12081.4	6265.08	7962	11950.5	9804.87	14664.6
TaCRK_06_D	11551.1	6941.87	10279.4	6665.07	5203.82	9808.28	8469.67	9878.93	6828.46	15325.9	14855.2	13216.1	8570.84	11013	13929.7	11567.9	13959.2	12184.1
TaCRK_07_B	3574.27	4826.67	3108.81	1097.54	1899.42	4134.1	7237.94	15692.8	22381.1	27435.8	24409.5	29751	12237	36717.9	23480.4	16989	27588.4	27748.5
TaCRK_07_D	0	0	0	0	0	0	0	0	0	0	0	0	0	109.289	34.8666	0	0	0
TaCRK_08_B1	7480.09	6469	6837.11	5311.27	6415.96	9831.72	4102.64	3940.38	1332.49	5043.23	4320.41	4346.52	3975.52	3062.28	5186.43	6663.14	4994.95	5912.09
TaCRK_08_B2	5415.75	3241.51	3762.29	4653.41	3643.52	4736.74	3354.57	3088.66	990.051	4817.88	1876.32	1973.3	2910.97	1761.79	2003.18	3650.26	2482.28	3895.19
TaCRK_09_D	37.4689	288.125	141.622	110.468	173.583	326.478	74.8285	12.2779	118.532	0	1499.43	746.624	211.023	30.0546	681.157	334.628	496.423	1494.07
TaCRK_10_D	9449.23	8218.56	7975.14	6012.98	5394.33	8753.67	5977.63	3380.88	4557.98	3738.6	2852.29	5480.34	7802.41	3719.33	4536.98	7414.26	3878.84	4628.26
TaCRK_11_A	64.3514	122.984	400.357	421.583	82.0061	198.691	210.208	363.206	723.639	681.861	1235.68	543.956	614.497	1565.83	893.705	920.322	1642.11	1540.86
TaCRK_11_B	792.863	1589.44	949.281	422.183	1210.25	686.323	366.552	1366.85	1546.83	7020.25	7961.54	3859.38	1558.11	12073	4165.8	3104.49	4020.7	4862.99
TaCRK_11_D	490.014	592.528	449.499	511.291	542.298	252.419	175.074	666.854	362.712	1489.18	2082	1506.65	1189.98	329.859	631.958	1055.94	2281.36	945.529
TaCRK_12_A	1005.78	1168.15	827.347	247.244	1572.89	670.384	181.194	68.0394	249.342	1864.11	2406.81	2906.35	1049.43	966.863	1144.25	1526.63	4312.32	1474.01
TaCRK_12_B	126.179	196.639	46.1026	0	0	24.3603	197.564	237.797	200.489	890.744	1488.06	854.399	639.585	1181.96	471.18	349.749	573.615	743.266
TaCRK_12_D	63.6967	241.632	29.6861	52.9918	0	260.976	94.6291	403.084	50.3745	3533.88	1104.53	67.0796	463.586	802.805	490.921	313.96	871.972	1533.35
TaCRK_13_A	388.57	887.621	531.066	40.1297	680.353	650.795	254.901	494.271	440.929	451.94	294.83	343.139	283.07	95.6524	339.715	481.495	200.75	1627.26
TaCRK_13_B	9984.5	7628.54	9635	4798.06	3082.38	12603.5	5129.43	8117.3	3015.02	7056.13	5956.5	11576.2	8239.56	3784.01	12150.9	13056.3	9939.2	8816.45
TaCRK_13_D	0	102.334	333.038	0	168.326	50.9089	28.4471	22.7177	0	231.369	626.781	529.677	191.264	224.187	615.425	326.534	227.754	459.028
TaCRK_14_A	2967.98	1900.52	2364.35	2154.19	1610.77	2294.33	293.316	1456.12	1222.71	1023.41	411.506	1351.09	382.143	3013.84	246.539	873.063	1291.52	2886.4
TaCRK_14_B	5548.1	3767.43	4075.62	3468.12	5295.61	4853.27	4369.2	7234.62	4819.08	21884	20634.6	14004	7321.06	14356.7	13742.9	6111.98	13438.7	15931.5
TaCRK_14_D	1145.91	944.696	597.097	558.116	1428.35	493.925	819.924	1504.46	545.187	5188.77	3535.32	3380.27	1904.69	3674.89	2580.1	285.528	1448.42	1004.23
TaCRK_15_A	32.2228	318.74	118.308	253.425	165.356	250.052	345.231	1833.24	1989.74	5413.19	6566.99	5207.83	1537.87	7672.08	3855.51	3249.72	3947.64	4634.92
TaCRK_15_B	0	0	0	0	0	0	206.032	207.887	308.505	1648.21	0	1614.36	184.59	443.066	243.257	582.827	469.68	152.897
TaCRK_15_D	754.121	855.797	251.68	84.4752	656.827	0	114.085	443.259	102.23	557.941	394.641	449.377	188.165	951.564	1611.79	506.946	0	352.528
TaCRK_16_A	321.851	300.02	222.983	366.76	168.635	385.044	839.153	3401.84	4123.15	18593.8	15713.7	10742	3310.07	16194.6	8818.09	4004.38	11698.4	4457.32
TaCRK_16_B	63.9754	19.9589	0	0	0	248.227	1651.17	5727.72	5663.99	10583.7	9225.98	8460.81	3930.1	22948.4	8112.48	3924.93	13148	5705.4
TaCRK_17_A	81753.6	83608.8	88429.7	103561	90132.9	81634.3	68398.7	57100.6	67092.2	34113.1	31300	42347.7	53531.8	36033.2	60326.5	58118.8	39946.8	42997.3
TaCRK_17_B	85746.1	91859.4	84317.7	122090	105416	92364.1	57786.6	52194.9	60501.8	28905.7	29200.8	45773.8	53941.5	31338	47005.7	57970.8	35178.1	41166.5
TaCRK_17_D	46371.3	48905.9	51034.2	68100.9	49868.5	44891.3	47178.7	47483.9	63130	31366.9	26622.5	31444.9	38792.6	25613.9	48946.1	41081.4	26676.9	34770.4
TaCRK_18_A	0	0	0	0	0	0	0	0	0	0	0	0	0	0	0	0	0	0
TaCRK_18_B	0	40.8114	96.0587	0	0	0	29.1418	0	0	0	0	0	0	0	0	0	0	308.533
TaCRK_18_D	0	0	48.7571	0	0	0	0	0	0	0	0	0	0	0	0	0	0	0
TaCRK_19_A	1796.46	3591.1	1718.59	662.933	980.053	3762.53	8289.44	12720.5	10179.6	2471.07	1724.25	2315.6	4818.7	2384.93	3823.43	1423.65	2216.77	3197.41
TaCRK_20_A	184.058	0	68.9567	82.0615	481.894	796.899	2313.62	2673.33	3870.75	5076	3475.12	4708.73	1846.19	4485.56	822.209	1364.16	3904.86	1177.8
TaCRK_20_B	62.5152	58.5098	0	0	0	679.171	1545.8	2329.68	2423.99	4960.73	3745.58	1909.24	1228.74	3741.42	703.745	700.699	693.822	1977.23
TaCRK_20_D	871.666	1142.44	965.392	694.514	160.631	1474.45	2302.52	3282.38	3821.92	2423.56	3873.21	2042.07	1733.64	5548.83	1174.58	2699.99	1590.44	2490.45
TaCRK_21_A	1230.2	2076.82	2035	552.309	1480.31	2858.28	11614.6	16817.6	18789.5	51886.9	32422.9	22386.1	9611.27	57287.9	30855.8	6561.88	32325.8	23756.8
TaCRK_21_D	0	420.837	48.0295	0	0	296.337	1890.5	1501.58	3020.98	1471.49	1065.81	290.4	740.157	1134.3	339.934	320.667	0	989.633
TaCRK_22_A	1180.36	672.278	675.297	329.659	802.042	1184.47	16127.5	16975.6	13298.9	6277.52	6452.21	10533.3	8002.83	9195.94	3686.77	3214.05	10341.6	7732.37
TaCRK_22_B	3094.5	4610.06	3109.43	1757.54	3773.92	2974.51	8062.4	9230.74	10216.5	10301	17647.9	17394.3	18135.1	31948	15073.4	14114	27484.2	22021.7
TaCRK_22_D	2303.29	842.669	1867.99	1551.6	2097.19	2113.94	9923.89	12167.3	8955.86	7168.92	4190.9	9091.16	9649.52	13249.6	2717.89	6607.14	9535.85	9585.02
TaCRK_23_B	1231.72	943.138	999.349	890.255	930.084	708.481	1245.07	2066.94	1409.7	4809.62	6059.44	4434.42	2775.47	4067.35	2186.88	4186.36	5936.61	5934.97
TaCRK_23_D	124.498	445.951	411.691	735.286	558.25	144.985	1138.43	3153.3	1158.86	9299.53	10916.4	10016.4	2432.65	8982.9	6410.02	5165.75	8055.99	7673.56
TaCRK_24_B	0	82.734	435.067	86.9033	0	180.068	354.957	1538.45	547.754	8582.71	7563.72	4017.91	2203.17	4972.24	2938.06	4125.04	9230.82	5733.98
TaCRK_25_B	2140.98	2857.09	2190.51	1266.67	1577.62	2604.44	4328.81	5398.79	9393.75	6706	2816.83	3777.57	2765.62	4332.65	7328.33	3508.74	4028.68	3054.47
TaCRK_26_B	0	0	0	0	0	0	0	0	0	0	0	0	0	0	0	0	0	0
TaCRK_27_B	0	0	0	0	0	0	0	0	0	0	0	0	0	0	0	0	0	0
TaCRK_27_D	0	0	0	0	0	0	0	0	0	0	0	0	0	0	0	0	0	0
TaCRK_28_D	0	0	0	0	0	0	0	0	0	0	0	0	0	0	0	0	0	0
TaCRK_28_U	0	0	0	0	42.5272	0	103.336	71.745	0	0	0	0	0	0	0	41.2834	0	0
TaCRK_29_D	0	0	0	0	0	0	0	0	78.1672	0	0	0	0	0	0	16.0919	0	0
TaCRK_29_U	0	0	0	0	0	0	0	106.97	0	0	0	0	0	0	0	0	0	0
TaCRK_30_D	0	0	0	0	0	0	0	0	0	0	0	0	0	0	0	0	0	0
TaCRK_31_D	32.9284	82.3203	0	0	0	202.876	5030.35	8489.83	11579.4	0	105.57	69.8201	531.223	339.086	0	165.134	609.141	149.07
TaCRK_32_D	0	0	0	0	0	0	267.586	0	112.464	0	0	0	0	0	0	0	0	0
TaCRK_33_A	0	0	0	0	0	0	0	0	0	0	0	0	99.1961	0	0	0	0	0
TaCRK_34_A	12952.1	12156.3	13052	8195.39	12712.9	18196.3	24582	15791.5	27269.6	12143.1	20136	15878.5	14801.3	12108.8	16060.1	24142.6	19515	17972.2
TaCRK_34_B	3154.91	1977.33	2405.87	1426.37	2771.28	2062.88	2650.25	3316.68	3205.24	4578.76	1519.74	2021.72	1293.92	1517.81	1773.54	3130.42	5875.8	3626.42
TaCRK_34_D	8154.59	7654.21	6909.69	2959.38	6569.34	8084.42	4502.41	5523.12	11150.8	5347.91	9775.23	7460.01	6432.06	6736.31	3940.45	11799.4	6889.44	9010.96
TaCRK_35_A	898.28	1651.29	1694.89	1175.21	288.101	1373.23	1657.67	3175.45	1606.96	0	204.339	135.142	818.401	219.994	111.554	713.572	442.513	256.757
TaCRK_35_B	0	0	0	0	0	0	28.9798	0	0	0	0	0	0	0	0	0	0	0
TaCRK_35_D	0	0	0	0	0	0	4433.35	9835.12	9634.06	656.514	2915.46	745.587	280.78	883.519	241.731	964.617	150.601	759.183
TaCRK_36_A	1224.65	1317.79	2248.08	1747.08	2049.5	1134.8	958.121	1435.22	1577.8	1799.13	1027.94	716.632	495.648	1042.56	766.034	762.435	395.849	480.949
TaCRK_36_B	440.05	327.726	300.111	264.137	393.167	290.532	530.939	405.644	430.829	240.364	0	287.098	344.745	1046.51	0	381.951	0	160.744
TaCRK_36_D	3938.88	2677.98	3018.08	4889.64	4254.48	3373.64	2594.12	3286.8	2437.21	1677.33	647.689	918.728	2657.96	807.988	1657.17	1307.3	2208.89	961.476
TaCRK_37_A	3460.17	3407.36	3478.09	3897.6	4350.24	3648.73	3012.51	4461.65	4727.23	2130.72	1543.35	801.993	1715.3	2602.4	2467.93	2069.26	2015.79	2093.3
TaCRK_37_B	380.17	776.316	532.776	1359.06	1062.94	1072.6	855.815	448.802	493.414	609.441	220.132	509.554	453.422	472.417	389.058	456.814	241.578	244.539
TaCRK_38_A	0	0	0	0	0	0	160.099	422.794	796.565	0	414.75	274.301	0	1779.42	977.366	0	909.809	153.579
TaCRK_38_B	8.8729	0	0	11.6305	11.6608	0	0	0	51.4937	0	104.069	0	0	443.722	70.6491	0	0	0
TaCRK_39_A	6128.56	4596.43	4366.41	1756.08	5505.47	3782.03	3171.89	2836.71	2723.44	4861.13	4466.45	4488.08	2972.05	5783.41	5126.86	3709.38	3774.11	4316.09
TaCRK_39_D	9439.67	13057.7	10704.8	4629.67	9613.57	11563.3	3874.9	5460.15	4335.59	10090.9	12315.5	9336.88	8037.92	11278.3	13133.4	8636.96	11905.1	6953.75
TaCRK_40_A	0	0	112.374	0	0	49.0722	835.722	1054.08	862.353	0	478.636	130.972	387.164	432.197	118.645	113.931	147.34	274.927
TaCRK_41_A	78.8052	0	47.0464	0	0	0	171.558	1419.01	254.081	1581.7	2141.06	996.341	461.993	2626.58	720.434	159.581	1642.07	450.809
TaCRK_41_B	0	0	152.27	0	23.3514	103.702	61.799	50.8645	54.8239	0	0	0	0	118.104	0	43.0413	0	0
TaCRK_41_D	44.6265	78.5223	0	0	0	34.6304	79.7976	0	0	0	0	0	0	0	0	55.577	0	0
TaCRK_42_A	6492.73	7357.18	6489.19	13408.5	11528.9	8108.36	2219.84	2269.26	2328.92	4166.75	4952.05	4798.87	4812.06	3422.59	5788.41	7376.34	3778.86	6724.33
TaCRK_42_B	33365.7	23278.4	27713.2	30652.4	42210.8	27079.6	8940.65	5221.3	3999.06	4175.93	5511.03	9165.49	15949.2	6756.36	14845.6	19378.3	10599.3	10462.9
TaCRK_43_A	481.283	348.791	359.533	330.617	552.248	441.772	1299.85	1257.31	2091.29	551.295	1470.07	168.128	278.584	759.807	117.627	1125.31	365.19	142.938
TaCRK_43_B	1246.46	603.382	703.817	716.671	1511.27	605.002	290.123	168.692	173.129	105.244	0	538.868	1079.3	0	0	493.529	218.801	787.003
TaCRK_43_D	211.885	89.2273	160.052	41.2074	361.273	97.5813	70.2666	86.7124	126.943	0	0	66.2138	134.73	0	182.713	234.907	292.99	263.133
TaCRK_44_A	13896.4	12352.9	13659.8	17166.1	18849.3	12574.2	6293.33	6027.07	4687.85	6478.88	4445.06	7167.63	8513.25	7028.97	10827.3	9237.09	4397.59	8439.37
TaCRK_45_A	2334.17	2594.89	2662.39	2156.73	3626.89	3346.81	2970.6	2030.63	3291.72	3466.81	1174.44	1942.27	2924.42	2730.48	3655.54	3214.38	2070.3	2107.76
TaCRK_45_B	7149.07	5812.99	7881.26	4394.34	7781.56	9421.56	6471.81	6664.63	8577.17	15624.1	8347.88	12629.3	12221.5	21126.6	22059.6	14057.2	13872.3	9929.08
TaCRK_45_D	4663.89	3974.93	4414.35	4559.66	5269.5	3346.01	2945.2	2957.85	3499.74	2874.09	3206.51	3023.53	3397.84	4907.64	8138.76	5769.24	3984.12	3908.02
TaCRK_46_B	0	0	0	0	0	221.304	18388.4	34500.8	34946.8	0	1967.81	199.554	2909.57	769.898	0	236.775	0	0
TaCRK_47_B	504.962	1117.5	561.3	2621.24	203.043	398.326	1480.13	789.233	381.68	226.287	1111.6	0	93.5317	109.631	0	559.084	149.498	0
TaCRK_48_B	7452.71	6210.45	6444.98	6042.22	4325.77	11955.5	103773	50413.9	30135.1	10576.5	10514.2	20696.3	25919.1	6091.69	4066.89	8380.3	5815.7	12303.5
TaCRK_49_B	867.803	1079.63	1055.99	0	0	1429.67	1071.11	1002.52	2290.4	2267.89	3806.93	1409.26	1266.62	811.795	1783.73	940.427	3816.7	1891.98
TaCRK_50_B	1865.66	2092.1	1761.22	3731.72	3529.52	2236.16	1357.33	2133.56	969.705	596.777	2274.76	716.632	1006.51	465.082	383.016	503.958	396.378	1523.1
TaCRK_51_B	0	0	0	0	0	30.2554	0	0	0	0	0	0	0	0	0	0	0	0
TaCRK_52_B	11434.6	8255.39	9346.34	12943	13897.7	10042.1	3576.45	4304.55	3113.83	8076.37	8330.7	7305.62	7636.24	6411.64	19348.5	8696.49	7264.78	5725.73
TaCRK_52_D	13981	10760.1	13167.2	13821.3	16844.4	12464.9	4318.21	3648.69	3286.78	3087.66	3714.77	4230.94	8240.75	5909.04	8920.43	6001.48	7104.95	6748.82
TaCRK_53_D	0	0	0	0	0	37.4527	13500.8	22144.9	20421.4	340.427	2450.04	1195.45	2246.19	2283.73	1448.83	0	0	0
TaCRK_54_D	8228.27	10911.8	8808.81	11464	7097	12206.6	5185.17	7582.34	4457.67	2521.56	7867.79	4931.87	10571.4	2688.05	6820.97	11168.3	8011.45	9351.41
TaCRK_55_D	690.925	517.215	598.287	514.702	0	544.282	3135.72	9132.2	3832.4	1973.07	2394.79	1859.36	808.855	1341.1	3173.48	1145.29	838.191	857.208
TaCRK_56_D	1342.63	2018.77	822.423	1257.88	552.907	5276.31	40619.3	37943.6	62300.2	16460.2	14386.9	12005.6	9540.97	14038.5	19461.7	10331.1	13279.9	13693.6
TaCRK_57_D	0	0	0	0	0	0	0	71.46	0	0	0	0	0	0	120.14	0	0	0
TaCRK_58_A	16111.6	16326.5	17223.4	9524.49	16283	14495.9	8250.47	8721	10367.2	6066.92	11033.4	6868.64	14810.5	7504.09	7967.91	9244.07	7660.8	9285.94
TaCRK_59_A	2702.67	1444.83	2620.95	2833.42	1507.55	2101.76	949.228	584.733	942.894	1264.23	688.634	1587.96	877.678	2463.1	1893.24	534.397	587.787	339.429
TaCRK_60_A1	0	0	0	0	0	0	0	0	0	0	0	0	0	0	0	0	0	0
TaCRK_60_A2	0	0	0	0	0	0	0	0	0	0	0	0	0	0	0	0	0	0
TaCRK_60_D	0	0	0	0	0	0	0	0	0	0	0	0	0	0	0	0	0	0
TaCRK_61_A1	0	41.4296	0	0	0	154.406	14.8412	0	0	0	0	0	0	0	0	0	0	155.56
TaCRK_61_A2	0	41.4296	170.65	130.553	84.8992	77.2889	118.729	71.8536	105.328	0	0	139.852	193.582	0	0	73.5955	0	391.51
TaCRK_61_D	99.5984	124.289	170.65	87.0349	0	102.708	89.0468	71.8536	0	0	0	0	0	226.903	0	0	154.707	157.126
TaCRK_62_B	0	0	0	0	0	0	0	0	0	0	0	0	0	0	0	0	0	0
TaCRK_63_B	0	0	0	0	0	0	0	0	0	0	0	0	0	0	0	0	0	0
TaCRK_64_A	116.242	300.513	712.307	1673.01	1193.02	201.907	90.4168	439.642	365.715	409.958	91.3148	597.801	254.173	397.232	213.73	433.332	1063.5	953.623
TaCRK_64_B	34238.4	36159	40335.2	44719.3	38345.7	27176	16998.5	15653.3	9991.23	33219.5	36102.8	37640.4	44799.5	26361.8	40156.7	43549	49948	49552.9
TaCRK_64_D	10556.9	12532.3	13743.5	13032.1	7732.92	13348.8	12827	16222.6	14324.9	22416.8	31179.6	29955.6	31576.1	25254.9	19137.7	32260.7	34316.5	36421.9
TaCRK_65_A	551.505	574.164	566.478	567.94	158.816	156.426	136.136	334.912	49.0936	0	1159.08	130.37	178.352	423.041	464.525	693.771	0	145.987
TaCRK_65_B1	696.612	749.578	626.078	824.292	486.381	194.443	84.9291	171.099	50.2288	0	605.043	133.385	0	0	712.898	157.736	0	0
TaCRK_65_B2	26.294	0	295.44	0	0	0	0	0	0	110.397	436.633	329.65	91.26	213.225	0	467.28	145.867	0
TaCRK_65_D	1930.06	1955.12	1422.3	3479.85	2571.44	1635.93	550.142	723.877	589.609	1519.11	2169.61	456.321	541.629	211.52	697.444	308.561	1297.48	787.076
TaCRK_66_A	1514.23	1261.3	741.427	1428.34	579.753	749.12	208.408	1267.54	389.983	4144.1	3759.96	3260.9	1889.58	4921.78	1866.01	1389.58	1663.16	3885.11
TaCRK_66_B	1866.06	690.119	1484.22	2076.37	1788.7	2638.4	1051.12	774.471	1736.6	2744.71	2979.33	3237.34	2091.34	1700.78	3962.93	807.167	2830.51	2714.2
TaCRK_66_D	993.823	717.818	729.62	772.678	957.425	835.987	922.158	2038.69	2406.04	8173.67	7979.64	3918.81	2576.97	7093.13	4371.93	2165.57	5249.77	4488.13
TaCRK_67_A	0	0	0	498.596	0	0	27.0519	143.925	0	0	0	420.191	0	0	0	124.226	0	0
TaCRK_67_B	557.631	368.402	236.852	488.438	751.856	50.5695	117.307	556.823	201.542	0	0	0	469.871	0	246.171	238.569	229.282	464.186
TaCRK_67_D	2563.77	1520.22	2843.18	4654.32	7487.45	1338.63	1366.55	1061.01	674.241	3114.15	1101.23	2022.38	3024.39	649.69	3083.49	2064.41	1523.98	2460.55
TaCRK_68_A	9134.14	4595.11	6854.87	1548.59	3744.46	4758.45	8494.52	6660.79	7947.96	28155.3	27473.2	17404.5	12619	22528.4	11635.1	8559.81	23533.3	15796.3
TaCRK_69_A	3845.42	2127.05	3832.25	891.973	4435.4	2666.53	3035.38	2850.56	2549.66	5525.39	5289.24	3852.61	1480.99	6215.05	3953.58	2946.91	3473.33	4153.6
TaCRK_70_A	0	165.33	24.3417	0	0	0	167.155	143.49	78.8766	233.819	105.57	0	0	226.56	0	82.5668	0	156.367
TaCRK_71_A	259.309	465.03	94.7304	84.975	0	150.919	0	0	102.835	912.998	205.766	136.542	203.49	0	0	645.609	453.641	0
TaCRK_71_D	62.7562	178.586	161.599	0	80.2379	296.143	5027.14	12182.6	11608.8	32523.7	28604	16042.3	4557.66	20271.1	12077.4	2682.89	10572.8	10723.4
TaCRK_72_B	5909.52	16156.3	5254.04	6430.58	4829.87	4242.61	15891.3	23219.1	21037	50868.6	57988.8	41294.8	20723.7	55309.3	28841.6	22697.9	49614.1	37241.6
TaCRK_73_B	1209.83	2176.6	2684.37	2968.46	1471.81	1945.85	10414.9	11949.5	8986.66	6152.18	2498.25	5057.79	4720.92	4715.46	2883.87	3019.64	6015.17	3903.46
TaCRK_73_D	11304.8	8211.88	13350.5	15080.9	8271.91	10504.5	20462.4	20806.4	11617.2	8977.01	6366.4	8196.1	10147.1	7665.84	8667.6	15857	9493.07	8402.82
TaCRK_74_D	1077.5	737.264	1037.24	1688.64	1069.68	1374.5	697.374	785.122	491.214	122.662	421.643	0	751.375	118.854	130.509	173.259	792.004	409.059
TaCRK_75_D	3142.25	3436.4	3523.45	1680.89	2799.08	4568.16	9160.16	9373.86	12274.2	10204.2	8519.17	8499.48	7096.75	8084	5856.75	9142.08	9261.77	7031.48
TaCRK_76_D	9974.69	9519.43	8404.65	4477.09	11881.8	10723	10312	11707.6	13642.7	5793.59	9570.67	15791.4	13721.6	7808.66	10419.8	12177.8	11677.6	13632
TaCRK_77_D	306.252	152.971	405.96	875.706	1169.5	95.1246	576.841	514.251	340.453	823.568	585.579	960.458	354.702	1012.34	229.988	305.324	208.498	0
TaCRK_78_A	0	124.908	318.527	129.889	0	282.701	179.08	176.151	52.9852	0	212.749	281.409	0	226.766	250.673	166.669	0	157.559
TaCRK_79_A	20896.3	32115.8	27066.1	17706.2	12294.5	19949	37362.5	28649.3	26782.8	10182.5	10976.3	15573.9	40763.7	14571.4	23251.6	19065.9	10775.8	16628.2
TaCRK_80_B	132.014	42.3175	149.906	0	0	0	787.162	690.978	1277.35	1319.95	216.714	0	49.598	465.082	887.747	252.261	558.101	240.742
TaCRK_80_U	338.201	379.3	370.267	162.339	0	157.538	1912.69	2450.21	2031.34	1427.95	866.129	1406.99	295.603	697.624	766.034	701.418	792.757	320.454
TaCRK_81_B	0	0	0	0	0	0	2248.42	2181.04	5008	943.311	428.766	141.313	389.573	0	231.549	705.333	235.27	396.923
TaCRK_81_D	0	21.066	49.5835	0	0	419.019	3671.65	2883.4	6123.85	2111.53	430.086	1983.05	885.228	807.623	633.443	1711.02	471.99	630.132
TaCRK_82_B	0	0	0	0	0	0	0	0	0	0	0	0	0	0	0	0	0	0
TaCRK_83_D	75237.8	65355.1	76607.2	104172	96195.7	64575.4	14311.9	10043.9	10054.4	4636.44	9853.18	18470.5	29774	8360.46	11084.7	26204.9	16368	19300.8
TaCRK_84_D	83647.1	74223.9	81590.9	63819.1	59595.9	86898.4	44972.7	37585.4	24332.8	9779.94	17222.4	29583.7	74875.1	22002.8	21524.5	48061.1	30784.9	34133.7
TaCRK_85_D	0	0	0	0	0	0	0	0	0	0	0	0	0	0	0	0	0	0
TaCRK_86_A	0	0	0	43.8498	0	0	0	0	0	0	0	0	0	0	0	0	0	0
TaCRK_87_A	12043	16958.1	14365.3	12507.8	14747.9	16308.3	22169	15337.6	13216.2	1044.29	5739.69	11485.8	17370.1	4413.43	7098.03	21698.5	6759.99	6065.92
TaCRK_87_D	19901.1	25812.3	19016.4	14751.2	19391.6	20881.5	19800.6	18176.4	16971.1	4110.63	7504.75	9772.68	18271.4	6096.53	13430.6	12329.5	7783.81	11407.2
TaCRK_88_A	0	0	0	0	0	0	0	0	0	0	0	71.5517	0	0	0	0	0	0
TaCRK_88_B	0	0	0	0	0	0	0	0	0	0	0	0	0	0	0	0	0	0
TaCRK_89_B	2869.73	3673.68	3782.02	5215.84	4769.32	3012.1	2530.37	5972.89	3980.73	16641	13593.5	9604.69	5040.56	14875.6	11854.6	7575.36	11693.9	10061.9
TaCRK_89_D	1760.98	3040.74	2401.57	4070.57	2669.27	1894.78	1736.53	4479.2	3469.79	22776	19590.8	14755.6	6640.28	18935.5	11996.1	8477.35	17545.8	16458.8
TaCRK_90_D	1317.91	976.689	1063.4	1116.79	1646.04	1158.5	213.914	359.22	588.714	259.77	354.221	456.044	934.631	253.395	129.847	861.591	172.77	174.888
TaCRK_91_D	30944.8	49660.9	38339.5	30322.9	29352	44379.6	66453.3	45056.2	54184.7	21812.9	18416.5	27284.3	53540.6	16859.7	41419.6	51082.7	26268.3	29419.7
TaCRK_92_D	466.205	415.556	560.293	0	0	155.047	59.545	288.289	52.8242	535.538	211.395	1493.01	828.46	1367.08	873.025	331.773	436.567	615.23
